# Supplementary material for: SINE Insertion in the Intron of Pig GHR May Decrease Its Expression by Acting as a Repressor
Source: Animals (Basel). 2021 Jun 23;11(7):1871. doi: 10.3390/ani11071871 (PMC8300111; doi:10.3390/ani11071871)
Supplement: Supplementary file 1 [file animals-11-01871-s001.zip]

Archive with 7 entries (7 files):
- Figure S1-S3-S4-2021-6-6.pdf
- Figure S2-PCR detection results of all five RIPs--2021-6-6.pdf
- Supplementary file 1-The sequences of GH, GHR, IGF1 and IGF1R genes from the pig ge-nomes in fasta format-2021-6-6.fasta
- Table S1-Assemble information for the GH, GHR, IGF1 and IGF1R genes from the 16 pig genomes-2021-6-6.xlsx
- Table S2-The detail information of sequences used for conservation analysis for the GH, GHR, IGF1 and IGF1R genes-2021-6-6.xlsx
- Table S3-Primers for RIP detection and GHR promotor and GHR-RIP10 clone-2021-6-6.xlsx
- Table S4-The detail information of structure variations in GH, GHR, IGF1 and IGF1R genes-2021-6-6.xlsx
