# Supplementary material for: SINE Insertion in the Intron of Pig GHR May Decrease Its Expression by Acting as a Repressor
Source: Animals (Basel). 2021 Jun 23;11(7):1871. doi: 10.3390/ani11071871 (PMC8300111; doi:10.3390/ani11071871)
Supplement: Supplementary file 1 [file animals-11-01871-s001.zip › Supplementary file 1-The sequences of GH, GHR, IGF1 and IGF1R genes from the pig ge-nomes in fasta format-2021-6-6.fasta]

>GH_Duroc
GGCCTCAGGTTCTGCAAGTGGTGGGTCTGCGTGAACATCTGGGTGATCTCGCCATCAGCA
TATGCAGCCTACCCTGAGGTTGGTTCAGGTACGTATGGCCCGGCGTTGCAAGACGCTGTG
CTGTCATTTTTTGCCTGTACCTTTTATGGTAAAGGAGACCATCAACCCGCCCCATGGCCT
GCCCTGCCCTTTCTGACTGGGTAGAGTTTGACTTCTTTCGTTGGCACTGCCTTTCCATCC
ATTCAATCCACTCAGCAGAGGCTGGAGTTTCTAAGCCTGGGATGATGCCGGCTGCCAGCT
GCCCCCACACCCCGAGCTAGGCGCTCACCTCTATGTCTTAGCTATTTCTTTTCTTTTTCC
TTTCCCCCACCCCTTTGCCTTTTCGGCGACCCCTGCAACAGGTGGAAGTTCCCAATTCAG
GGATTGAGCCTGTACCACAGCAGTAATCAGAGCCACAGCAGCGATGCCAGATCCTTAACT
CGCTGAACCGCCAGGGACCTCCTTAGCTATTTCTTTCATGGCCGTTTTCACAATGTGACA
TTTCTGTATACATTTTACCATTATGTATTTATTTGTTTGCTACTGTCTCTCCTTCCCAAA
CGTATGCTGTGAACTCCAGCAGAGAAAAGATCGTGTCCTTTGTTTATCTAGGTAAGCCCA
TCTGCCTGGCATGATGCCTGGCACATGGAAGGAACAACGACTGCTTGTTGAATCACTCAG
TGCCTGAATAAGAGAACGAGTGGCTGATCCAAGAGATGAAAGGCATGAATCCAGCCTCAA
AGAGCTTTCATGCCCATAAAGGGAATAAAATGTTCACAAATAACCACAGACTAAGGTGGA
AGGAGGCAAAGGTTATTTCCAGCCAACAGCACAACGAGGAAAGCACCCCAGACTTCCCAC
AGCTGCTGCACACGCCCCTGAACTTACTACCTTTTCAATGGGCCTTTGTCCCTGGGGAAT
AATCCCCAAGGTGGAAACGATTCAGTAGGTCCAGTGATAGAGATTGTTCTGCACCTCCAG
ATTGTTCAGAGGTCCTCACTCAGTGTAAACAACACCCCCCATCAACCCCCAGGAGTCCCT
GGCCCCCAGCCCCAGGGCCCTCCAAGGCCCCTCCTCCATGCTTGAATCCTCTGGCAAACC
CTAGGGTCCGATGAGATAAAGGAAGTGAAAACGTGATGTACACTGAAACGTGCAACACAC
ATGTGAAGGCTGATGCGACCTGGTTCATTAAATCGAGCTACATCAGGTTGTTTTTCTCTG
AAGGTCTTCTGGCGCCGGTGGACCTTGCTCTGGGCTGAAGCTCCTTGTGATCGATTCCCC
TCAAGCTCCCTGAGCATCTTCTGAGTGGGGATTGGATCCCACCCTGCTAGCTTTGCACTA
AGGATAGGTCTGTCCACGCCCAGCAGTGCCACTGTCCTTCCCAGATGAGGCATCTAAAGA
GCTCAGCGTGGTGGGAAGATCGGGGTCTTGGGCAGCCATCACTGAGCAGCTGAAAGACTC
TGGGAAAACTGCTTATTGCAGGAGTTCCCATCGTGGCTCAGCAGTAATGAGCCTGACTGG
TATCTGTGAGGATGGGGGTTCGATCCCTGGCCTTGCTCAATGTGTTAAAGATCCGATGTT
ACCATGAGCTGTGGTGTAGGTCAAAGACTTGGCTCAGATCCCACGTTGCTGTGGCTGTGG
CATAGGCTGGCAGCTGTAGCTCCGATTCAACCCCTAACCTGGGAACCTCCAAAAAGACCA
AAACAAAACAAAGCAAAAAACTGCTTATCACTTTGAGCCTGAGTGTCCTTGTATGAAACT
CGGCTCACCCACCCCACCACCCCAGCACCCAGTACACTGCCTGGCATATAGAGGGTGCTC
AGAAATGTTGGTCTCCTTCCCCATCTCTCCTGGAGACGCCCTTGGGCATAATATTAATAG
AACAATAATGTTCTCTAAAGACATTGACCCAACGTGCTATGATCAATGCAGTCAAGACTC
ATGCTCGAAGCAAAGAAGAGGTGGAGCCTTCCCTGGGGGCAGTCCCGGCCTCTGGCTTCA
AGGAAGGCGGGACAGAGAGAGGTGAGAAACGTGAACCCCAAGTGACCAAGAGGGGCTTGG
AAAGAGCTGCCACCAGCCGCTCTGAGGCTGCGCCTAAGGTAAGGACAAGTATGCCTGTAA
TTAATGCGACGGCCCCAAGCCCCAGGGAATTGAACCTCAGAGGGGTTCTTGAAGTCTGAA
ATAGGCCACTTTCAGATCAAGAGGAGAACTGTGGGTTGCTACAATAGGTACAGAGAACCC
CAGGGCTGGCCAATTCTGGAAATATGAAAGGAGTTCCAAACACACTGAAATCTGTGGATC
CCAAGATGATGGGAGCTTCATCCTGAACCCTTTGAGGCTGACGCTGGAGATACAGATCAC
AGCCTCTCCCCGCTGGCCACCATGCAGAGGCCGCTGTGCGCAGTCTCTGAGCCTGGAGAA
GCCAGGCATCTGGTCCCAGATGGTGCCACAAGAAAGGCTGGGTGACTCCCACTGGTGGGA
AAATCTCAGGTCCAATTCAAAGTTTCTCTTCTACTAGCAATGAATTATGTATATGTCTCC
ATGACTAAAGCGCCTCGAAAAGACCTTTTCTAGACGAGAGAAAAGGATCCGGGTACCCAC
CTCCACACTCTTCGGTTCTTCCCTCTTTGGGTCCGATGGCTGCCATCGTGGTAACCTGTT
ATGAAAGTGTATCCCAGGGATCCCCAGCATTGCGTGGGCCAAGCAGAAGTGGGCTGGCGA
GAGGATACGTGCCCTTGCTCTGGCTGGTCCTACCTGTTCTTGGCAGTAACCTGACTGGTA
GGAGCCTCAGCCACACCTCGCTGGTGCCCAACTTGTGTGGCTCTTGAGCAGTCCCCAACT
TGGGCTCCTGCACCCTAACTCCTAGGGGAGACCTGAGGCTTCTCGCATGGTCCACAGTTC
ACATACTAGTCCCCTAGCATTAGCTAGAGGCCTGTCATGGGAGGTTCCACCTCAGTGCCC
CTTCCCCCAGGTGACAGAGAAGAAAGATGTTTCAAGGGGGCAGAACACCGCATGGGGCTC
AGAGACCCTCCCCCGCTTCCCGCTGGGCTCCTCCCCTTTGGTGGAGCTGGAAGGAGAGGA
AAGGAGGGTCCTCACCTTTCTTGTGGCCTCACCTTCCTCTGAGCCTATAATGACACTCCT
CCTAGTCCTCCTGGGGGACTGCCTGGGGACAGGTCCTGGAGATCCCGGTGTCCTTCTTAG
CAGATAGCGAATCAGGAGCACAGATGGGCAATGGTTCAAGATGGAAGAAAAGACAACTCT
ATCCTCTGATCCTAAAAGGGGGGCGGATGTTGCAAGGTGCAAGCTCTCAGGTTCTGGACC
ATGGGGAGGGGGGTGACTTTTCCACACCGGGTGCCAACACCATAATCAACCACCTCCAGA
AAGCTTTGCTTGTTGGTTTGTTTTCCCACAGAGTCGAGTGCTAAATGTTCTTCCACTCAA
CGGTTTAAACTGAGAGGAAGTGCTCTTATCCCTGGAGACAGTTTGATACTGATGACCTCC
CGATGCTGAAGTGGCCCCAACCCTGGGCACCTGCAGCCCTAGCTTTCCTGACCCTAGCTT
TGCCCTGCTGTGTGGTCTCCACCATACACCCCGTGTCTCTGGGCTGTTTTTATCTGGAAA
ATGGATGGACAGCAATCTGACTCTTGAAGGAGGACTAAATGAGGCGAAGGCACTCTTGCG
ACTAGTGGCAGGATCCTTGTGATCTGAGGGATCTAGAAGTTTTAAAAAATAGAGTGGCAC
CCATCCAGTCTGCTTTGAAGAAAGGGCTTAGGAAGCTGTAACATGTAAGCCTCTCTGAGG
AGTGCCTGTCGTGGCTCCGTGGTAACAAACCTGACTAGCATTCGTGAGGACGCGTGTTCA
ATCCTTGGCCTTGCTCAGTGGGTTAAGTATCCGGCATGGCTGTGGCTGTGGGGTAGGACC
CCTAGCCTGGGAACTTCCACATGCTGCTAATGCGGCCCTTAAAAAAAAAGTAAGCCTCTC
TGAGCCTCAGTCTCCTCCTCTGTTAAATGGGGTGATAAGGATCCCTCCTTCACTAGGTGG
TCGCGAGGGTCTAATGTGAGATGGCACAGGCACGCTCTTCGCAACCTGATATGCACAACA
CAGCTACTAAGGAGAAGACAGACTTGTAGGAGACCACAGTGGCTGGAGAGGGCATCTTTC
AGGGTGCTGTGCCCAAACTCCAGTGCTGGGGGTGAGCCTCAAGCCCTCAAGGACTCTTCC
AACATTGAGATTCTCTGATGGGGACAGGGCTACAGGAGGAAACACTTGTGGGCAGTGTTT
GTTCCCAGGATCTCTGTGACGGATCCCAGGGTCAGAGGCAATACTTCAAGTTTTGGTCCT
TTGTCCCACCCACCTGCGGGAGCCCCTAGGCTCAGGGAAAGCATAGAGCTGGGGCCCTCT
AGTGGTCAATGTTAGCACTGCATCCAGCTGGGCCTCAGGCCACGTCAGGTGGCAGGCAGG
AGGATGGTGATGGGGCAAAGCTGGAATCCATGCCCAGAAACCCCGGAACTGAGTGCTCTC
CTTGGCCCCCTTTCCCAACACACACATTCTTTCTGGTGGCTGGAGGGCATCAGTGCAGGG
AGGAGTAAAGGTGTAAAGAGTGAGGAAGCATCAGCCTAGCTCTCAGGGTTCATCCATCCA
TCTGAATATTGTCCCTTTTTGGGGACCAGCATGGGCCCTCCTCATCCTGGTGGACAACCC
CACCATGACACCCTGCCAGAGCGCGTCTGCCACCTTCCCCTTGAAAAAAGGACAGATCGG
GTGGTCTCTCAAGCTGAGACCCTGTGTGTACGACAGCTCTCGGGGCTGGTGACAGTGGGG
AGGGGAAGTTGACGGACCCGGGGGACATGACCCCAGAGGAGGAGCGGGAACAGGATGAGT
GGGAGGAGGTTCTAAATTATCCATTAGCACATGCCTGCCAGTGGGCCATGCATAAATGTA
TAGAGAAAATAGGTGGGGGCAGAGGGAGAGAGAAGAGGCCAGGGTATAAAAAGGGCCCAA
AAGGGACCAATTCCAGAATCCCAGGACCCAGCTCCCCAGACCACTCAGGGACCTGTGGAC
AGCTCACCGGCTGTGATGGCTGCAGGCAAGTGCCCCTAAAATCCCAGTGGGCTTGGTGTG
TTCTGAAGGGTGACGTGGGGGCCATGCAGATGGATGGGGCACCAACCTTGGGCTTTGGGG
TTTCCGAATGTGAGCATGGATATCTACTCCTAGATATGAGGCCAAGTTTTAAATGTCCCT
GGGGGAGGGGGAGGAGAAGGGACAGGGCTGGTGGAGCCCAGGCCTCTTGTCTCTGGGATC
CCTCTCTCACGGGCCCTCCTGGTCTCTAGGCCCTCGGACCTCCGCGCTCCTGGCTTTCGC
CCTGCTCTGCCTGCCCTGGACTCGGGAGGTGGGCGCCTTCCCAGCCATGCCCTTGTCCAG
CCTATTTGCCAACGCCGTGCTCCGGGCCCAGCACCTGCACCAACTGGCTGCTGACACCTA
CAAGGAGTTTGTAAGCTCCCCAGGGAGGGTGCTGGAGGGGGGTGGTGGAGAGGGGTGAAT
TCGTCCCTCTCTGCCTAGTGGGAGGAAAATGAGGGGTTCTGGAGTATTGAGGCCAACCGA
AGATGCTATCAGGTGAGTGTAAACTGAAGGGGATTCCCAAGAAAAGCAGCAAGGAGAACC
GCGCCCCAGTGTAGACCTGGATGGCTGTCCCCTCTCCCAGGAGCGCGCCTACATCCCGGA
GGGACAGAGGTACTCCATCCAGAACGCCCAGGCTGCCTTCTGCTTCTCGGAGACCATCCC
GGCCCCCACGGGCAAGGACGAGGCCCAGCAGAGATCGGTGAGTGGCCACCTGCCAGCCGG
GGAGCAGGGGCCTCCCTCTTCCTAAGAAGGCTGCCCCATCTCTCATCATCAGGGCCTTGG
GCGGCCTTCTCCCCGAGCTGGTGGGGGTGATGGTGGCAGAGGGCGGGGTGGTGAGGGGGA
CGCCCACCGGCGGAGGCAGCGCCCCCCATCCACGCATCTGCCCGCAGGACGTGGAGCTGC
TGCGCTTCTCGCTGCTGCTCATCCAGTCGTGGCTCGGGCCCGTGCAGTTCCTCAGCAGGG
TCTTCACCAACAGCCTGGTGTTTGGCACCTCAGACCGCGTCTACGAGAAGCTGAAGGACC
TGGAGGAGGGCATCCAGGCCCTGATGCGGGTGGGGATGGCGCTGCGGGTCCCGCACACTG
GGGCCCATGCCGGCTCTCTCCCGGCTGAGCGGAGCGGTGGGGGGACGCACGTGGGCTGGG
GGAGAGGGTCCCATGCTCTCTCTGTAGCAGTTCACTCTCGACCCGGAGAAATCTTTTCCT
CATTTCCCCCTGCGGAGTCTTCCCTCTTTGTCCTTCTCCAAGCATGGAGGGGAGGGTGGA
AGACGGAGGGGACAGGAGAGCGCCGCTGCCAAGGACTCGGCCTCTGTCTCTCTCTCCCTT
TTGCAGGAGCTGGAGGATGGCAGCCCCCGGGCAGGACAGATCCTCAAGCAAACCTACGAC
AAATTTGACACAAACTTGCGCAGTGATGACGCGCTGCTTAAGAACTACGGGCTGCTCTCC
TGCTTCAAGAAGGACCTGCACAAGGCTGAGACATACCTGCGGGTCATGAAGTGTCGCCGC
TTCGTGGAGAGCAGCTGTGCCTTCTAGTTGCTGGGCATCTCTGTTGCCCCTCCCCAGTAC
CTCCCCTGACCCTGGAAAGTGCCACCCCAATGCCTGCTGTCCTTTCCTAATAAAACCAGG
TTGCATCGTATTGTCTGAGTAGGTGTCACTCTGCGATGGAGGGAGGTGGGGCAGTAGGGC
AAGGGGTGGGGGTGGGAAGACAACCTGCAGGCATCCTTGGGGGTCTCCTGGGGACCTAGA
CACTGAATGATGGTTGACCCGGTTCTTCCTGGGCTTGAAAGAGCAGGCACATTACCTTCT
CTCTGTTACACACCCACTGCACCCACTGCTCAGGTCTGCAGTCCCAGCTTGCTGGGCACT
CATAGGTCAGGACCACCCCCCATCCTGCTACACCCCCCGCCTCCCATAAAGTACCCAAGA
ATGGAAAGAGATGAAAGCAAGACAGGCTATTACGTTCTGAAGCAAGACGCCCCGACATGT
GCGGAAACATTGAGAGAAATGAAACTATAAGGTGAATGCACATTAGGCCCAACTACCCTT
GGGAAATGGGAACAATGCAAAAATGACTTTGGGACAAACAGAACCAACATGTTTGGGATC
TGAATTGGGGTAAGGGAAGTGGAAGAGAGATTCTAAACGGAGGGTTGCAAATCCAGTGCC
AACGGGTGCCAGGTAGGCATACACATAAGTAATGAGGGCTGTGGGCCAAGTGAGAAATAG
CAACCAGCACTCAGGCTGTTTGTGCGGGAGACAACGCACAGGGGTGGGGCCAGAGCAACC
GAAAGAACTCAGACCCCAGGAGTTCCCATCATGGCTCAGCGGTTAACAAATCCAACTAGG
AACCATGAGGTTGTGGGTTCTATCCCTGGCCTCGCTCAGTGGGTTAAGGATCTGGCATTG
CCGTGAGCTGGGGTGTAGGTCACAGACACAGCTCGGATCCTGAGTTGCTGTGGCTCTGGT
GTAGGCCGGAGTCTACAGCTCCGATTAGACCCTTAGCCTGGGAATCTCCATAGGCCGAGG
GAGCCCCCTAGAAAAAGCAAAAAGCAAAAAAAAAAAAAAAAAAACAAAAAACCTCAGACC
CCAGCTAAGGAAGGGGGCCCATCCCACTGTGTCACCATTCAAGACTGCGGGAACAGGGCT
GCCAGACCTGATTCTTCAAAACAGACGGGACATGAAGACTTTCATGGAAATCTATACATA
TATATTTTGAAATCTAATTGTTAAACAGTGGCAACTAATTTGTATTAAAATCATTTGAAG
AGCAAAAATTAACCCAAACACATTTGGTCCTCAGCTGTCAGTGGGCAATTTTTTCTAAGA
GGAGTAATTTGGGATAATTTGGTATAACAGAAAGAATAAAAGACTTGAACTTATTATACT
TGGGAATAAGTTATTTAACTTCTCTGAGATTCAGTTTCCTTACCTATAAAGTGGAGATAA
TAATGCATTGCCGTATAAGGCTTCTGTGGGATTAAATGAAATGTTTCTGAAGTGATTGAC
ACATTACAGTACTCAAGAAGTTGTAGCTGGGGAGTTCCCGTCGTGGCACAGTGGTTAACG
AATCTGACTAGGAACCATGAGGTTTCGGGTTCGATCCCTGCCCTTGCTCAGTGGGTTAAG
GATCTGGCGTTGCCATGAGTGGGGTGTAGGTCGCAGACAGCGTCTCGGATCCCGAGTTGC
TGTGGCTCGGGTGTAGACCGGTGGCTACAGCTCCGATTAGACCCCAAGCCTGGGAACCTC
CCATATGCTGTGGGAGCAGCCCTAGGAAAGATAAAAAGACAAAAAACAAAAAAAACAAAA
AAAAAAAAAAAGAAGAAGTTGCAGCTGGGAGTTCCTGCTGTGATGCAGTGGGTTAAGAAT
CCAACTGCAGGAGTTCCCATTGTGGCTCAGTGGTAATGAACCCAACCAGCATCCATGAGG
ACGCGGGTTTGATCCTTGGCCTTGCTCCATGGGTTAAAGGATCTGGTGTTGCCGCGAGCT
GTGTGTAGGTCTCAGAAGCAGCTTTGGATCCCGTGTTGCTGTGGCTGTGGTGTAGGCTGG
CAGCTGTAGCTCCAATTCAGACCCCTATCCTGGGAATCTCTGCATGCCGCAAGTGGGCCC
CTAAAAAGCAAAATAATAATAATAATAATCAAATCAATCAAATCATGGAGTTAGAAGGGC
CTCCCAGGTCATCTTAATTCCTTCTAATTTAGGAAAGTTACTCTACAGCATCCCTCACAG
GTGGTACTCACTTGTGTAGCACTAGAATTAAAGGACTCTATTTCACAACACAATTGATGC
TATTAAATTGCTCTGGTTTCAGAAAAGTATTTCTTACATCAAGCTGAAATCAATATCCCC
GTAATATCCCTCATTTGACCTTAGAATTGTTTGCAAATCTCATGGTCTTTAAAAGTATTA
TCTCTTGGCTCGAATAAAGCTAGCCAACTTAAAAAGTATGTGTTGAACGAATGCGCCAGG
AGAGGGGCATCTACAGAAAGGGGTGTTAGAGCCCCTAGTAAGAGGGGTCTCAAGGGGAGT
TGTCATGACAGCAGGAGACTGCAGGGGGAGCCACACTCCAAAGCGCTTCTGGTCAGCTCC
TTCCGGGTGTAGTTAAAGCAACTCCACCACTGCTGGTTGAGAATTACAAAGATGCGAGGT
TGGTTTTGCAAATGTTTTGAATTTAACAAGAATTTAAATACCGTCTGCCTTAGAATCTTT
GATTTGCTGACTGTTAATCTGCCTTTCAGCTCTCCGTTTAGGCAGTGGATGGCAACCTCT
GCTGCAAATTAGAAATGCCTCAGGTGTTTTCTAAACAATTTTTGCAGTAGCCTTCACTCC
CTGAGATTCTGATTTTGGTGGATCTGGGATGGGATGTGGACAAGAGAATTTTTAAAAGCT
CCCTGGTTGAGAAGGCTAAGAATCACCGATTTGGGACCACACAGAGGAGATGCATCCACA
GGTATTGTTATTTGTAAAAGTGGGCAAAAGGAGTCTATTGACCTGGGCCAGTCGTGAGGC
TTTCTGTTTCCATTTCTAAACAATTTAAAAAGTTCTAATAAGCCAATAGCAAAAGGACAA
ATACTAGATGACCCCCTCCAACCTCCCTCCATACTTAGAGTAGTCACAGAGACAGAAAGT
AGAATTCT
>GH_Wuzhishan
GGCCTCAGGTTCTGCAAGTGGTGGGTCTGCGTGAACATCTGGGTGATCTCGCCATCAGCA
TATGCAGCCTACCCTGAGGTTGGTTCAGGTACGTATGGCCCGGCGTTGCAAGACTCTGTG
CTGTCATTTTTTGCCTGTACCTTTTATGGTAAAGGAGACCATCAACCCGCCCCATGGCCT
GCCCTGCCCTTTCTGACTGGGTAGAGTTTGACTTCTTTCGTTGGCACTGCCTTTCCATCC
ATTCAATCCACTCAGCAGAGGCTGGAGTTTCTAAGCCTGGGATGATGCCGGCTGCCAGCT
GCCCCCACACCCCGAGCTAGGCGCTCACCTCTATGTCTTAGCTATTTCTTTTCTTTTTCC
TTTCCCCCACCCCTTTGCCTTTTCGGCGACCCCTGCAACAGGTGGAAGTTCCCAATTCAG
GGGTTGAGCCTGTACCACAGCAGTAATCAGAGCCACAGCAGCGATGCCAGATCCTTAACT
CGCTGAACCGCCCTCCTTAGCTATTTCTTTCATGGCCATTTTCACAATGTGACATTTCTG
TATACATTTTACCATTATGTATTTATTTGTTTGCTACTGTCTCTCCTTCCCAAACGTATG
CTGTGAACTCCAGCAGAGAAAAGATTGTGTCCTTTGTTTATCTAGGTAAGCCCATCTGCC
TGGCATGATGCCTGGCACATGGAAGGAACAACGACTGCTTGTTGAATCACTCAGTGCCTG
AATAAGAGAACGAGTGGCTGATCCAAGAGATGAAAGGCATGAATCCAGCCTCAAAGAGCT
TTCATGCCCGTAAAGGGAATAAAATGTTCACAAATAACCACAGACTAAGGTGGAAGGAGG
CAAAGGTTATTTCCAGCCAACAGCACAACGAGGAAAGCACCCCAGACTTCCCACAGCTGC
TGCACACGCCCCTGAACTTACTACCTTTTCAATGGGCCTTTGTCCCTGGGGAATAATCCC
CAAGGTGGAAACGATTCAGTAGGTCCAGTGATAGAGATTGTTCTGCACCTCCAGATTGTT
CAGAGGTCCTCACTCAGTGTAAACAACACCCCCCATCAACCCCCAGGAGTCCCTGGCCCC
CAGCCCCAGGGCCCTCCAAGGCCCCTCCTCCATGCTTGAATCCTCTGGCAAACCCTAGGG
TCCGATGAGATAAAGGAAGTGAAAACGTGATGTACACTGAAACGTGCAACACACATGTGA
AGGCTGATGCGACCTGGTTCATTAAATCGAGCTACATCAGGTTGTTTTTCTCTGAAGGTC
TTCTGGCGCCGGTGGACCTTGCTCTGGGCTGAAGCTCCTTGTGATCGATTCCCCTCAAGC
TCCCTGAGCATCTTCTGAGTGGGGATTGGATCCCACCCTGCTAGCTTTGCACTAAGGATA
GGTCTGTCCACGCCCAGCAGTGCCACTGTCCTTCCCAGATGAGGCATCTAAAGAGCTCAG
CGTGGTGGGAAGATCGGGGTCTTGGGCAGCCATCACTGAGCAGCTGAAAGACTCTGGGAA
AACTGCTTATTGCAGGAGTTCCCATCGTGGCTCAGCAGTAATGAGCCTGACTGGTATCTG
TGAGGATGGGGGTTCGATCCCTGGCCTTGCTCAATGTGTTAAAGATCCGATGTTACCATG
AGCTGTGGTGTAGGTCAAAGACTTGGCTCAGATCCCACGTTGCTGTGGCTGTGGCATAGG
CTGGCAGCTGTAGCTCCGATTCAACCCCTAACCTGGGAACCTCCAAAAAGACCAAAACAA
AACAAAGCAAAAAACTGCTTATCACTTTGAGCCTGAGTGTCCTTGTATGAAACTCGGCTC
ACCCACCCCACCACCCCAGCACCCAGTACACTGCCTGGCATATAGAGGGTGCTCAGAAAT
GTTGGTCTCCTTCCCCATCTCTCCTGGAGACACCCTTGGGCATAATATTAATAGAACAAT
AATGTTCTCTAAAGACATTGACCCAACGTGCTATGATCAATGCAGTCAAAACTCATGCTC
GAAGCAAAGAAGAGGTGGAGCCTTCCCTGGGGGCAGTCCCGGCCTCTGGCTTCAAGGAAG
GCGGGACAGAGAGAGGTGAGAAACGTGAACCCCAAGTGACCAAGAGGGGCTTGGAAAGAG
CTGCCACCAGCCGCTCTGAGGCTGCGCCTAAGGTAAGGACAAGTATGCCTGTAATTAATG
CGACGGCCCCAAGCCCCAGGGAATTGAACCTCAGAGGGGTTCTTGAAGTCTGAAATAGGC
CACTTTCAGATCAAGAGGAGAACTGTGGGTTGCTACAATAGGTACAGAGAACCCCAGGGC
TGGCCAATTCTGGAAATATGAAAGGCGTTCCAAACACACTGAAATCTGTGGATCCCAAGA
TGATGGGAGCTTCATCCTAAACCCTTTGAGGCTGACACTGGAGATTCAGATCACAGCCTC
TCCCCGCTGGCCACCATGCAGAGGCCGCTGTGCGCAGTCTCTGAGCCTGGAGAAGCCAGG
CATCTGGTCCCAGATGGTGCCACAAGAAAGGCTGGGTGACTCCCACTGGTGGGAAAATCT
CAGGTCCAATTCAAAGTTTCTCTTCTACTAGCAATGAATTATGTATATGTCTCCATGACT
AAAGCGCCTCGAAAAGACCTTTTCTAGACGAGAGAAAAGGATCCGGGGTACCCACCTCCA
CACTCTTCGGTTCTTCCCTCTTTGGGTCCGATGGCTGCCATCGTGGTAACCTGTTATGAA
AGTGTATCCCAGGGATCCCCAGCATCGCGTGGGCTAAGCAGAAGTGGGCTGGTGAGAGGA
TACGTGCCCTTGCTCTGGCTGGTCCCACCTGTTCTTGGCAGTAACCTGCCTGGTAGGAGG
CTCAGCCACACCTTGCTGGTGCCCACCTTGTGTGGCTCTTGAGCAGTCCCCAACTTGGTC
TCCTGTACCCTAACTCCTAGGGGAGACCTGAGGCTTCTTGCATGGTCCACAGTTCACATA
CTAGTCCCCTAGCATTAGCTAGAGGCCTGTCATGGGAGGTTCCACCTCAGTGCCCCTTCC
CCCAGGTGACAGAGAAGAAAGATGTTTCAAGGGGGCAGAACACCGCATGGGGCTCAGAGA
CCCTCCCCCGCTTCCCGCTGGGCTCCTCCCCTTTGGTGGAGCTGGAAGGAGAGGAAAGGA
GGGTCCTCACCTTTCTTGTGGCCTCACCTTCCTCTGAGCCTATAATGACACTCCTCCTAG
TCCTCCTGGGGGACTGCCTGGGGACAGGTCCTGGAGATCCCGGTGTCCTTCTTAGCAGAT
AGCGAATCAGGAGCACAGATGGGCAATGGTTCAAGATGGAAGAAAAGACAACTCTATCCT
CTGATCCTAAAAGGGGGGCGGATGTTGCAAGGTGCAAGCTCTCAGGTTCTGGACCATGGG
GAGGGGGGTGACTTTTCCACACCGGGTGCCAACACCATAATCAACCACCTCCAGAAAGCT
TTGCTTGTTGGTTTGTTTTCCCACAGAGTCGAGTGCTAAATGTTCTTCCACTCAACGGTT
TAAACTGAGAGGAAGTGCTCTTATCCCTGGAGACAGTTTGATACTGATGACCTCCCAATG
CTGAAGTGGCCCCAACCCTGGGCACCTGCAGCCCTAGCTTTCCTGACCCTAGCTTTGCCC
TGCTGTGTGGTCTCCACCATACACCCCGTGTCTCTGGGCTGTTTTTATCTGGAAAATGGA
TGGACAGCAATCTGACTCTTGAAGGAGGACTAAATGAGGCGAAGGCACTCTTGCGACTAG
TGGCAGGATCCTTGTGATCTGAGGGATCTAGAAGTTTTAAAAAATAGAGTGGCACCCATC
CAGTCTGCTTTGAAGAAAGGGCTTAGGAAGCTGTAACATGTAAGCCTCTCTGAGGAGTGC
CTGTCGTGGCTCCGTGGTAACAAACCTGACTAGCATCCGCGAGGACGCATGTTCGATCCT
TGGCCTTGCTCAGTGGGTTAAGTATCCAGCATGGCTGTGGCTGTGGCTGTGGCTGTGGGG
TAGGACCCCTAGCCTGGGAACTTCCACATGCTGCTAATGCGGCCCTTAAAAAAAAAGTAA
GCCTCTCTGAGCCTCAGTCTCCTCCTCTGTTAAATGGGGTGATAAGGATCCCTCCTTCAC
TAGGTGGTCGCGAGGGTCTAATGTGAGATGGCACAGGCACGCTCTTCGCAACCTGATACG
CACAACACAGCTACTAAGGAGAAGACAGACTTGTAGGAGACAACAGTGGCTGGAGAGGGC
ATCTTTCAGGGTGCTGTGCCCAAACTCCAGTGCTGGGGGTGAGCCTCAAGCCCTCAAGGA
CTCTTCCAACATTGAGATTCTCTGATGGGGACAGGGCTACAGGAGGAAACACTTGTGGGC
AGTGTTTGTTCCCAGGATCTCTGTGACGGATCCCAGGGTCAGAGGCAATACTTCAAGTTT
TGGTCCTTTGTCCCACCCACCTGCGGGAGCCCCTAGGCTCAGGGAAAGCATAGGGCAAAG
TGTAGAGCTGGGGCCCTCTAGTGGTCAATGTTAGCACTGCATCCAGCTGGGCCTCAGGCC
ACGTCAGGTGGCAGGCAGGAGGATGGTGATGGGGCAAAGCTGGAATCCATGCCCAGAAAT
CCCGGAACTGAGTGCTCTCCTTGGCCCCCTTTCCCAACACACACATTCTTTCTGGTGGCT
GGAGGGCATCAGTGCAGGGAGGAGTAAAGGTGTAAAGAGTGAGGAAGCATCAGCCTAGCT
CTTAGGGTACATCCATCCATCTGAATATTGTCCCTTTTTGGGGACCAGCATGGGCCCTCC
TCATCCTGGTGGACAACCCCACCATGACACCCTGCCAGAGCGCGTCTGCCACCTTCCCCT
TGAAAAAAGGACAGATCGGGTGGTCTCTCAAGCTGAGACCCTGTGTGTACGACAGCTCTC
GGGGCTGGTGACAGTGGGGAGGGGAAGTTGACGGACCCGGGGGACATGACCCCAGAGGAG
GAGCGGGAACAGGATGAGTGGGAGGAGGGTCTAAATTATCCATTAGCACATGCCTGCCAG
TGGGCCATGCATAAATGTATAGAGAAAATAGATGGGGGCAGAGGGAGAGAGAAGAGGCCA
GGGTATATAAAGGGCCCAAAAGGGACCAATTCCAGAATCCCAGGACCCAGCTCCTCAGAC
CACTCAGGGACCTGTGGACAGCTCACCGGCTGTGATGGCTGCAGGCAAGTGCCCCTAAAA
TCCCAGTGGGCTTGGTGTGTTCTGAAGGGTGACGTGGGGGCCATGCAGACAGATGGGGCA
CCAACCTTGGGCTTTGGGGCTTCCGAATGTGAGCATGGATATCTACCCCTAGATATGCGG
CCAAGTTTTAAATGTCCCTGGGGGAGGGGAAGGAGAAGGGACAGGGCTGGTGGAGCCCAG
GCCTCTTGTCTCTGGGATCCCTCTCTCACGAGCCCTCCTGGTCTCTAGGCCCTCGGACCT
CCGCGCTCCTGGCTTTCGCCCTGCTCTGCCTGCCCTGGACTCAGGAGGTGGGCGCCTTCC
CAGCCATGCCCTTGTCCAGCCTATTTGCCAACGCCGTGCTCCGGGCCCAGCACCTGCACC
AACTGGCTGCCGACACCTACAAGGAGTTTGTAAGCTCCCCAGGGAGGGTGCTGGAGGGGG
GTGGTGGAGAGGGGTGAATTCGTCCCTCTCTGCCTAGTGGGAGGAAAATGAGGGGTTCCG
GAGTATTGAGGCCAACCGAAGATGCTATCAGGTAAGTATAAACTGAAGGGGGTTCCCAAG
AAAAGCAGCAAGGAGAACCGTGCCCCAGTGTAGACCTGGATGGCTGTCCCCTCTCCCAGG
AGCGCGCCTACATCCCGGAGGGACAGAGGTACTCCATCCAGAACGCCCAGGCTGCCTTCT
GCTTCTCGGAGACCATCCCGGCCCCCACGGGCAAGGACGAGGCCCAGCAGAGATCGGTGA
GTGGCCACCTGCCAGCCGGGGAGCAGGGGCCTCCCTCTTCCTAAGAAGGCTGCCCCATCT
CTCATCATCAGGGCCTTGGGCGGCCTTCTCCCCGAGCTGGTGGGGGGTGATGGGTGGTGA
GGGGGACGCCCACCGGCAGAGGCAGCGCCCACCATCCACGCATCTGCCCGCAGGACGTGG
AGCTGCTGCGCTTCTCGCTGCTGCTCATCCAGTCGTGGCTCGGGCCCGTGCAGTTCCTCA
GCAGGGTCTTCACCAACAGCCTGGTGTTTGGCACCTCAGACCGCGTCTACGAGAAGCTGA
AGGACCTGGAGGAGGGCATCCAGGCCCTGATGCGGGTGGGGATGGCGCTGCGGGTCCCGC
ACACTGGGGCCCATGCCGGCTCTCTCCCGGCTGAGCGGAGCGGTGGGGGGACGCACGTGG
GCTGGGGGAGAGGGTCCCATGCTCTCTCTGTAGCAGTTCACTCTCGACCCGGAGAAATCT
TTTCCTCATTTCCCCCTGCGGAGTCTTCCCTCTTTGTCCTTCTCCAAGCATGGAGGGGAG
GGTGGAAGATGGAGGGGACAGGAGAGCGCCGCTGCCAAGGACTCGGCCTCTGTCTCTCTC
TCCCTTTTGCAGGAGCTGGAGGATGGCAGCCCCCGGGCAGGACAGATCCTCAAGCAAACC
TACGACAAATTTGACACAAACTTGCGCAGTGATGACGCGCTGCTTAAGAACTACGGGCTG
CTCTCCTGCTTCAAGAAGGACCTGCACAAGGCTGAGACATACCTGCGGGTCATGAAGTGT
CGCCGCTTCGTGGAGAGCAGCTGTGCCTTCTAGTTGCTGGGCATCTCTGTTGCCCCTCCC
CAGTACCTCCCCTGACCCTGGAAAGTGCCACCCCAATGCCTGCTGTCCTTTCCTAATAAA
ACCAGGTTGCATCGTATTGTCTGAGTAGGTGTCACTCTGCGATGGAGGGAGGTGGGGCAG
TAGGGCAAGGGGTGGGGGTGGGAAGACAACCTGCAGGCATCCTTGGGGGTCTCCTGGGGA
CCTAGACACTGAATGATGGTTGACCCGGTTCTTCCTGGGCTTGAAAGAGCAGGCACATTA
CCTCCTCTCTGTTACACACCCACTGCACCCACTGCTCAGGTCTGCAGTCCCAGCTTGCTG
GGCACTCATAGGTCAGGACCACCCCCCATCCTGCTACACCCCCCGCCTCCCATAAAGTAC
CCAAGAATGGAAAGAGATGAAAGCAAGACAGGCTATTACGTTCTGAAGCAAGACGCCCCG
ACATGTGCGGAAACATTGAGAGAAATGAAACTATAAGGTGAATGCACATTAGGCCCAACT
ACCCTTGGGAAATGGGAACAATGCAAAAATGACTTTGGGACAAACAGAACCAACATGTTT
AGGATCTGAATTGGGGTAAGAGAAGTGGAAGAGAGATTCTAAACGGAGGGTTGCAAATCC
AGTGCCAACGGGTGCCAGGTAGGCATACACATAAGTAATGAGGGCTGTGGGCCAAGTGAG
AAATAGCAACCAGCACTCAGGCTGTTTGTGCGGGAGACAACGCACAGGGGTGGGGCCAGA
GCAACCGAAAGAACTCAGACCCCAGGAGTTCCCATCATGGCTCAGCGGTTAACAAATCCG
ACTAGGAACCATGAGGTTGTGGGTTCTATCCCTGGCCTCGCTCAGTGGGTTAAGGATCTG
GCATTGCCGTGAGCTGGGGTGTAGGTCACAGACACGGCTCGGATCCCGAGTTGCTGTGGC
TCTGGTGTAGGCCGGAGTCTACAGCTCCGATTAGACCCTTAGCCTGGGAATCTCCATAGG
CCGAGGGAGCCGCCCTAGAAAAGGCAAAAAGTAAAAAAAAAAAAAACAAAAAACCTCAGA
CCCCAGCTAAGGAAGGGGGCCCATCCCACTGTGTCACCATTCAAGACTGCGGGAACAGGG
CTGCCAGACCTGATTCTTCAAAACAGACGGGACATGAAGACTTTCATGGAAATCTATACA
TATATATTTTGAAATCTAATTGTTAAACAGTGGCAACTAATTTGTATTAAAATCATTTGA
AGAGCAAAAATTAACCCAAACACATTTGGTCCTCAAGCTGTCAGTGGGCAATTTTTTCTA
AGAGGAGTAATTTGGGATAATTTGGTATAACAGAAAGAATAAAAGACTTGAACTTATTAT
ACTTGGGAATAAGTTATTTAACTTCTCTGAGATTCAGTTTCCTTACCTATAAAGTGGAGA
TAATAATGCATTGCCATATAAGGCTTCTGTGGGATTAAATGAAATGTTTCTGAAGTGATT
GACACATTACAGTACTCAAGAAGTTGTAGCTGGGGAGTTCCCGTCGTGGCACAGTGGTTA
ACGAATCTGACTAGGAACCATGAGGTTTCGGGTTCGATCCCTGCCCTTGCTCAGTGGGTT
AAGGATCTGGCGTTGCCATGAGCTGGGGTGTAGGTCGCAGACAGCGTCTCGGATCCCGAG
TTGCTGTGGCTTGGGTGTAGACCGGTGGCTACAGCTCCGATTAGACCCCAAGCCTGGGAA
CCTCCCATATGCCGTGGGAGCAGCCCTAGGAAAGATAAAAAGACAAAAAACAAAAAAAAC
AACAACAAAAAAAAAGAAGAAGTTGCAGCTGGGAGTTCCTGCTGTGATGCAGTGGGTTAA
GAATCCAACTGCAGGAGTTCCCATTGTGGCTCAGTGGTAATGAACCCAACCAGCATCCAT
GAGGACGCGGGTTTGATCCTTGGCCTTGCTCCATGGGTTAAAGGATCTGGTGTTGCCGCG
AGCTGTGTGTAGGTCTCAGAAGCAGCTTTGGATCCCGTGTTGCTGTGGCTGTGGTGTAGG
CTGGCAGCTGTAGCTCCAATTCAGACCCCTATCCTGGGAATCTCTGCATGCCGCAAGTGG
GCCCCTAAAAAGCAAAATAATAATAATAATAATCAAATCAATCAAATCATGGAGTTAGAA
GGGCCTCCCAGGTCATCTTAATTCCTTCTAATTTAGGAAAGTTACTCTACAGCATCCCTC
ACAGGTGGTACTCACTTGTGTAGCACTAGAATTAAAGGACTCTATTTCACAACACAATTG
ATGCTATTAAATTGCTCTGGTTTCAGAAAAGTATTTCTTACATCAAGCTGAAATCAATAT
CCCCGTAATATCCCTCATTTGACCTTAGAATTGTTTGCAAATCTCATGGTCTTTAAAAGT
ATTGTCTCTTGGCTCGAATAAAGCTAGCCAACTTAAAAAGTATGTGTTGAATGAATGCGC
CAGGAGAGGGGCATCTACAGAAAGGGGTGTTATAGCCCCTAGTAAGAGGGGTCTCAAGGG
GAGTTGTCATGACAGCAGGAGACTGCAGGGGGAGCCACACTCCAAAGCGCTTCTGGTCAG
CTCCTTCCGGGTGTAGTTAAAGCAACTCCACCACTGCTGGTTGAGAATTACAAAGATGCG
AGGTTGGTTTTGCAAATGTTTTGAATTTAACAAGAATTTAAATACCGTCTGCCTTAGAAT
CTTTGATTTGCTGACTGTTAATCTGCCTTTCAGCTCTCCGTTTAGGCAGTGGATGGCAAC
CTCTGCTGCAAATTAGAAATACCTCAGGTGTTTTCTAAACAATTTTTGCAGTAGCCTTCA
CTCCCTGAGATTCTGATTTTGGTGGATCTGGGATGGGATGTGGACAAGAGAATTTTTAAA
AGCTCCCTGGTTGAGAAGGCTAAGAATCACCGATTTGGGACCACACAGAGGAGATGCATC
CACAGGTATTGTTATTTGTAAAAGTGGGCAAAAGGAGTCTATTGACCTGGGCCAGTCGTG
AGGCTTTCTGTTTCCATTTCTAAACAATTTAAAAAGTTCTAATAAGCCAATAGCAAAAGG
ACAAATACTAGATGACCCCCCCAACCTCCCTCCATACTTAGAGTAGTCACAGAGACAGAA

>GH_Tibetan
GGCCTCAGGTTCTGCAAGTGGTGGGTCTGCGTGAACATCTGGGTGATCTCGCCATCAGCA
TATGCAGCCTACCCTGAGGTTGGTTCAGGTACGTATGGCCCGGCGTTGCAAGACGCTGTG
CTGTCATTTTTTGCCTGTACCTTTTATGGTAAAGGAGACCATCAACCCGCCCCATGGCCT
GCCCTGCCCTTTCTGACTGGGTAGAGTTTGACTTCTTTCGTTGGCACTGCCTTTCCATCC
ATTCAATCCACTCAGCAGAGGCTGGAGTTTCTAAGCCTGGGATGATGCCGGCTGCCAGCT
GCCCCCACACCCCGAGCTAGGCGCTCACCTCTATGTCTTAGCTATTTCTTTTCTTTTTCC
TTTCCCCCACCCCTTTGCCTTTTCGGCGACCCCTGCAACAGGTGGAAGTTCCCAATTCAG
GGATTGAGCCTGTACCACAGCAGTAATCAGAGCCACAGCAGCGATGCCAGATCCTTAACT
CGCTGAACCGCCAGGGACCTCCTTAGCTATTTCTTTCATGGCCGTTTTCACAATGTGACA
TTTCTGTATACATTTTACCATTATGTATTTATTTGTTTGCTACTGTCTCTCCTTCCCAAA
CGTATGCTGTGAACTCCAGCAGAGAAAAGATCGTGTCCTTTGTTTATCTAGGTAAGCCCA
TCTGCCTGGCATGATGCCTGGCACATGGAAGGAACAACGACTGCTTGTTGAATCACTCAG
TGCCTGAATAAGAGAACGAGTGGCTGATCCAAGAGATGAAAGGCATGAATCCAGCCTCAA
AGAGCTTTCATGCCCGTAAAGGGAATAAAATGTTCACAAATAACCACAGACTAAGGTGGA
AGGAGGCAAAGGTTATTTCCAGCCAACAGCACAACGAGGAAAGCACCCCAGACTTCCCAC
AGCTGCTGCACACGCCCCTGAACTTACTACCTTTTCAATGGGCCTTTGTCCCTGGGGAAT
AATCCCCAAGGTGGAAACGATTCAGTAGGTCCAGTGATAGAGATTGTTCTGCACCTCCAG
ATTGTTCAGAGGTCCTCACTCAGTGTAAACAACACCCCCCATCAACCCCCAGGAGTCCCT
GGCCCCCAGCCCCAGGGCCCTCCAAGGCCCCTCCTCCATGCTTGAATCCTCTGGCAAACC
CTAGGGTCCGATGAGATAAAGGAAGTGAAAACGTGATGTACACTGAAACGTGCAACACAC
ATGTGAAGGCTGATGCGACCTGGTTCATTAAATCGAGCTACATCAGGTTGTTTTTCTCTG
AAGGTCTTCTGGCGCCGGTGGACCTTGCTCTGGGCTGAAGCTCCTTGTGATCGATTCCCC
TCAAGCTCCCTGAGCATCTTCTGAGTGGGGATTGGATCCCACCCTGCTAGCTTTGCACTA
AGGATAGGTCTGTCCACGCCCAGCAGTGCCACTGTCCTTCCCAGATGAGGCATCTAAAGA
GCTCAGCGTGGTGGGAAGATCGGGGTCTTGGGCAGCCATCACTGAGCAGCTGAAAGACTC
TGGGAAAACTGCNTGGCATGATGCCTGGCACATGGAAGGAACAACGACTGCTTGTTGAAT
CACTCAGTGCCTGAATAAGAGAACGAGTGGCTGATCCAAGAGATGAAAGGCATGAATCCA
GCCTCAAAGAGCTTTCATGCCCGTAAAGGGAATAAAATGTTCACAAATAACCACAGACTA
AGGTGGAAGGAGGCAAAGGTTATTTCCAGCCAACAGCACAACGAGGAAAGCACCCCAGAC
TTCCCACAGCTGCTGCACACGCCCCTGAACTTACTACCTTTTCAATGGGCCTTTGTCCCT
GGGGAATAATCCCCAAGGTGGAAACGATTCAGTAGGTCCAGTGATAGAGATTGTTCTGCA
CCTCCAGATTGTTCAGAGGTCCTCACTCAGTGTAAACAACACCCCCCATCAACCCCCAGG
AGTCCCTGGCCCCCAGCCCCAGGGCCCTCCAAGGCCCCTCCTCCATGCTTGAATCCTCTG
GCAAACCCTAGGGTCCGATGAGATAAAGGAAGTGAAAACGTGATGTACACTGAAACGTGC
AACACACATGTGAAGGCTGATGCGACCTGGTTCATTAAATCGAGCTACATCAGGTTGTTT
TTCTCTGAAGGTCTTCTGGCGCCGGTGGACCTTGCTCTGGGCTGAAGCTCCTTGTGATCG
ATTCCCCTCAAGCTCCCTGAGCATCTTCTGAGTGGGGATTGGATCCCACCCTGCTAGCTT
TGCACTAAGGATAGGTCTGTCCACGCCCAGCAGTGCCACTGTCCTTCCCAGATGAGGCAT
CTAAAGAGCTCAGCGTGGTGGGAAGATCGGGGTCTTGGGCAGCCATCACTGAGCAGCTGA
AAGACTCTGGGAAAACTGCTTATTGCAGGAGTTCCCATCGTGGCTCAGCAGTAATGAGCC
TGACTGGTATCTGTGAGGATGGGGGTTCGATCCCTGGCCTTGCTCAATGTGTTAAAGATC
CGATGTTACCATGAGCTGTGGTGTAGGTCAAAGACTTGGCTCAGATCCCACGTTGCTGTG
GCTGTGGCATAGGCTGGCAGCTGTAGCTCCGATTCAACCCCTAACCTGGGAACCTCCAAA
AAGACCAAAACAAAACAAAGCAAAAAACTGCTTATCACTTTGAGCCTGAGTGTCCTTGTA
TGAAACTCGGCTCACCCACCCCACCACCCCAGCACCCAGTACACTGCCTGGCATATAGAG
GGTGCTCAGAAATGTTGGTCTCCTTCCCCATCTCTCCTGGAGACGCCCTTGGGCATAATA
TTAATAGAACAATAATGTTCTCTAAAGACATTGACCCAACGTGCTATGATCAATGCAGTC
AAGACTCATGCTCGAAGCAAAGAAGAGGTGGAGCCTTCCCTGGGGGCAGTCCCGGCCTCT
GGCTTCAAGGAAGGCGGGACAGAGAGAGGTGAGAAACGTGAACCCCAAGTGACCAAGAGG
GGCTTGGAAAGAGCTGCCACCAGCCGCTCTGAGGCTGCGCCTAAGGTAAGGACAAGTATG
CCTGTAATTAATGCGACGGCCCCAAGCCCCAGGGAATTGAACCTCAGAGGGGTTCTTGAA
GTCTGAAATAGGCCACTTTCAGATCAAGAGGAGAACTGTGGGTTGCTACAATAGGTACAG
AGAACCCCAGGGCTGGCCAATTCTGGAAATATGAAAGGAGTTCCAAACACACTGAAATCT
GTGGATCCCAAGATGATGGGAGCTTCATCCTGAACCCTTTGAGGCTGACGCTGGAGATAC
AGATCACAGCCTCTCCCCGCTGGCCACCATGCAGAGGCCGCTGTGCGCAGTCTCTGAGCC
TGGAGAAGCCAGGCATCTGGTCCCAGATGGTGCCACAAGAAAGGCTGGGTGACTCCCACT
GGTGGGAAAATCTCAGGTCCAATTCAAAGTTTCTCTTCTACTAGCAATGAATTATGTATA
TGTCTCCATGACTAAAGCGCCTCGAAAAGACCTTTTCTAGACGAGAGAAAAGGATCCCGG
GTACCCACCTCCACACTCTTCGGTTCTTCCCTCTTTGGGTCCGATGGCTGCCATCGTGGT
AACCTGTTATGAAAGTGTATCCCAGGGATCCCCAGCATTGCGTGGGCCAAGCAGAAGTGG
GCTGGCGAGAGGATACGTGCCCTTGCTCTGGCTGGTCCTACCTGTTCTTGGCAGTAACCT
GACTGGTAGGAGCCTCAGCCACACCTCGCTGGTGCCCAACTTGTGTGGCTCTTGAGCAGT
CCCCAACTTGGGCTCCTGCACCCTAACTCCTAGGGGAGACCTGAGGCTTCTCGCATGGTC
CACAGTTCACATACTAGTCCCCTAGCATTAGCTAGAGGCCTGTCATGGGAGGTTCCACCT
CAGTGCCCCTTCCCCCAGGTGACAGAGAAGAAAGATGTTTCAAGGGGGCAGAACACCGCA
TGGGGCTCAGAGACCCTCCCCCGCTTCCCGCTGGGCTCCTCCCCTTTGGTGGAGCTGGAA
GGAGAGGAAAGGAGGGTCCTCACCTTTCTTGTGGCCTCACCTTCCTCTGAGCCTATAATG
ACACTCCTCCTAGTCCTCCTGGGGGACTGCCTGGGGACAGGTCCTGGAGATCCCGGTGTC
CTTCTTAGCAGATAGCGAATCAGGAGCACAGATGGGCAATGATTCAAGATGGAAGAAAAG
ACAACTCTATCCTCTGATCCTAAAAGGGGGGCGGATGTTGCAAGGTGCAAGCTCTCAGGT
TCTGGACCATGGGGAGGGGGGTGACTTTTCCACACCGGGTGCCAACACCATAATCAACCA
CCTCCAGAAAGCTTTGCTTGTTGGTTTGTTTTCCCACAGAGTCGAGTGCTAAATGTTCTT
CCACTCAACGGTTTAAACTGAGAGGAAGTGCTCTTATCCCTGGAGACAGTTTGATACTGA
TGACCTCCCGATGCTGAAGTGGCCCCAACCCTGGGCACCTGCAGCCCTAGCTTTCCTGAC
CCTAGCTTTGCCCTGCTGTGTGGTCTCCACCATACACCCCGTGTCTCTGGGCTGTTTTTA
TCTGGAAAATGGATGGACAGCAATCTGACTCTTGAAGGAGGACTAAATGAGGCGAAGGCA
CTCTTGCGACTAGTGGCAGGATCCTTGTGATCTGAGGGATCTAGAAGTTTTAAAAAATAG
AGTGGCACCCACCCAGTCTGCTTTGAAGAAAGGGCTTAGGAAGCTGTAACATGTAAGCCT
CTCTGAGGAGTGNTATATGTCTCCATGACTAAAGCGCCTCGAAAAGACCTTTTCTAGACG
AGAGAAAAGGATCCGGGGTACCCACCTCCACACTCTTCGGTTCTTCCCTCTTTGGGTCCG
ATGGCTGCCATCGTGGTAACCTGTTATGAAAGTGTATCCCAGGGATCCCCAGCATTGCGT
GGGCCAAGCAGAAGTGGGCTGGCGAGAGGATACGTGCCCTTGCTCTGGCTGGTCCTACCT
GTTCTTGGCAGTAACCTGACTGGTAGGAGCCTCAGCCACACCTCGCTGGTGCCCAACTTG
TGTGGCTCTTGAGCAGTCCCCAACTTGGGCTCCTGCACCCTAACTCCTAGGGGAGACCTG
AGGCTTCTCGCATGGTCCACAGTTCACATACTAGTCCCCTAGCATTAGCTAGAGGCCTGT
CATGGGAGGTTCCACCTCAGTGCCCCTTCCCCCAGGTGACAGAGAAGAAAGATGTTTCAA
GGGGGCAGAACACCGCATGGGGCTCAGAGACCCTCCCCCGCTTCCCGCTGGGCTCCTCCC
CTTTGGTGGAGCTGGAAGGAGAGGAAAGGAGGGTCCTCACCTTTCTTGTGGCCTCACCTT
CCTCTGAGCCTATAATGACACTCCTCCTAGTCCTCCTGGGGGACTGCCTGGGGACAGGTC
CTGGAGATCCCGGTGTCCTTCTTAGCAGATAGCGAATCAGGAGCACAGATGGGCAATGGT
TCAAGATGGAAGAAAAGACAACTCTATCCTCTGATCCTAAAAGGGGGGCGGATGTTGCAA
GGTGCAAGCTCTCAGGTTCTGGACCATGGGGAGGGGGGTGACTTTTCCACACCGGGTGCC
AACACCATAATCAACCACCTCCAGAAAGCTTTGCTTGTTGGTTTGTTTTCCCACAGAGTC
GAGTGCTAAATGTTCTTCCACTCAACGGTTTAAACTGAGAGGAAGTGCTCTTATCCCTGG
AGACAGTTTGATACTGATGACCTCCCGATGCTGAAGTGGCCCCAACCCTGGGCACCTGCA
GCCCTAGCTTTCCTGACCCTAGCTTTGCCCTGCTGTGTGGTCTCCACCATACACCCCGTG
TCTCTGGGCTGTTTTTATCTGGAAAATGGATGGACAGCAATCTGACTCTTGAAGGAGGAC
TAAATGAGGCGAAGGCACTCTTGCGACTAGTGGCAGGATCCTTGTGATCTGAGGGATCTA
GAAGTTTTAAAAAATAGAGTGGCACCCATCCAGTCTGCTTTGAAGAAAGGGCTTAGGAAG
CTGTAACATGTAAGCCTCTCTGAGGAGTGCCTGTCGTGGCTCCGTGGTAACAAACCTGAC
TAGCATTCGTGAGGACGCGTGTTCAATCCTTGGCCTTGCTCAGTGGGTTAAGTATCCGGC
ATGGCTGTGGCTGTGGCTGTGGCTGTGGGGTAGGACCCCTAGCCTGGGAACTTCCATATG
CTGCGAATGCGGCCCTTAAAAAAAAAGTAAGCCTCTCTGAGCCTCAGTCTCCTCCTCTGT
TAAATGGGGTGATAAGGATCCCTCCTTCACCAGGTGGTCGCGAGGGTCTAATGTGAGATG
GCACAGGCACGCTCTTCGCAACCTGATACGCACAACACAGCTACTAAGGAGAAGACAGAC
TTGTAGGAGACCACAGTGGCTGGAGAGGGCATCTTTCAGGGTGCTGTGCCCAAACTCCAG
TGCTGGGGGTGAGCCTCAAGCCCTCAAGGACTCTTCCAACATTGAGATTCTCTGATGGGG
ACAGGGCTACAGGAGGAAACACTTGTGGGCAGTGTTTGTTCCCAGGATCTCTGTGACGGA
TCCCAGGGTCAGAGGCAATACTTCAAGTTTTGGTCCTTTGTCCCACCCACCTGCGGGAGC
CCCTAGGCTCAGGGAAAGCATAGGGCAAAGTGTAGAGATGGGGCCCTCTAGTGGTCAATG
TTAGCACTGCATCCAGCTGGGCCTCAGGCCACGTCAGGTGGCAGGCAGGAGGATGGTGAT
GGGGCAAAGCTGGAATCCATGCCCAGAAACCTCGGAACTGAGTGATCTCCTTGGCCCCCT
TTCCCAACACACACATTCTTTCTGGTGGCTGGAGGGCATCAGTGCAGGGAGGAGTAAAGG
TGTAAAGAGTGAGGAAGCATCAGCCTAGCTCTTAGGGTACATCCATCCATCTGAATATTG
TCCCTTTTTGGGGACCAGCATGGGCCCTCCTCATCCTGGTGGACAACCCCACCATGACAC
TCTGCCAGAGCGCGTCTGCCACCTTCCCCTTGAAAAAAGGACAGATCGGGTGGTCTCTCA
AGCTGAGACCCTGTGTGTACGACAGCTCTCGGGGCTGGTGACAGTGGGGAGGGGAAGTTG
ACGGACCCGGGGGACATGACCCCAGAGGAGGAGCGGGAACAGGATGAGTGGGAGGAGGTT
CTAAATTATCCATTAGCACATGCCTGCCAGTGGGCCATGCATAAATGTATAGAGAAAATA
GGTGGGGGCAGAGGGAGAGAGAAGAGGCCAGGGTATAAAAAGGGCCCAAAAGGGACCAAT
TCCAGAATCCCAGGACCCAGCTCCCCAGACCACTCAGGGACCTGTGGACAGCTCACCGGC
TGTGATGGCTGCAGGCAAGTGCCCCTAAAATCCCAGTGGGCTTGGTGTGTTCTGAAGGGT
GACGTGGGGGCCATGCAGACGGATGGGGCACCAACCTTGGGCTTTGGGGCTTCCGAATGT
GAGCATGGATATCTACTCCTAGATATGCGGCCAAGTTTTAAATGTCCCTGGGGGAGGGGG
AGGAGAAGGGACAGGGCTGGTGGAGCCCAGGCCTCTTGTCTCTGGGATCCCTCTCTCACG
AGCCCTCCTGGTCTCTAGGCCCTCGGACCTCCGCGCTCCTGGCTTTCGCCCTGCTCTGCC
TGCCCTGGACTCGGGAGGTGGGCGCCTTCCCAGCCATGCCCTTGTCCAGCCTATTTGCCA
ATGCCGTGCTCCGGGCCCAGCACCTGCACCAACTGGCTGCCGACACCTACAAGGAGTTTG
TAAGCTCCCCAGGGAGGGTGCTGGAGGGGGGTGGTGGAGAGGGGTGAATTCGTCCCTCTC
TGCCTAGTGGGAGGAAAATGAGGGGTTCCGGAGTATTGAGGCCAACCGAAGATGCTATCA
GGTGAGTGTAAACTGAAGGGGGTTCCCAAGAAAAGCAGCAAGGAGAACCGTGCCCCAGTG
TAGACCTGGATGGCTGTCCCCTCTCCCAGGAGCGCGCCTACATCCCGGAGGGACAGAGGT
ACTCCATCCAGAACGCCCAGGCTGCCTTCTGCTTCTCGGAGACCATCCCGGCCCCCACGG
GCAAGGACGAGGCCCAGCAGAGATCGGTGAGTGGCCACCTGCCAGCCGGGGAGCAGGGGC
CTCCCTCTTCCTAAGAAGGCTGCCCCATCTCTCATCATCAGGGCCTTGGGCGGCCTTCTC
CCCGAGCTGGTGGGGGGTGATGGTGGCAGAGGGCGGGGGTGGTGAGGGGGACGCCCACCG
GCGGAGGCAGCGCCCCCCATCCACGCATCTGCCCGCAGGACGTGGAGCTGCTGCGCTTCT
CGCTGCTGCTCATCCAGTCGTGGCTCGGGCCCGTGCAGTTCCTCAGCAGGGTCTTCACCA
ACAGCCTGGTGTTTGGCACCTCAGACCGCGTCTACGAGAAGCTGAAGGACCTGGAGGAGG
GCATCCAGGCCCTGATGCGGGTGGGGATGGCGCTGCGGGTCCCGCACACTGGGGCCCATG
CCGGCTCTCTCCCGGCTGAGCGGAGCGGTGGGGGGACGCACGTGGGCTGGGGGAGAGGGT
CCCATGCTCTCTCTGTAGCAGTTCACTCTCGACCCGGAGAAATCTTTTCCTCATTTCCCC
CTGCGGAGTCTTCCCTCTTTGTCCTTCTCCAAGCATGGAGGGGAGGGTGGAAGATGGAGG
GGACAGGAGAGCGCCGCTGCCAAGGACTCGGCCTCTGTCTCTCTCTCCCTTTTGCAGGAG
CTGGAGGATGGCAGCCCCCGGGCAGGACAGATCCTCAAGCAAACCTACGACAAATTTGAC
ACAAACTTGCGCAGTGATGACGCGCTGCTTAAGAACTACGGGCTGCTCTCCTGCTTCAAG
AAGGACCTGCACAAGGCTGAGACATACCTGCGGGTCATGAAGTGTCGCCGCTTCGTGGAG
AGCAGCTGTGCCTTCTAGTTGCTGGGCATCTCTGTTGCCCCTCCCCAGTACCTCCCCTGA
CCCTGGAAAGTGCCACCCCAATGCCTGCTGTCCTTTCCTAATAAAACCAGGTTGCATCGT
ATTGTCTGAGTAGGTGTCACTCTGCGATGGAGGGAGGTGGGGCAGTAGGGCAAGGGGTGG
GGGTGGGAAGACAACCTGCAGGCATCCTTGGGGGTCTCCTGGGGACCTAGACACTGAATG
ATGGTTGACCCGGTTCTTCCTGGGCTTGAAAGAGCAGGCACATTACCTTCTCTCTGTTAC
ACACCCACTGCACCCACTGCTCAGGTCTGCAGTCCCAGCTTGCTGGGCACTCATAGGTCA
GGACCACCCCCCGTCCTGCTACACCCCCCGCCTCCCATAAAGTACCCAAGAATGGAAAGA
GATGAAAGCAAGACAGGCTATTACGTTCTGAAGCAAGACGCCCCGACATGTGCGGAAACA
TTGAGAGAAATGAAACTATAAGGTGAATGCACATTAGGCCCAACTACCCTTGGGAAATGG
GAACAATGCAAAAATGACTTTGGGACAAACAGAACCAACATGTTTGGGATCTGAATTGGG
GTAAGGGAAGTGGAAGAGAGATTCTAAACGGAGGGTTGCAAATCCAGTGCCAACGGGTGC
CAGGTAGGCATACACATAAGTAATGAGGGCTGTGGGCCAAGTGAGAAATAGCAACCAGCA
CTCAGGCTGTTTGTGCGGGAGACAACGCACAGGGGTGGGGCCAGAGCAACCGAAAGAACT
CAGACCCCAGGAGTTCCCATCATGGCTCAGCGGTTAACAAATCCGACTAGGAACCATGAG
GTGGTGGGTTCTATCCCTGGCCTCGCTCAGTGGGTTAAGGATCTGGCATTGCCGTGAGCT
GGGGTGTAGGTCACAGACACGGCTCGGATCCTGAGTTGCTGTGGCTCTGGTGTAGGCCGG
AGTCTACAGCTCCGATTAGACCCTTAGCCTGGGAATCTCCATAGGCTGAGGGAGCCGCCC
TAGAAAAGGCAAAAAGTAAAAAAAAAAAAAAACAAAAAACCTCAGACCCCAGCTAAGGAA
GGGGGCCCATCCCACTGTGTCACCATTCAAGACTGCGGGAACAGGGCTGCCAGACCTGAT
TCTTCAAAACAGACGGGACATGAAGACTTTCATGGAAATCTATACATATATATTTTGAAA
TCTAATTGTTAAACAGTGGCAACTAATTTGTATTAAAATCATTTGAAGAGCAAAAATTAA
CCCAAACACATTTGGTCCTCAAGCTGTCAGTGGGCAATTTTTTCTAAGAGGAGTAATTTG
GGATAATTTGGTATAACAGAAAGAATAAAAGACTTGAACTTATTATACTTGGGAATAAGT
TATTTAACTTCTCTGAGATTCAGTTTCCTTACCTATAAAGTGGAGATAATAATGCATTGC
CGTATAAGGCTTCTGTGGGATTAAATGAAATGTTTCTGAAGTGATTGACACATTACAGTA
CTCAAGAAGTTGTAGCTGGGGAGTTCCCGTCGTGGCACAGTGGTTAACGAATCTGACTAG
GAACCAGAGGTTTCGGGTTCGATCCCTGCCCTTGCTCAGTGGGTTAAGGATCTGGCGTTG
CCATGAGTGGGGTGTAGGTCGCAGACAGCGTCTCGGATCCCGAGTTGCTGTGGCTCGGGT
GTAGACCGGTGGCTACAGCTCCGATTAGACCCCTAGCCTGGGAACCTCCCATATGCCGTG
GGAGCAGCCCTAGGAAAGATAAAAAGACAAAAAACAAAAAAAACAAAAAAAAAAAAAAAA
GAAGAAGTTGCAGCTGGGAGTTCCTGCTGTGATGCAGTGGGTTAAGAATCCAACTGCAGG
AGTTCCCATTGTGGCTCAGTGGTAATGAACCCAACCAGCATCCATGAGGACGCGGGTTTG
ATCCTTGGCCTTGCTCCATGGGTTAAAGGATCTGGTGTTGCCGCGAGCTGTGTGTAGGTC
TCAGAAGCAGCTTTGGATCCCGTGTTGCTGTGGCTGTGGTGTAGGCTGGCAGCTGTAGCT
CCAATTCAGACCCCTATCCTGGGAATCTCTGCATGCCGCAAGTGGGCCCCTAAAAAGCAA
AATAATAATAATAATAATCAAATCAATCAAATCATGGAGTTAGAAGGGCCTCCCAGGTCA
TCTTAATTCCTTCTAATTTAGGAAAGTTACTCTACAGCATCCCTCACAGGTGGTACTCAC
TTGTGTAGCACTAGAATTAAAGGACTCTATTTCACAACACAATTGATGCTATTAAATTGC
TCTGGTTTCAGAAAAGTATTTCTTACATCAAGCTGAAATCAATATCCCCGTAATATCCCT
CATTTGACCTTAGAATTGTTTGCAAATCTCATGGTCTTTAAAAGTATTATCTCTTGGCTC
GAATAAAGCTAGCCAACTTAAAAAGTATGTGTTGAATGAATGCGCCAGGAGAGGGGCATC
TACAGAAAGGGGTGTTAGAGCCCCTAGTAAGAGGGGTCTCAAGGGGAGTTGTCATGACAG
CAGGAGACTGCAGGGGGAGCCACACTCCAAAGCGCTTCTGGTCAGCTCCTTCCGGGTGTA
GTTAAAGCAACTCCACCACTGCTGGTTGAGAATTACAAAGATGCGAGGTTGGTTTTGCAA
ATGTTTTGAATTTAACAAGAATTTAAATACCGTCTGCCTTAGAATCTTTGATTTGCTGAC
TGTTAATCTGCCTTTCAGCTCTCCGTTTAGGCAGTGGATGGCAACCTCTGCTGCAAATTA
GAAATGCCTCAGGTGTTTTCTAAACAATTTTTGCAGTAGCCTTCACTCCCTGAGATTCTG
ATTTTGGTGGATCTGGGATGGGATGTGGACAAGAGAATTTTTAAAAGCTCCCTGGTTGAG
AAGGCTAAGAATCACCGATTTGGGACCACACAGAGGAGATGCATCCACAGGTATTGTTAT
TTGTAAAAGTGGGCAAAAGGAGTCTATTGACCTGGGCCAGTCGTGAGGCTTTCTGTTTCC
ATTTCTAAACAATTTAAAAAGTTCTAATAAGCCAATAGCAAAAGGACAAATACTAGATGA
CCCCCTCCAACCTCCCTCCATACTTAGAGTAGTCACAGAGACAGAAAGTAGAATTCTG
>GH_Ellegaard Gottingen minipig
GGCCTCAGGTTCTGCAAGTGGTGGGTCTGCGTGAACATCTGGGTGATCTCGCCATCAGCA
TATGCAGCCTACCCTGAGGTTGGTTCAGGTACGTATGGCCCGGCGTTGCAAGACTCTGTG
CTGTCATTTTTTGCCTGTACCTTTTATGGTAAAGGAGACCATCAACCCGCCCCATGGCCT
GCCCTGCCCTTTCTGACTGGGTAGAGTTTGACTTCTTTCGTTGGCACTGCCTTTCCATCC
ATTCAATCCACTCAGCAGAGGCTGGAGTTTCTAAGCCTGGGATGATGCCGGCTGCCAGCT
GCCCCCACACCCCGAGCTAGGCGCTCACCTCTATGTCTTAGCTATTTCTTTTCTTTTTCC
TTTCCCCCACCCCTTTGCCTTTTCGGCGACCCCTGCAACAGGTGGAAGTTCCCAATTCAG
GGATTGAGCCTGTACCACAGCAGTAATCAGAGCCACAGCAGCGATGCCAGATCTGAACCG
CCAGGGACCTCCTTAGCTATTTCTTTCATGGCCATTTTCACAATGTGACATTTCTGTATA
CATTTTACCATTATGTATTTATTTGTTTGCTACTGTCTCTCCTTCCCAAACGTATGCTGT
GAACTCCAGCAGAGAAAAGATTGTGTCCTTTGTTTATCTAGGTAAGCCCATCTGCCTGGC
ATGATGCCTGGCACATGGAAGGAACAACGACTGCTTGTTGAATCACTCAGTGCCTGAATA
AGAGAACGAGTGGCTGATCCAAGAGATGAAAGGCATGAATCCAGCCTCAAAGAGCTTTCA
TGCCCGTAAAGGGAATAAAATGTTCACAAATAACCACAGACTAAGGTGGAAGGAGGCAAA
GGTTATTTCCAGCCAACAGCACAACGAGGAAAGCACCCCAGACTTCCCACAGCTGCTGCA
CACGCCCCTGAACTTACTACCTTTTCAATGGGCCTTTGTCCCTGGGGAATAATCCCCAAG
GTGGAAACGATTCAGTAGGTCCAGTGATAGAGATTGTTCTGCACCTCCAGATTGTTCAGA
GGTCCTCACTCAGTGTAAACAACACCCCCCATCAACCCCCAGGAGTCCCTGACCCCCAGC
CCCAGGGCCCTCCAAGGCCCCTCCTCCATGCTTGAATCCTCTGGCAAACCCTAGGGTCCG
ATGAGATAAAGGAAGTGAAAACGTGATGTACACTGAAACGTGCAACACACATGTGAAGGC
TGATGCGACCTGGTTCATTAAATCGAGCTACATCAGGTTGTTTTTCTCTGAAGGTCTTCT
GGCGCCGGTGGACCTTGCTCTGGGCTGAAGCTCCTTGTGATCGATTCCCCTCAAGCTCCC
TGAGCATCTTCTGAGTGGGGATTGGATCCCACCCTGCTAGCTTTGCACTAAGGATAGGTC
TGTCCACTCCCAGCAGTGCCACTGTCCTTCCCAGATGAGGCATCTAAAGAGCTCAGCGTG
GTGGGAAGATCGGGGTCTTGGGCAGCCATCACTGAGCAGCTGAAAGACTCTGGGAAAACT
GCTTATTGCAGGAGTTCCCATCGTGGCTCAGCAGTAATGAGCCTGACTGGTATCTGTGAG
GATGGGGGTTCGATCCCTGGCCTTGCTCAATGTGTTAAAGATCCGATGTTACCATGAGCT
GTGGTGTAGGTCGAAGACTTGGCTCGGATCCCACGTTGCTGTGGCTGTGGCATAGGCTGG
CAGCTGTAGCTCCGATTCAACCCCTAACCTGGGAACCTCCAAACAGACCAAAACAAAACA
AAGCAAAAAACTGCTTATCACTTTGAGCCTGAGTGTCCTTGTATGAAACTCGGCTCACCC
ACCCCACCACCCCAGCACCCAGTACACTGCCTGGCATATAGAGGGTGCTCAGAAATGTTG
GTCTCCTTCCCCATCTCTCCTGGAGACACCCTTGGGCATAATATTAATAGAACAATAATG
TTCTCTAAAGACATTGACCCAACGTGCTATGATCAATGCAGTCAAAACTCATGCTCGAAG
CAAAGAAGAGGTGGAGCCTTCCCTGGGGGCAGTCCCGGCCTCTGGCTTCAAGGAAGGCGG
GACAGAGAGAGGTGAGAAACGTGAACCCCAAGTGACCAAGAGGGGCTTGGAAAGAGCTGC
CACCAGCCGCTCTGAGGCTGCGCCTAAGGTAAGGACAAGTATGCCTGTAATTAATGCGAC
GGCCCCAAGCCCCAGGGAATTGAACCTCAGAGGGGTTCTTGAAGTCTGAAATAGGCCACT
TTCAGATCAAGAGGAGAACTGTGGGTTGCTACAATAGGTACAGAGAACCCCAGGGCTGGC
CAATTCTGGAAATATGAAAGGCGTTCCAAACACACTGAAATCTGTGGATCCCAAGATGAT
GGGAGCTTCATCCTAAACCCTTTGAGGCTGACACTGGAGATTCAGATCACAGCCTCTCCC
CGCTGGCCACCATGCAGAGGCCGCTGTGCGCAGTCTCTGAGCCTGGAGAAGCCAGGCATC
TGGTCCCAGATGGTGCCACAAGAAAGGCTGGGTGACTCCCACTGGTGGGAAAATCTCAGG
TCCAATTCAAAGTTTCTCTTCTACTAGCAATGAATTATGTATATGTCTCCATGACTAAAG
CTCCTCGAAAAGACCTTTTCTAGACGAGAGAAAAGGATCCGGGGTACCCACCTCCACATT
CTTCGGTTCTTCCCTCTTTGGGTCCGATGGCTGCCATCGTGGTAACCTGTTATGAAAGTG
TATCCCAGGGATCCCCAGCATCGCGTGGGCTAAGCAGAAGTGGGCTGGTGAGAGGATACG
TGCCCTTGCTCTGGCTGGTCCCACCTGTTCTTGGCAGTAACCTGCCTGGTAGGAGGCTCA
GCCACACCTTGCTGGTGCCCACCTTGTGTGGCTCTTGAGCAGTCCCCAACTTGGTCTCCT
GTACCCTAACTCCTAGGGGAGACCTGAGGCTTCTTGCATGGTCCACAGTTCACATACTAG
TCCCCTAGCATTAGCTAGAGGCCTGTCATGGGAGGTTCCACCTCAGTGCCCCTTCCCCCA
GGTGACAGAGAAGAAAGATGTTTCAAGGGGGCAGAACACCGCATGGGGCTCAGAGACCCT
CCCCCGCTTCCCGCCGGGCTCCTCCCCTTTGGTGGAGCTGGAAGGAGAGGAAAGGAGGGT
CCTCACCTTTCTTGTGGCCTCGCCTTCCTCTGAGCCTATAATGACACTCCTCCTAGTCCT
CCTGGGGGACTGCCTGGGGACAGGTCCTGGAGATCCCGGTGTCCTTCTTAGCAGATAGCG
AATCAGGAGCACAGATGGGCAATGGTTCAAGATGGAAGAAAAGACAACTCTATCCTCTGA
TCCTAAAAGGGGGGCGGATGTTGCAAGGTGCAAGCTCTCAGGTTCTGGACCATGGGGAGG
GGGGTGACTTTTCCACACCGGGTGCCAACACCATAATCAACCACCTCCAGAAAGCTTTGC
TTGTTGGTTTGTTTTCCCACAGAGTCGAGTGCTAAATGTTCTTCCACTCAACGGTTTAAA
CTGAGAGGAAGTGCTCTTATCCCTGGAGACAGTTTGATACTGATGACCTCCCAATGCTGA
AGTGGCCCCAACCCTGGGCACCTGCAGCCCTAGCTTTCCTGACCCTAGCTTTGCCCTGCT
GTGTGGTCTCCACCATACACCCCGTGTCTCTGGGCTGTTTTTATCTGGAAAATGGATGGA
CAGCAATCTGACTCTTGAAGGAGGACTAAATGAGGCGAAGGCACTCTTGCGACTAGTGGC
AGGATCCTTGTGATCTGAGGGATCTAGAAGTTTTAAAAAATAGAGTGGCACCCATCCAGT
CTGCTTTGAAGAAAGGGCTTAGGAAGCTGTAACATGTAAGCCTCTCTGAGGAGTGCCTGT
CGTGGCTCCGTGGTAACAAACCTGACTAGCATCCGCGAGGACGCATGTTCGATCCTTGGC
CTTGCTCAGTGGGTTAAGTATCCAGCATGGCTGTGGCTGTGGGGTAGGACCCCTAGCCGG
GGACCTTCCACATGCTGCTAATGCGGCCCTTAAAAAAAAAGTAAGCCTCTCTGAGCCTCA
GTCTCCTCCTCTGTTAAATGGGGTGATAAGGATCCCTCCTTCACTAGGTGGTCGCGAGGG
TCTAATGTGAGATGGCACAGGCACGCTCTTCGCAACCTGATACGCACAACACAGCTACTA
AGGAGAAGACAGACTTGTAGGAGACCACAGTGGCTGGAGAGGGCATCTTTCAGGGTGCTG
TGCCCAAACTCCAGTGCTGGGGGTGAGCCTCAAGCCCTCAAGGACTCTTCCAACATTGAG
ATTCTCTGATGGGGACAGGGCTACAGGAGGAAACACTTGTGGGCAGTGTTTGTTCCCAGG
ATCTCTGTGACGGATCCCAGGGTCAGAGGCAATACTTCAAGTTTTGGTCCTTTGTCCCAC
CCACCTGCGGGAGCCCCTAGGCTCAGGGAAAGCATAGGGCAAAGTGTAGAGCTGGGGCCC
TCTAGTGGTCAATGTTAGCACTGCATCCAGCTGGGCCTCAGGCCACGTCAGGTGGCAGGC
AGGAGGATGGTGATGGGGCAAAGCTGGAATCCATGCCCAGAAATCCCGGAACTGAGTGCT
CTCCTTGGCCCCCTTTCCCAACACACACATTCTTTCTGGTGGCTGGAGGGCATCAGTGCA
GGGAGGAGTAAAGGTGTAAAGAGTGAGGAAGCATCAGCCTAGCTCTTAGGGTACATCCAT
CCATCTGAATATTGTCCCTTTTTGGGGACCAGCATGGGCCCTCCTCATCCTGGTGGACAA
CCCCACCATGACACCCTGCCAGAGCGCGTCTGCCACCTTCCCCTTGAAAAAAGGACAGAT
CGGGTGGTCTCTCAAGCTGAGACCCTGTGTGTACGACAACTCTCGGGGCTGGTGACAGTG
GGGAGGGGAAGTTGACGGACCAGGGGGACATGACCCCAGAGGAGGAGCGGGAACAGGATG
AGTGGGAGGAGGTTCTAAATTATCCATTAGCACATGCCTGCCAGTGGGCCATGCATAAAT
GTATAGAGAAAATAGATGGGGGCAGAGGGAGAGAGAAGAGGCCAGGGTATATAAAGGGCC
CAAAAGGGACCAATTCCAGAATCCCAGGACCCAGCTCCTCAGACCACTCAGGGACCTGTG
GACAGCTCACCGGCTGTGATGGCTGCAGGCAAGTGCCCCTAAAATCCCAGTGGGCTTGGT
GTGTTCTGAAGGGTGACGTGGGGGCCATGCAGACAGATGGGGCACCAACCTTGGGCTTTG
GGGCTTCCGAATGTGAGCATGGATATCTACCCCTAGATATGCGGCCAAGTTTTAAATGTC
CCTGGGGGAGGGGAAGGAGAAGGGACAGGGCTGGTGGAGCCCAGGCCTCTTGTCTCTGGG
ATCCCTCTCTCACGAGCCCTCCTGGTCTCTAGGCCCTCGGACCTCCGCGCTCCTGGCTTT
CGCCCTGCTCTGCCTGCCCTGGACTCAGGAGGTGGGCGCCTTCCCAGCCATGCCCTTGTC
CAGCCTATTTGCCAACGCCGTGCTCCGGGCCCAGCACCTGCACCAACTGGCTGCCGACAC
CTACAAGGAGTTTGTAAGCTCCCCAGGGAGGGTGCTGGAGGGGGGTGGTGGAGAGGGGTG
AATTCGTCCCTCTCTGCCTAGTGGGAGGAAAATGAGGGGTTCCGGAGTATTGAGGCCAAC
CGAAGATGCTATCAGGTAAGTATAAACTGAAGGGGGTTCCCAAGAAAAGCAGCAAGGAGA
ACCGTGCCCCAGTGTAGACCTGGATGGCTGTCCCCTCTCCCAGGAGCGCGCCTACATCCC
GGAGGGACAGAGGTACTCCATCCAGAACGCCCAGGCTGCCTTCTGCTTCTCGGAGACCAT
CCCGGCCCCCACGGGCAAGGACGAGGCCCAGCAGAGATCGGTGAGTGGCCACCTGCCAGC
CGGGGAGCAGGGGCCTCCCTCTTCCTAAGAAGGCTGCCCCATCTCTCATCATCAGGGCCT
TGGGCGGCCTTCTCCCCGAGCTGGTGGGGGGTGATGGGTGGTGAGGGGGACGCCCACCGG
CAGAGGCAGCGCCCACCATCCACGCATCTGCCCGCAGGACGTGGAGCTGCTGCGCTTCTC
GCTGCTGCTCATCCAGTCGTGGCTCGGGCCCGTGCAGTTCCTCAGCAGGGTCTTCACCAA
CAGCCTGGTGTTTGGCACCTCAGACCGCGTCTACGAGAAGCTGAAGGACCTGGAGGAGGG
CATCCAGGCCCTGATGCGGGTGGGGATGGCGCTGCGGGTCCCGCACACTGGGGCCCATGC
CGGCTCTCTCCCGGCTGAGCGGAGCGGTGGGGGGACGCACGTGGGCTGGGGGAGAGGGTC
CCATGCTCTCTCTGTAGCAGTTCACTCTCGACCCGGAGAAATCTTTTCCTCATTTCCCCC
TGCGGAGTCTTCCCTCTTTGTCCTTCTCCAAGCATGGAGGGGAGGGTGGAAGATGGAGGG
GACAGGAGAGCGCCGCTGCCAAGGACTCGGCCTCTGTCTCTCTCTCCCTTTTGCAGGAGC
TGGAGGATGGCAGCCCCCGGGCAGGACAGATCCTCAAGCAAACCTACGACAAATTTGACA
CAAACTTGCGCAGTGATGACGCGCTGCTTAAGAACTACGGGCTGCTCTCCTGCTTCAAGA
AGGACCTGCACAAGGCTGAGACATACCTGCGGGTCATGAAGTGTCGCCGCTTCGTGGAGA
GCAGCTGTGCCTTCTAGTTGCTGGGCATCTCTGTTGCCCCTCCCCAGTACCTCCCCTGAC
CCTGGAAAGTGCCACCCCAATGCCTGCTGTCCTTTCCTAATAAAACCAGGTTGCATTGTA
TTGTCTGAGTAGGTGTCACTCTGCGATGGAGGGAGGTGGGGCAGTAGGGCAAGGGGTGGG
GGTGGGAAGACAACCTGCAGGCATCCTTGGGGGTCTCCTGGGGACCTAGACACTGAATGA
TGGTTGACCCGGTTCTTCCTGGGCTTGAAAGAGCAGGCACATTACCTCCTCTCTGTTACA
CACCCACTGCACCCACTGCTCAGGTCTGCAGTCCCAGCTTGCTGGGCACTCATAGGTCAG
GACCACCCCCCATCCTGCTACACCCCCCGCCTCCCATAAAGTACCCAAGAATGGAAAGAG
ATGAAAGCAAGACAGGCTATTACGTTCTGAAGCAAGACGCCCCGACATGTGCGGAAACAT
TGAGAGAAATGAAACTATAAGGTGAATGCACATTAGGCCCAACTACCCTTGGGAAATGGG
AACAATGCAAAAATGACTTTGGGACAAACAGAACCAACATGTTTAGGATCTGAATTGGGG
TAAGAGAAGTGGAAGAGAGATTCTAAACGGAGGGTTGCAAATCCAGTGCCAACGGGTGCC
AGGTAGGCATACACATAAGTAATGAGGGCTGTGGGCCAAGTGAGAAATAGCAACCAGCAC
TCAGGCTGTTTGTGCGGGAGACAACGCACAGGGGTGGGGCCAGAGCAACCGAAAGAACTC
AGACCCCAGGAGTTCCCATCATGGCTCAGCGGTTAACAAATCCGACTAGGAACCATGAGG
TTGTGGGTTCTATCCCTGGCCTCGCTCAGTGGGTTAAGGATCTGGCATTGCCGTGAGCTG
GGGTGTAGGTCACAGACACGGCTCGGATCCTGAGTTGCTGTGGCTCTGGTGTAGGCCGGA
GTCTACAGCTCCGATTAGACCCTTAGCCTGGGAATCTCCATAGGCCGAGGGAGCCGCCCT
AGAAAAGGCAAAAAGTAAAAAAAAAAAAACAAAAAACCTCAGACCCCAGCTAAGGAAGGG
GGCCCATCCCACTGTGTCACCATTCAAGACTGCGGGAACAGGGCTGCCAGACCTGATTCT
TCAAAACAGACGGGACATGAAGACTTTCATGGAAATCTATACATATATATTTTGAAATCT
AATTGTTAAACAGTGGCAACTAATTTGTATTAAAATCATTTGAAGAGCAAAAATTAACCC
AAACACATTTGGTCCTCAAGCTGTCAGTGGGCAATTTTTTCTAAGAGGAGTAATTTGGGA
TAATTTGGTATAACAGAAAGAATAAAAGACTTGAACTTATTATATTTGGGAATAAGTTAT
TTAACTTCTCTGAGATTCAGTTTCCTTACCTATAAAGTGGAGATAATAATGCATTGCCGT
ATAAGGCTTCTGTGGGATTAAATGAAATGTTTCTGAAGTGATTGACACATTACAGTACTC
AAGAAGTTGTAGCTGGGGAGTTCCCGTCGTGGCACAGTGGTTAACGAATCTGACTAGGAA
CCATGAGGTTTCGGGTTCGATCCCTGCCCTTGCTCAGTGGGTTAAGGATCTGGCGTTGCC
ATGAGTGGGGTGTAGGTCGCAGACAGCGTCTCGGATCCCGAGTTGCTGTGGCTCGGGTGT
AGACCGGTGGCTACAGCTCCGATTAGACCCCAAGCCTGGGAACCTCCCATATGCCGTGGG
AGCAGCCCTAGGAAAGATAAAAAGACAAAAAACAAAAAAAAACAAAAAAAAAAAAAAAAA
GAAGAAGTTGCAGCTGGGAGTTCCTGCTGTGATGCAGTGGGTTAAGAATCCAACTGCAGG
AGTTCCCATTGTGGCTCAGTGGTAATGAACCCAACCAGCATCCATGAGGACGCGGGTTTG
ATCCTTGGCCTTGCTCCATGGGTTAAAGGATCTGGTGTTGCCGCGAGCTGTGTGTAGGTC
TCAGAAGCAGCTTTGGATCCCGTGTTGCTGTGGCTGTGGTGTAGGCTGGCAGCTGTAGCT
CCAATTCAGACCCCTATCCTGGGAATCTCTGCATGCCGCAAGTGGGCCCCTAAAAAGCAA
AATAATAATAATAATAATCAAATCAATCAAATCATGGAGTTAGAAGGGCCTCCCAGGTCA
TCTTAATTCCTTCTAATTTAGGAAAGTTACTCTACAGCATCCCTCACAGGTGGTACTCAC
TTGTGTAGCACTAGAATTAAAGGACTCTATTTCACAACACAATTGATGCTATTAAATTGC
TCTGGTTTCAGAAAAGTATTTCTTACATCAAACTGAAATCAATATCCCCGTAATATCCCT
CATTTGACCTTAGAATTGTTTGCAAATCTCATGGTCTTTAAAAGTATTATCTCTTGGCTC
GAATAAAGCTAGCCAACTTAAAAAGTATGTGTTGAATGAATGCGCCAGGAGAGGGGCATC
TACAGAAAGGGGTGTTAGAGCCCCTAGTAAGAGGGGTCTCAAGGGGAGTTGTCATGACAG
CAGGAGACTGCAGGGGGAGCCACACTCCAAAGCGCTTCTGGTCAGCTCCTTCCGGGTGTA
GTTAAAGCAACTCCACCACTGCTGGTTGAGAATTACAAAGATGCGAGGTTGGTTTTGCAA
ATGTTTTGAATTTAACAAGAATTTAAATACCGTCTGCCTTAGAATCTTTGATTTGCTGAC
TGTTAATCTGCCTTTCAGCTCTCCGTTTAGGCAGTGGATGGCAACCTCTGCTGCAAATTA
GAAATGCCTCAGGTGTTTTCTAAACAATTTTTGCAGTAGCCTTCACTCCCTGAGATTCTG
ATTTTGGTGGATCTGGGATGGGATGTGGACAAGAGAATTTTTAAAAGCTCCCTGGTTGAG
AAGGCTAAGAATCACCGATTTGGGACCACACAGAGGAGATGCATCCACAGGTATTGTTAT
TTGTAAAAGTGGGCAAAAGGAGTCTATTGACCTGGGCCAGTCGTGAGGCTTTCTGTTTCC
ATTTCTAAACAATTTAAAAAGTTCTAATAAGCCAATAGCAAAAGGACAAATACTAGATGA
CCCCCCCAACCTCCCTCCATACTTAGAGTAGTCACAGAGACAG
>GH_Goettingen
GGCCTCAGGTTCTGCAAGTGGTGGGTCTGCGTGAACATCTGGGTGATCTCGCCATCAGCA
TATGCAGCCTACCCTGAGGTTGGTTCAGGTACGTATGGCCCGGCGTTGCAAGACTCTGTG
CTGTCATTTTTTGCCTGTACCTTTTATGGTAAAGGAGACCATCAACCCGCCCCATGGCCT
GCCCTGCCCTTTCTGACTGGGTAGAGTTTGACTTCTTTCGTTGGCACTGCCTTTCCATCC
ATTCAATCCACTCAGCAGAGGCTGGAGTTTCTAAGCCTGGGATGATGCCGGCTGCCAGCT
GCCCCCACACCCCGAGCTAGGCGCTCACCTCTATGTCTTAGCTATTTCTTTTCTTTTTCC
TTTCCCCCACCCCTTTGCCTTTTCGGCGACCCCTGCAACAGGTGGAAGTTCCCAATTCAG
GGATTGAGCCTGTACCACAGCAGTAATCAGAGCCACAGCAGCGATGCCAGATCCTTAACT
CGCTGAACCGCCAGGGACCTCCTTAGCTATTTCTTTCATGGCCATTTTCACAATGTGACA
TTTCTGTATACATTTTACCATTATGTATTTATTTGTTTGCTACTGTCTCTCCTTCCCAAA
CGTATGCTGTGAACTCCAGCAGAGAAAAGATTGTGTCCTTTGTTTATCTAGGTAAGCCCA
TCTGCCTGGCATGATGCCTGGCACATGGAAGGAACAACGACTGCTTGTTGAATCACTCAG
TGCCTGAATAAGAGAACGAGTGGCTGATCCAAGAGATGAAAGGCATGAATCCAGCCTCAA
AGAGCTTTCATGCCCGTAAAGGGAATAAAATGTTCACAAATAACCACAGACTAAGGTGGA
AGGAGGCAAAGGTTATTTCCAGCCAACAGCACAACGAGGAAAGCACCCCAGACTTCCCAC
AGCTGCTGCACACGCCCCTGAACTTACTACCTTTTCAATGGGCCTTTGTCCCTGGGGAAT
AATCCCCAAGGTGGAAACGATTCAGTAGGTCCAGTGATAGAGATTGTTCTGCACCTCCAG
ATTGTTCAGAGGTCCTCACTCAGTGTAAACAACACCCCCCATCAACCCCCAGGAGTCCCT
GACCCCCAGCCCCAGGGCCCTCCAAGGCCCCTCCTCCATGCTTGAATCCTCTGGCAAACC
CTAGGGTCCGATGAGATAAAGGAAGTGAAAACGTGATGTACACTGAAACGTGCAACACAC
ATGTGAAGGCTGATGCGACCTGGTTCATTAAATCGAGCTACATCAGGTTGTTTTTCTCTG
AAGGTCTTCTGGCGCCGGTGGACCTTGCTCTGGGCTGAAGCTCCTTGTGATCGATTCCCC
TCAAGCTCCCTGAGCATCTTCTGAGTGGGGATTGGATCCCACCCTGCTAGCTTTGCACTA
AGGATAGGTCTGTCCACTCCCAGCAGTGCCACTGTCCTTCCCAGATGAGGCATCTAAAGA
GCTCAGCGTGGTGGGAAGATCGGGGTCTTGGGCAGCCATCACTGAGCAGCTGAAAGACTC
TGGGAAAACTGCTTATTGCAGGAGTTCCCATCGTGGCTCAGCAGTAATGAGCCTGACTGG
TATCTGTGAGGATGGGGGTTCGATCCCTGGCCTTGCTCAATGTGTTAAAGATCCGATGTT
ACCATGAGCTGTGGTGTAGGTCGAAGACTTGGCTCGGATCCCACGTTGCTGTGGCTGTGG
CATAGGCTGGCAGCTGTAGCTCCGATTCAACCCCTAACCTGGGAACCTCCAAAAAGACCA
AAACAAAACAAAGCAAAAAACTGCTTATCACTTTGAGCCTGAGTGTCCTTGTATGAAACT
CGGCTCACCCACCCCACCACCCCAGCACCCAGTACACTGCCTGGCATATAGAGGGTGCTC
AGAAATGTTGGTCTCCTTCCCCATCTCTCCTGGAGACACCCTTGGGCATAATATTAATAG
AACAATAATGTTCTCTAAAGACATTGACCCAACGTGCTATGATCAATGCAGTCAAAACTC
ATGCTCGAAGCAAAGAAGAGGTGGAGCCTTCCCTGGGGGCAGTCCCGGCCTCTGGCTTCA
AGGAAGGCGGGACAGAGAGAGGTGAGAAACGTGAACCCCAAGTGACCAAGAGGGGCTTGG
AAAGAGCTGCCACCAGCCGCTCTGAGGCTGCGCCTAAGGTAAGGACAAGTATGCCTGTAA
TTAATGCGACGGCCCCAAGCCCCAGGGAATTGAACCTCAGAGGGGTTCTTGAAGTCTGAA
ATAGGCCACTTTCAGATCAAGAGGAGAACTGTGGGTTGCTACAATAGGTACAGAGAACCC
CAGGGCTGGCCAATTCTGGAAATATGAAAGGCGTTCCAAACACACTGAAATCTGTGGATC
CCAAGATGATGGGAGCTTCATCCTAAACCCTTTGAGGCTGACACTGGAGATTCAGATCAC
AGCCTCTCCCCGCTGGCCACCATGCAGAGGCCGCTGTGCGCAGTCTCTGAGCCTGGAGAA
GCCAGGCATCTGGTCCCAGATGGTGCCACAAGAAAGGCTGGGTGACTCCCACTGGTGGGA
AAATCTCAGGTCCAATTCAAAGTTTCTCTTCTACTAGCAATGAATTATGTATATGTCTCC
ATGACTAAAGCTCCTCGAAAAGACCTTTTCTAGACGAGAGAAAAGGATCCGGGGTACCCA
CCTCCACATTCTTCGGTTCTTCCCTCTTTGGGTCCGATGGCTGCCATCGTGGTAACCTGT
TATGAAAGTGTATCCCAGGGATCCCCAGCATCGCGTGGGCTAAGCAGAAGTGGGCTGGTG
AGAGGATACGTGCCCTTGCTCTGGCTGGTCCNNNNNNNNCTTGGCAGTAACCTGCCTGGT
AGGAGGCTCAGCCACACCTTGCTGGTGCCCACCTTGTGTGGCTCTTGAGCAGTCCCCAAC
TTGGTCTCCTGTACCCTAACTCCTAGGGGAGACCTGAGGCTTCTTGCATGGTCCACAGTT
CACATACTAGTCCCCTAGCATTAGCTAGAGGCCTGTCATGGGAGGTTCCACCTCAGTGCC
CCTTCCCCCAGGTGACAGAGAAGAAAGATGTTTCAAGGGGGCAGAACACCGCATGGGGCT
CAGAGACCCTCCCCCGCTTCCCGCCGGGCTCCTCCCCTTTGGTGGAGCTGGAAGGAGAGG
AAAGGAGGGTCCTCACCTTTCTTGTGGCCTCRCCTTCCTCTGAGCCTATAATGACACTCC
TCCTAGTCCTCCTGGGGGACTGCCTGGGGACAGGTCCTGGAGATCCCGGTGTCCTTCTTA
GCAGATAGCGAATCAGGAGCACAGATGGGCAATGGTTCAAGATGGAAGAAAAGACAACTC
TATCCTCTGATCCTAAAAGGGGGGCGGATGTTGCAAGGTGCAAGCTCTCAGGTTCTGGAC
CATGGGGAGGGGGGTGACTTTTCCACACCGGGTGCCAACACCATAATCAACCACCTCCAG
AAAGCTTTGCTTGTTGGTTTGTTTTCCCACAGAGTCGAGTGCTAAATGTTCTTCCACTCA
ACGGTTTAAACTGAGAGGAAGTGCTCTTATCCCTGGAGACAGTTTGATACTGATGACCTC
CCAATGCTGAAGTGGCCCCAACCCTGGGCACCTGCAGCCCTAGCTTTCCTGACCCTAGCT
TTGCCCTGCTGTGTGGTCTCCACCATACACCCCGTGTCTCTGGGCTGTTTTTATCTGGAA
AATGGATGGACAGCAATCTGACTCTTGAAGGAGGACTAAATGAGGCGAAGGCACTCTTGC
GACTAGTGGCAGGATCCTTGTGATCTGAGGGATCTAGAAGTTTTAAAAAATAGAGTGGCA
CCCATCCAGTCTGCTTTGAAGAAAGGGCTTAGGAAGCTGTAACATGTAAGCCTCTCTGAG
GAGTGCCTGTCGTGGCTCCGTGGTAACAAACCTGACTAGCATCCGCGAGGACGCATGTTC
GATCCTTGGCCTTGCTCAGTGGGTTAAGTATCCAGCATGGCTGTGGCTGTGGGGTAGGAC
CCCTAGCCTGGGAACTTCCACATGCTGCTAATGCGGCCCTTAAAAAAAAAGTAAGCCTCT
CTGAGCCTCAGTCTCCTCCTCTGTTAAATGGGGTGATAAGGATCCCTCCTTCACTAGGTG
GTCGCGAGGGTCTAATGTGAGATGGCACAGGCACGCTCTTCGCAACCTGATACGCACAAC
ACAGCTACTAAGGAGAAGACAGACTTGTAGGAGACCACAGTGGCTGGAGAGGGCATCTTT
CAGGGTGCTGTGCCCAAACTCCAGTGCTGGGGGTGAGCCTCAAGCCCTCAAGGACTCTTC
CAACATTGAGATTCTCTGATGGGGACAGGGCTACAGGAGGAAACACTTGTGGGCAGTGTT
TGTTCCCAGGATCTCTGTGACGGATCCCAGGGTCAGAGGCAATACTTCAAGTTTTGGTCC
TTTGTCCCACCCACCTGCGGGAGCCCCTAGGCTCAGGGAAAGCRTAGAGCTGGGGCCCTC
TAGTGGTCAATGTTAGCACTGCATCCAGCTGGGCCTCAGGCCACGTCAGGTGGCAGGCAG
GAGGATGGTGATGGGGCAAAGCTGGAATCCATGCCCAGAAATCCCGGAACTGAGTGCTCT
CCTTGGCCCCCTTTCCCAACACACACATTCTTTCTGGTGGCTGGAGGGCATCAGTGCAGG
GAGGAGTAAAGGTGTAAAGAGTGAGGAAGCATCAGCCTAGCTCTTAGGGTACATCCATCC
ATCTGAATATTGTCCCTTTTTGGGGACCAGCATGGGCCCTCCTCATCCTGGTGGACAACC
CCACCATGACACCCTGCCAGAGCGCGTCTGCCACCTTCCCCTTGAAAAAAGGACAGATCG
GGTGGTCTCTCAAGCTGAGACCCTGTGTGTACGACAACTCTCGGGGCTGGTGACAGTGGG
GAGGGGAAGTTGACGGACCAGGGGGACATGACCCCAGAGGAGGAGCGGGAACAGGATGAG
TGGGAGGAGGTTCTAAATTATCCATTAGCACATGCCTGCCAGTGGGCCATGCATAAATGT
ATAGAGAAAATAGATGGGGGCAGAGGGAGAGAGAAGAGGCCAGGGTATATAAAGGGCCCA
AAAGGGACCAATTCCAGAATCCCAGGACCCAGCTCCTCAGACCACTCAGGGACCTGTGGA
CAGCTCACCGGCTGTGATGGCTGCAGGCAAGTGCCCCTAAAATCCCAGTGGGCTTGGTGT
GTTCTGAAGGGTGACGTGGGGGCCATGCAGACAGATGGGGCACCAACCTTGGGCTTTGGG
GCTTCCGAATGTGAGCATGGATATCTACCCCTAGATATGCGGCCAAGTTTTAAATGTCCC
TGGGGGAGGGGAAGGAGAAGGGACAGGGCTGGTGGAGCCCAGGCCTCTTGTCTCTGGGAT
CCCTCTCTCACGAGCCCTCCTGGTCTCTAGGCCCTCGGACCTCCGCGCTCCTGGCTTTCG
CCCTGCTCTGCCTGCCCTGGACTCAGGAGGTGGGCGCCTTCCCAGCCATGCCCTTGTCCA
GCCTATTTGCCAACGCCGTGCTCCGGGCCCAGCACCTGCACCAACTGGCTGCCGACACCT
ACAAGGAGTTTGTAAGCTCCCCAGGGAGGGTGCTGGAGGGGGGTGGTGGAGAGGGGTGAA
TTCGTCCCTCTCTGCCTAGTGGGAGGAAAATGAGGGGTTCCGGAGTATTGAGGCCAACCG
AAGATGCTATCAGGTAAGTATAAACTGAAGGGGGTTCCCAAGAAAAGCAGCAAGGAGAAC
CGTGCCCCAGTGTAGACCTGGATGGCTGTCCCCTCTCCCAGGAGCGCGCCTACATCCCGG
AGGGACAGAGGTACTCCATCCAGAACGCCCAGGCTGCCTTCTGCTTCTCGGAGACCATCC
CGGCCCCCACGGGCAAGGACGAGGCCCAGCAGAGATCGGTGAGTGGCCACCTGCCAGCCG
GGGAGCAGGGGCCTCCCTCTTCCTAAGAAGGCTGCCCCATCTCTCATCATCAGGGCCTTG
GGCGGCCTTCTCCCCGAGCTGGTGGGGGGTGATGGGGGCAGAGGGCGGGGGTGGTGAGGG
GGACGCCCACCGGCAGAGGCAGCGCCCACCATCCACGCATCTGCCCGCAGGACGTGGAGC
TGCTGCGCTTCTCGCTGCTGCTCATCCAGTCGTGGCTCGGGCCCGTGCAGTTCCTCAGCA
GGGTCTTCACCAACAGCCTGGTGTTTGGCACCTCAGACCGCGTCTACGAGAAGCTGAAGG
ACCTGGAGGAGGGCATCCAGGCCCTGATGCGGGTGGGGATGGCGCTGCGGGTCCCGCACA
CTGGGGCCCATGCCGGCTCTCTCCCGGCTGAGCGGAGCGGTGGGGGGACGCACGTGGGCT
GGGGGAGAGGGTCCCATGCTCTCTCTGTAGCAGTTCACTCTCGACCCGGAGAAATCTTTT
CCTCATTTCCCCTGCGGAGTCTTCCCTCTTTGTCCTTCTCCAAGCATGGAGGGGAGGGTG
GAAGATGGAGGGGACAGGAGAGCGCGCTGCCAAGGACTCGGCCTCTGTCTCTCTCTCCCT
TTTGCAGGAGCTGGAGGATGGCAGCCCCCGGGCAGGACAGATCCTCAAGCAAACCTACGA
CAAATTTGACACAAACTTGCGCAGTGATGACGCGCTGCTTAAGAACTACGGGCTGCTCTC
CTGCTTCAAGAAGGACCTGCACAAGGCTGAGACATACCTGCGGGTCATGAAGTGTCGCCG
CTTCGTGGAGAGCAGCTGTGCCTTCTAGTTGCTGGGCATCTCTGTTGCCCCTCCCCAGTA
CCTCCCCTGACCCTGGAAAGTGCCACCCCAATGCCTGCTGTCCTTTCCTAATAAAACCAG
GTTGCATTGTATTGTCTGAGTAGGTGTCACTCTGCGATGGAGGGAGGTGGGGCAGTAGGG
CAAGGGGTGGGGGTGGGAAGACAACCTGCAGGCATCCTTGGGGGTCTCCTGGGGACCTAG
ACACTGAATGATGGTTGACCCGGTTCTTCCTGGGCTTGAAAGAGCAGGCACATTACCTCC
TCTCTGTTACACACCCACTGCACCCACTGCTCAGGTCTGCAGTCCCAGCTTGCTGGGCAC
TCATAGGTCAGGACCACCCCCCATCCTGCTACACCCCCCGCCTCCCATAAAGTACCCAAG
AATGGAAAGAGATGAAAGCAAGACAGGCTATTACGTTCTGAAGCAAGACGCCCCGACATG
TGCGGAAACATTGAGAGAAATGAAACTATAAGGTGAATGCACATTAGGCCCAACTACCCT
TGGGAAATGGGAACAATGCAAAAATGACTTTGGGACAAACAGAACCAACATGTTTAGGAT
CTGAATTGGGGTAAGAGAAGTGGAAGAGAGATTCTAAACGGAGGGTTGCAAATCCAGTGC
CAACGGGTGCCAGGTAGGCATACACATAAGTAATGAGGGCTGTGGGCCAAGTGAGAAATA
GCAACCAGCACTCAGGCTGTTTGTGCGGGAGACAACGCACAGGGGTGGGGCCAGAGCAAC
CGAAAGAACTCAGACCCCAGGAGTTCCCATCATGGCTCAGCGGTTAACAAATCCGACTAG
GAACCATGAGGTTGTGGGTTCTATCCCTGGCCTCGCTCAGTGGGTTAAGGATCTGGCATT
GCCGTGAGCTGGGGTGTAGGTCACAGACACGGCTCGGATCCTGAGTTGCTGTGGCTCTGG
TGTAGGCCGGAGTCTACAGCTCCGATTAGACCCTTAGCCTGGGAATCTCCATAGGCCGAG
GGAGCCGCCNNNNNNNNNNNNNNNNNNNNNNNNNNNNNNNNNNNNNNACAAAAAACAAAA
AACCTCAGACCCCAGCTAAGGAAGGGGGCCCATCCCACTGTGTCACCATCAGGGCTGCCA
GACCTGATTCTTCAAAACAGACGGGACATGAAGACTTTCATGGAAATCTATACATATATA
TTTTGAAATCTAATTGTTAAACAGTGGCAACTAATTTGTATTAAAATCATTTGAAGAGCA
AAAATTAACCCAAACACATTTGGTCCTCAAGCTGTCAGTGGGCAATTTTTTCTAAGAGGA
GTAATTTGGGATAATTTGGTATAACAGAAAGAATAAAAGACTTGAACTTATTATATTTGG
GAATAAGTTATTTAACTTCTCTGAGATTCAGTTTCCTTACCTATAAAGTGGAGATAATAA
TGCATTGCCGTATAAGGCTTCTGTGGGATTAAATGAAATGTTTCTGAAGTGATTGACACA
TTACAGTACTCAAGAAGTTGTAGCTGGGGGAGTTCCCGTCGTGGCACAGTGGTTAACGAA
TCTGACTAGGAACCATGAGGTTTCGGGTTCGATCCCTGCCCTTGCTCAGTGGGTTAAGGA
TCTGGCGTTGCCATGAGTGGGGTGTAGGTCGCAGACAGCGTCTCGGATCCCGAGTTGCTG
TGGCTCGGGTATAGACCGGTGGCTACAGCTCCGATTAGACCCCAAGCCTGGGAACCTCCC
ATATGCCGTGGGAGCAGCCCTAGGAAAGATAAAAAGACAAAAAACANACAAAAAAAAAAA
GAAGAAGTTGCAGCTGGGAGTTCCTGCTGTGATGCAGTGGGTTAAGAATCCAACTGCAGG
AGTTCCCATTGTGGCTCAGTGGTAATGAACCCAACCAGCATCCATGAGGACGCGGGTTTG
ATCCTTGGCCTTGCTCCATGGGTTAAAGGATCTGGTGTTGCCGCGAGCTGTGTGTAGGTC
TCAGAAGCAGCTTTGGATCCCGTGTTGCTGTGGCTGTGGTGTAGGCTGGCAGCTGTAGCT
CCAATTCAGACCCCTATCCTGGGAATCTCTGCATGCCGCAAGTGGGCCCCTAAAAAGCAA
AATAATAATAATAATAATCAAATCAATCAAATCATGGAGTTAGAAGGGCCTCCCAGGTCA
TCTTAATTCCTTCTAATTTAGGAAAGTTACTCTACAGCATCCCTCACAGGTGGTACTCAC
TTGTGTAGCACTAGAATTAAAGGACTCTATTTCACAACACAATTGATGCTATTAAATTGC
TCTGGTTTCAGAAAAGTATTTCTTACATCAAACTGAAATCAATATCCCCGTAATATCCCT
CATTTGACCTTAGAATTGTTTGCAAATCTCATGGTCTTTAAAAGTATTATCTCTTGGCTC
GAATAAAGCTAGCCAACTTAAAAAGTATGTGTTGAATGAATGCGCCAGGAGAGGGGCATC
TACAGAAAGGGGTGTTAGAGCCCCTAGTAAGAGGGGTCTCAAGGGGAGTTGTCATGACAG
CAGGAGACTGCAGGGGGAGCCACACTCCAAAGCGCTTCTGGTCAGCTCCTTCCGGGTGTA
GTTAAAGCAACTCCACCACTGCTGGTTGAGAATTACAAAGATGCGAGGTTGGTTTTGCAA
ATGTTTTGAATTTAACAAGAATTTAAATACCGTCTGCCTTAGAATCTTTGATTTGCTGAC
TGTTAATCTGCCTTTCAGCTCTCCGTTTAGGCAGTGGATGGCAACCTCTGCTGCAAATTA
GAAATGCCTCAGGTGTTTTCTAAACAATTTTTGCAGTAGCCTTCACTCCCTGAGATTCTG
ATTTTGGTGGATCTGGGATGGGATGTGGACAAGAGAATTTTTAAAAGCTCCCTGGTTGAG
AAGGCTAAGAATCACCGATTTGGGACCACACAGAGGAGATGCATCCACAGGTATTGTTAT
TTGTAAAAGTGGGCAAAAGGAGTCTATTGACCTGGGCCAGTCGTGAGGCTTTCTGTTTCC
ATTTCTAAACAATTTAAAAAGTTCTAATAAGCCAATAGCAAAAGGACAAATACTAGATGA
CCCCCCCAACCTCCCTCCATACTTAGAGTAGTCACAGAGA
>GH_Meishan
GGCCTCAGGTTCTGCAAGTGGTGGGTCTGCGTGAACATCTGGGTGATCTCGCCATCAGCA
TATGCAGCCTACCCTGAGGTTGGTTCAGGTACGTATGGCCCGGCGTTGCAAGACGCTGTG
CTGTCATTTTTTGCCTGTACCTTTTATGGTAAAGGAGACCATCAACCCGCCCCATGGCCT
GCCCTGCCCTTTCTGACTGGGTAGAGTTTGACTTCTTTCGTTGGCACTGCCTTTCCATCC
ATTCAATCCACTCAGCAGAGGCTGGAGTTTCTAAGCCTGGGATGATGCCGGCTGCCAGCT
GCCCCCACACCCCGAGCTAGGCGCTCACCTCTATGTCTTAGCTATTTCTTTTCTTTTTCC
TTTCCCCCACCCCTTTGCCTTTTCGGCGACCCCTGCAACAGGTGGAAGTTCCCAATTCAG
GGATTGAGCCTGTACCACAGCAGTAATCAGAGCCACAGCAGCGATGCCAGATCCTTAACT
CGCTGAACCGCCAGGGACCTCCTTAGCTATTTCTTTCATGGCCGTTTTCACAATGTGACA
TTTCTGTATACATTTTACCATTATGTATTTATTTGTTTGCTACTGTCTCTCCTTCCCAAA
CGTATGCTGTGAACTCCAGCAGAGAAAAGATCGTGTCCTTTGTTTATCTAGGTAAGCCCA
TCTGCCTGGCATGATGCCTGGCACATGGAAGGAACAACGACTGCTTGTTGAATCACTCAG
TGCCTGAATAAGAGAACGAGTGGCTGATCCAAGAGATGAAAGGCATGAATCCAGCCTCAA
AGAGCTTTCATGCCCATAAAGGGAATAAAATGTTCACAAATAACCACAGACTAAGGTGGA
AGGAGGCAAAGGTTATTTCCAGCCAACAGCACAACGAGGAAAGCACCCCAGACTTCCCAC
AGCTGCTGCACACGCCCCTGAACTTACTACCTTTTCAATGGGCCTTTGTCCCTGGGGAAT
AATCCCCAAGGTGGAAACGATTCAGTAGGTCCAGTGATAGAGATTGTTCTGCACCTCCAG
ATTGTTCAGAGGTCCTCACTCAGTGTAAACAACACCCCCCATCAACCCCCAGGAGTCCCT
GGCCCCCAGCCCCAGGGCCCTCCAAGGCCCCTCCTCCATGCTTGAATCCTCTGGCAAACC
CTAGGGTCCGATGAGATAAAGGAAGTGAAAACGTGATGTACACTGAAACGTGCAACACAC
ATGTGAAGGCTGATGCGACCTGGTTCATTAAATCGAGCTACATCAGGTTGTTTTTCTCTG
AAGGTCTTCTGGCGCCGGTGGACCTTGCTCTGGGCTGAAGCTCCTTGTGATCGATTCCCC
TCAAGCTCCCTGAGCATCTTCTGAGTGGGGATTGGATCCCACCCTGCTAGCTTTGCACTA
AGGATAGGTCTGTCCACGCCCAGCAGTGCCACTGTCCTTCCCAGATGAGGCATCTAAAGA
GCTCAGCGTGGTGGGAAGATCGGGGTCTTGGGCAGCCATCACTGAGCAGCTGAAAGACTC
TGGGAAAACTGCTTATTTCAGGAGTTCCCATCGTGGCTCAGCAGTAATGAGCCTGACTGG
TATCTGTGAGGATGGGGGTTCGATCCCTGGCCTTGCTCAATGTGTTAAAGATCCGATGTT
ACCATGAGCTGTGGTGTAGGTCAAAGACTTGGCTCAGATCCCACGTTGCTGTGGCTGTGG
CATAGGCTGGCAGCTGTAGCTCCGATTCAACCCCTAACCTGGGAACCTCCAAAAAGACCA
AAACAAAACAAAGCAAAAAACTGCTTATCACTTTGAGCCTGAGTGTCCTTGTATGAAACT
CGGCTCACCCACCCCACCACCCCAGCACCCAGTACACTGCCTGGCATATAGAGGGTGCTC
AGAAATGTTGGTCTCCTTCCCCATCTCTCCTGGAGACGCCCTTGGGCATAATATTAATAG
AACAATAATGTTCTCTAAAGACATTGACCCAACGTGCTATGATCAATGCAGTCAAGACTC
ATGCTCGAAGCAAAGAAGAGGTGGAGCCTTCCCTGGGGGCAGTCCCGGCCTCTGGCTTCA
AGGAAGGCGGGACAGAGAGAGGTGAGAAACGTGAACCCCAAGTGACCAAGAGGGGCTTGG
AAAGAGCTGCCACCAGCCGCTCTGAGGCTGCGCCTAAGGTAAGGACAAGTATGCCTGTAA
TTAATGCGACGGCCCCAAGCCCCAGGGAATTGAACCTCAGAGGGGTTCTTGAAGTCTGAA
ATAGGCCACTTTCAGATCAAGAGGAGAACTGTGGGTTGCTACAATAGGTACAGAGAACCC
CAGGGCTGGCCAATTCTGGAAATATGAAAGGAGTTCCAAACACACTGAAATCTGTGGATC
CCAAGATGATGGGAGCTTCATCCTGAACCCTTTGAGGCTGACGCTGGAGATACAGATCAC
AGCCTCTCCCCGCTGGCCACCATGCAGAGGCCGCTGTGCGCAGTCTCTGAGCCTGGAGAA
GCCAGGCATCTGGTCCCAGATGGTGCCACAAGAAAGGCTGGGTGACTCCCACTGGTGGGA
AAATCTCAGGTCCAATTCAAAGTTTCTCTTCTACTAGCAATGAATTGTGTATATGTCTCC
ATGACTAAAGCGCCTCGAAAAGACCTTTTCTAGACGAGAGAAAAGGATCCGGGGTACCCA
CCTCCACACTCTTCGGTTCTTCCCTCTTTGGGTCCGATGGCTGCCATCGTGGTAACCTGT
TATGAAAGTGTATCCCAGGGATCCCCAGCATTGCGTGGGCCAAGCAGAAGTGGGCTGGCG
AGAGGATACGTGCCCTTGCTCTGGCTGGTCCTACCTGTTCTTGGCAGTAACCTGACTGGT
AGGAGCCTCAGCCACACCTCGCTGGTGCCCAACTTGTGTGGCTCTTGAGCAGTCCCCAAC
TTGGGCTCCTGCACCCTAACTCCTAGGGGAGACCTGAGGCTTCTCGCATGGTCCACAGTT
CACATACTAGTCCCCTAGCATTAGCTAGAGGCCTGTCATGGGAGGTTCCACCTCAGTGCC
CCTTCCCCCAGGTGACAGAGAAGAAAGATGTTTCAAGGGGGCAGAACACCGCATGGGGCT
CAGAGACCCTCCCCCGCTTCCCGCTGGGCTCCTCCCCTTTGGTGGAGCTGGAAGGAGAGG
AAAGGAGGGTCCTCACCTTTCTTGTGGCCTCACCTTCCTCTGAGCCTATAATGACACTCC
TCCTAGTCCTCCTGGGGGACTGCCTGGGGACAGGTCCTGGAGATCCCGGTGTCCTTCTTA
GCAGATAGTGAATCAGGAGCACAGATGGGCAATGGTTCAAGATGGAAGAAAAGACAACTC
TATCCTCTGATCCTAAAAGGGGGGCGGATGTTGCAAGGTGCAAGCTCTCAGGTTCTGGAC
CATGGGGAGGGGGGTGACTTTTCCACACCGGGTGCCAACACCATAATCAACCACCTCCAG
AAAGCTTTGCTTGTTGGTTTGTTTTCCCACAGAGTCGAGTGCTAAATGTTCTTCCACTCA
ACGGTTTAAACTGAGAGGAAGTGCTCTTATCCCTGGAGACAGTTTGATACTGATGACCTC
CTGATGCTGAAGTGGCCCCAACCCTGGGCACCTGCAGCCCTAGCTTTCCTGACCCTAGCT
TTGCCCTGCTGTGTGGTCTCCACCATACACCCCGTGTCTCTGGGCTGTTTTTATCTGGAA
AATGGATGGACAGCAATCTGACTCTTGAAGGAGGACTAAATGAGGCGAAGGCACTCTTGC
GACTAGTGGCAGGATCCTTGTGATCTGAGGGATCTAGAAGTTTTAAAAAATAGAGTGGCA
CCCATCCAGTCTGCTTTGAAGAAAGGGCTTAGGAAGCTGTAACATGTAAGCCTCTCTGAG
GAGTGCCTGTCGTGGCTCCGTGGTAACAAACCTGACTAGCATTCGTGAGGACGCGTGTTC
AATCCTTGGCCTTGCTCAGTGGGTTAAGTATCCGGCATGGCTGTGGCTGTGGGGTAGGAC
CCCTAGCCTGGGAACTTCCACATGCTGCTAATGCGGCCCTTAAAAAAAAAGTAAGCCTCT
CTGAGCCTCAGTCTCCTCCTCTGTTAAATGGGGTGATAAGGATCCCTCCTTCACTAGGTG
GTCGCGAGGGTCTAATGTGAGATGGCACAGGCACGCTCTTCGCAACCTGATATGCACAAC
ACAGCTACTAAGGAGAAGACAGACTTGTAGGAGACCACAGTGGCTGGAGAGGGCATCTTT
CAGGGTGCTGTGCCCAAACTCCAGTGCTGGGGGTGAGCCTCAAGCCCTCAAGGACTCTTC
CAACATTGAGATTCTCTGATGGGGACAGGGCTACAGGAGGAAACACTTGTGGGCAGTGTT
TGTTCCCAGGATCTCTGTGACGGATCCCAGGGTCAGAGGCAATACTTCAAGTTTTGGTCC
TTTGTCCCACCCACCTGCGGGAGCCCCTAGGCTCAGGGAAAGCATAGGGCAAAGTGTAGA
GCTGGGGCCCTCTAGTGGTCAATGTTAGCACTGCATCCAGCTGGGCCTCAGGCCACGTCA
GGTGGCAGGCAGGAGGATGGTGATGGGGCAAAGCTGGAATCCATGCCCAGAAACCCCGGA
ACTGAGTGCTTTCCTTGGCCCCCTTTCCCAACACACACATTCTTTCTGGTGGCTGGAGGG
CATCAGTGCAGGGAGGAGTAAAGGTGTAAAGAGTGAGGAAGCATCAGCCTAGCTCTCAGG
GTACATCTATCCATCTGAATATTGTCCCTTTTTGGGGACCAGCATGGGCCCTCCTCATCC
TGGTGGACAACCCCACCATGACACCCTGCCAGAGCGTGTCTGCCACCTTCCCCTTGAAAA
AAGGACAGATCGGGTGGTCTCTCAAGCTGAGACCCTGTGTGTACGACAACTCTCGGGGCT
GGTGACAGTGGGGAGGGGAAGTTGACGGACCCGGGGGACATGACCCCAGAGGAGGAGCGG
GAACAGGATGAGTGGGAGGAGGTTCTAAATTATCCATTAGCACATGCCTGCCAGTGGGCC
ATGCATAAATGTATAGAGAAAATAGGTGGGGGCAGAGGGAGAGAGAAGAGGCCAGGGTAT
ATAAAGGGCCCAAAAGGGACCAATTCCAGAATCCCAGGACCCAGCTCCTCAGACCACTCA
GGGACCTGTGGACAGCTCACCGGCTGTGATGGCTGCAGGCAAGTGCCCCTAAAATCCCAG
TGGGCTTGGTGTGTTCTGAAGGGTGACGTGGGGGCCATGCAGACGGATGGGGCACCAACC
TTGGGCTTTGGGGCTTCCGAATGTGAGCATGGATATCTACTCCTAGATATGCGGCCAAGT
TTTAAATGTCCCTGGGGGAGGGGGAGGAGAAGGGACAGGGCTGGTGGAGCCCAGGCCTCT
TGTCTCTGGGATCCCTCTCTCACGGGCCCTCCTGGTCTCTAGGCCCTCGGACCTCCGTGC
TCCTGGCTTTCGCCCTGCTCTGCCTGCCCTGGACTCAGGAGGTGGGAGCCTTCCCAGCCA
TGCCCTTGTCCAGCCTATTTGCCAACGCCGTGCTCCGGGCCCAGCACCTGCACCAACTGG
CTGCCGACACCTACAAGGAGTTTGTAAGCTCCCCAGGGAGGGTGCTGGAGGGGGGTGGTG
GAGAGGGGTGAATTCGTCCCTCTCTGCCTAGTGGGAGGAAAATGAGGGGTTCCGGAGTAT
TGAGGCCAACCGAAGATGCTATCAGGTGAGTGTAAACTGAAGGGGGTTCCCAAGAAAAGC
AGCAAGGAGAACCGTGCCCCAGTGTAGACCTGGATGGCTGTCCCCTCTCCCAGGAGCGCG
CCTACATCCCGGAGGGACAGAGGTACTCCATCCAGAACGCCCAGGCTGCCTTCTGCTTCT
CGGAGACCATCCCGGCCCCCACGGGCAAGGACGAGGCCCAGCAGAGATCGGTGAGTGGCC
ACCTGCCAGCCGGGGAGCAGGGGCCTCCCTCTTCCTAAGAAGGCTGCCCCATCTCTCATC
ATCAGGGCCTTGGGCGGCCTTCTCCCCGAGCTGGTGGGGGGTGATGGTGGCATAGGGCGG
GGGTGCTGAGGGGGACGCCCACCGGCAGAGGCAGCGCCCCCCATCCACGCATCTGCCCGC
AGGACGTGGAGCTGCTGCGCTTCTCGCTGCTGCTCATCCAGTCGTGGCTCGGGCCCGTGC
AGTTCCTCAGCAGGGTCTTCACCAACAGCCTGGTGTTTGGCACCTCAGACCGCGTCTACG
AGAAGCTGAAGGACCTGGAGGAGGGCATCCAGGCCCTGATGCGGGTGGGGATGGCGCTGC
GGGTCCCGCACACTGGGGCCCATGCCGGCTCTCTCCCGGCTGAGCGGAGCGGTGGGGGGA
CGCACGTGGGCTGGGGGAGGGGGTCCCATGCTCTCTCTGTAGCAGTTCACTCTCGACCCG
GAGAAATCTTTTCCTCATTTCCCCCTGCGGAGTCTTCCCTCTTTGTCCTTCTCCAAGCAT
GGAGGGGAGGGTGGAAGATGGAGGGGACAGGAGAGCGCCGCTGCCAAGGACTCGGCCTCT
GTCTCTCTCTCCCTTTTGCAGGAGCTGGAGGATGGCAGCCCCCGGGCAGGACAGATCCTC
AAGCAAACCTACGACAAATTTGACACAAACTTGCGCAGTGATGACGCGCTGCTTAAGAAC
TACGGGCTGCTCTCCTGCTTCAAGAAGGACCTGCACAAGGCTGAGACATACCTGCGGGTC
ATGAAGTGTCGCCGCTTCGTGGAGAGCAGCTGTGCCTTCTAGTTGCTGGGCATCTCTGTT
GCCCCTCCCCAGTACCTCCCTTGACCCTGGAAAGTGCCACCCCAATGCCTGCTGTCCTTT
CCTAATAAAACCAGGTTGCATCGTATTGTCTGAGTAGGTGTCACTCTGCGATGGAGGGAG
GTGGGGCAGTAGGGCAAGGGGTGGGGGTGGGAAGACAACCTGCAGGCATCCTTGGGGGTC
TCCTGGGGACCTAGACACTGAATGATGGTTGACCCGGTTCTTCCTGGGCTTGAAAGAGCA
GGCACATTACCTCCTCTCTGTTACACACCCACTGCACCCACTGCTCAGGTCTGCAGTCCC
AGCTTGCTGGGCACTCATAGGTCAGGACCACCCCCCATCCTGCTACACCCCCCGCCTCCC
ATAAAGTACCCAAGAATGGAAAGAGATGAAAGCAAGACAGGCTATTACGTTCTGAAGAAA
GACGCCCCGACATGTGCGGAAACATTGAGAGAAATGAAACTATAAGGTGAATGCACATTA
GGCCCAACTACCCTTGGGAAATGGGAACAATGCAAAAATGACTTTGGGACAAACAGAACC
AACATGTTTAGGATCTGAATTGGGGTAAGAGAAGTGGAAGAGAGATTCTAAACGGAGGGT
TGCAAATCCAGTGCCAACGGGTGCCAGGTAGGCATACACATAAGTAATGAGGGCTGTGGG
CCAAGTGAGAAATAGCAACCGGCACTCAGGCTGTTTGTGCGGGAGACAACGCACAGGGGT
GGGGCCAGAGCAACCGAAAGAACTCAGACCCCAGGAGTTCCCATCATGGCTCAGCGGTTA
ACAAATCCGACTAGGAACCATGAGGTTGTGGGTTCTATCCCTGGCCTCGCTCAGTGGGTT
AAGGATCTGGCATTGCCGTGAGCTGGGGTGTAGGTCACAGACACAGCTCGGATCCTGAGT
TGCTGTGGCTCTGGTGTAGGCCGGAGTCTACAGCTCCGATTAGACCCTTAGCCTGGGAAT
CTCCATAGGCCGAGGGAGCCGCCCTAGAAAAGGCAAAAAGCAAAAAAAAAAAAAAAACAA
AAAAACAAAAAAACAAAAAACCTCAGACCCCAGCTAAGGAAGGGGGCCCATCCCACTGTG
TCACCATTCAAGACTGCGGGAACAGGGCTGCCAGACCTGATTCTTCAAAACAGACGGGAC
ATGAAGACTTTCATGGAAATCTATACATATATATTTTGAAATCTAATTTTTAAACAGTGG
CAACTAATTTGTATTAAAATCATTTGAAGAGCAAAAATTAACCCAAACACATTTGGTCCT
CAAGCTGTCAGTGGGCAATTTTTTCTAAGAGGAGTAATTTGGGATAATTTGGTATAACAG
AAAGAATAAAAGACTTGAACTTATTATACTTGGGAATAAGTTATTTAACTTCTCTGAGAT
TCAGTTTCCTTACCTATAAAGTGGAGATAATAATGCATTGCCGTATAAGGCTTCTGTGGG
ATTAAATGAAATGTTTCTGAAGTGATTGACACATTACAGTACTCAAGAAGTTGTAGCTGG
GGAGTTCCCGTCGTGGCACAGTGGTTAACGAATCTGACTAGGAACCATGAGGTTTCGGGT
TCGATCCCTGCCCTTGCTCAGTGGGTTAAGGATCTGGCGTTGCCATGAGCTGGGGTGTAG
GTCGCAGACAGCGTCTCGGATCCCGAGTTGCTGTGGCTCGGGTGTAGACCGGTGGCTACA
GCTCCGATTAGACCCCAAGCCTGGGAACCTCCCATATGCCGTGGGAGCAGCCCTAGGAAA
GATAAAAAGACAAAAAACAAAAAAAACAAAAAAAAAAAAAAGAAGAAGTTGCAGCTGGGA
GTTCCTGCTGTGATGCAGTGGGTTAAGAATCCAACTGCAGGAGTTCCCATTGTGGCTCAG
TGGTAATGAACCCAACCAGCATCCATGAGGACGCGGGTTTGATCCTTGGCCTTGCTCCAT
GGGTTAAAGGATCTGGTGTTGCCGCGAGCTGTGTGTAGGTCTCAGAAGCAGCTTTGGATC
CCGTGTTGCTGTGGCTGTGGTGTAGGCTGGCAGCTGTAGCTCCAATTCAGACCCCTATCC
TGGGAATCTCTGCATGCCGCAAGTGGGCCCCTAAAAAGCAAAATAATAATAATCAAATCA
ATCAAATCATGGAGTTAGAAGGGCCTCCCAGGTCATCTTAATTCCTTCTAATTTAGGAAA
GTTACTCTACAGCATCCCTCACAGGTGGTACTCACTTGTGTAGCACTAGAATTAAAGGAC
TCTATTTCACAACACAATTGATGCTATTAAATTGCTCTGGTTTCAGAAAAGTATTTCTTA
CATCAAGCTGAAATCAATATCCCCGTAATATCCCTCATTTGACCTTAGAATTGTTTGCAA
ATCTCATGGTCTTTAAAAGTATTGTCTCTTGGCTCGAATAAAGCTAGCCAACTTAAAAAG
TATGTGTTGAACGAATGCGCCAGGAGAGGGGCATCTACAGAAAGGGGTGTTAGAGCCCCT
AGTAAGAGGGGTCTCAAGGGGAGTTGTCATGACAGCAGGAGACTGCAGGGGGAGCCACAC
TCCAAAGCGCTTCTGGTCAGCTCCTTCCGGGTGTAGTTAAAGCAACTCCACCACTGCTGG
TTGAGAATTACAAAGATGCGAGGTTGGTTTTGCAAATGTTTTGAATTTAACAAGAATTTA
AATACCGTCTGCCTTAGAATCTTTGATTTGCTGACTGTTAATCTGCCTTTCAGCTCTCCG
TTTAGGCAGTGGATGGCAACCTCTGCTGCAAATTAGAAATGCCTCAGGTGTTTTCTAAAC
AATTTTTGCAGTAGCCTTCACTCCCTGAGATTCTGATTTTGGTGGATCTGGGATGGGATG
TGGACAAGAGAATTTTTAAAAGCTCCCTGGTTGAGAAGGCTAAGAATCACCGATTTGGGA
CCACACAGAGGAGATGCATCCACAGGTATTGTTATTTGTAAAAGTGGGCAAAAGGAGTCT
ATTGACCTGGGCCAGTCGTGAGGCTTTCTGTTTCCATTTCTAAACAATTTAAAAAGTTCT
AATAAGCCAATAGCAAAAGGACAAATACTAGATGACCCCCCCAACCTCCCTCCATACTTA
GAGTAGTCACAGAGACA
>GH_Rongchang
GGCCTCAGGTTCTGCAAGTGGTGGGTCTGCGTGAACATCTGGGTGATCTCGCCATCAGCA
TATGCAGCCTACCCTGAGGTTGGTTCAGGTACGTATGGCCCGGCGTTGCAAGACGCTGTG
CTGTCATTTTTTGCCTGTACCTTTTATGGTAAAGGAGACCATCAACCCGCCCCATGGCCT
GCCCTGCCCTTTCTGACTGGGTAGAGTTTGACTTCTTTCGTTGGCACTGCCTTTCCATCC
ATTCAATCCACTCAGCAGAGGCTGGAGTTTCTAAGCCTGGGATGATGCCGGCTGCCAGCT
GCCCCCACACCCCGAGCTAGGCGCTCACCTCTATGTCTTAGCTATTTCTTTTCTTTTTCC
TTTCCCCCACCCCTTTGCCTTTTCGGCGACCCCTGCAACAGGTGGAAGTTCCCAATTCAG
GGATTGAGCCTGTACCACAGCAGTAATCAGAGCCACAGCAGCGATGCCAGATCCTTAACT
CGCTGAACCGCCAGGGACCTCCTTAGCTATTTCTTTCATGGCCGTTTTCACAATGTGACA
TTTCTGTATACATTTTACCATTATGTATTTATTTGTTTGCTACTGTCTCTCCTTCCCAAA
CGTATGCTGTGAACTCCAGCAGAGAAAAGATCGTGTCCTTTGTTTATCTAGGTAAGCCCA
TCTGCCTGGCATGATGCCTGGCACATGGAAGGAACAACGACTGCTTGTTGAATCACTCAG
TGCCTGAATAAGAGAACGAGTGGCTGATCCAAGAGATGAAAGGCATGAATCCAGCCTCAA
AGAGCTTTCATGCCCGTAAAGGGAATAAAATGTTCACAAATAACCACAGACTAAGGTGGA
AGGAGGCAAAGGTTATTTCCAGCCAACAGCACAACGAGGAAAGCACCCCAGACTTCCCAC
AGCTGCTGCACACGCCCCTGAACTTACTACCTTTTCAATGGGCCTTTGTCCCTGGGGAAT
AATCCCCAAGGTGGAAACGATTCAGTAGGTCCAGTGATAGAGATTGTTCTGCACCTCCAG
ATTGTTCAGAGGTCCTCACTCAGTGTAAACAACACCCCCCATCAACCCCCAGGAGTCCCT
GGCCCCCAGCCCCAGGGCCCTCCAAGGCCCCTCCTCCATGCTTGAATCCTCTGGCAAACC
CTAGGGTCCGATGAGATAAAGGAAGTGAAAACGTGATGTACACTGAAACGTGCAACACAC
ATGTGAAGGCTGATGCGACCTGGTTCATTAAATCGAGCTACATCAGGTTGTTTTTCTCTG
AAGGTCTTCTGGCGCCGGTGGACCTTGCTCTGGGCTGAAGCTCCTTGTGATCGATTCCCC
TCAAGCTCCCTGAGCATCTTCTGAGTGGGGATTGGATCCCACCCTGCTAGCTTTGCACTA
AGGATAGGTCTGTCCACGCCCAGCAGTGCCACTGTCCTTCCCAGATGAGGCATCGAAAGA
GCTCAGCGTGGTGGGAAGATCGGGGTCTTGGGCAGCCATCACTGAGCAGCTGAAAGACTC
TGGGAAAACTGCTTATTGCAGGAGTTCCCATCGTGGCTCAGCAGTAATGAGCCTGACTGG
TATCTGTGAGGATGGGGGTTCGATCCCTGGCCTTGCTCAATGTGTTAAAGATCCGATGTT
ACCATGAGCTGTGGTGTAGGTCGAAGACTTGGCTCGGATCCCACGTTGCTGTGGCTGTGG
CATAGGCTGGCAGCTGTAGCTCCGATTCAACCCCTAACCTGGGAACCTCCAAAAAGACCA
AAACAAAACAAAGCAAAAAACTGCTTATCACTTTGAGCCTGAGTGTCCTTGTATGAAACT
CGGCTCACCCACCCCACCACCCCAGCACCCAGTACACTGCCTGGCATATAGAGGGTGCTC
AGAAATGTTGGTCTCCTTCCCCATCTCTCCTGGAGACGCCCTTGGGCATAATATTAATAG
AACAATAATGTTCTCTAAAGACATTGACCCAACGTGCTATGATCAATGCAGTCAAGACTC
ATGCTCGAAGCAAAGAAGAGGTGGAGCCTTCCCTGGGGGCAGTCCCGGCCTCTGGCTTCA
AGGAAGGCGGGACAGAGAGAGGTGAGAAACGTGAACCCCAAGTGACCAAGAGGGGCTTGG
AAAGAGCTGCCACCAGCCGCTCTGAGGCTGCGCCTAAGGTAAGGACAAGTATGCCTGTAA
TTAATGCGACGGCCCCAAGCCCCAGGGAATTGAACCTCAGAGGGGTTCTTGAAGTCTGAA
ATAGGCCACTTTCAGATCAAGAGGAGAACTGTGGGTTGCTACAATAGGTACAGAGAACCC
CAGGGCTGGCCAATTCTGGAAATATGAAAGGAGTTCCAAACACACTGAAATCTGTGGATC
CCAAGATGATGGGAGCTTCATCCTGAACCCTTTGAGGCTGACGCTGGAGATACAGATCAC
AGCCTCTCCCCGCTGGCCACCATGCAGAGGCCGCTGTGCGCAGTCTCTGAGCCTGGAGAA
GCCAGGCATCTGGTCCCAGATGGTGCCACAAGAAAGGCTGGGTGACTCCCACTGGTGGGA
AAATCTCAGGTCCAATTCAAAGTTTCTCTTCTACTAGCAATGAATTATGTATATGTCTCC
ATGACTAAAGCGCCTCGAAAAGACCTTTTCTAGACGAGAGAAAAGGATCCGGGGTACCCA
CCTCCACACTCTTCGGTTCTTCCCTCTTTGGGTCCGATGGCTGCCATCGTGGTAACCTGT
TATGAAAGTGTATCCCAGGGATCCCCAGCATTGCGTGGGCCAAGCAGAAGTGGGCTGGCG
AGAGGATACGTGCCCTTGCTCTGGCTGGTCCTACCTGTTCTTGGCAGTAACCTGACTGGT
AGGAGCCTCAGCCACACCTCGCTGGTGCCCAACTTGTGTGGCTCTTGAGCAGTCCCCAAC
TTGGGCTCCTGCACCCTAACTCCTAGGGGAGACCTGAGGCTTCTCGCATGGTCCACAGTT
CACATACTAGTCCCCTAGCATTAGCTAGAGGCCTGTCATGGGAGGTTCCACCTCAGTGCC
CCTTCCCCCAGGTGACAGAGAAGAAAGATGTTTCAAGGGGGCAGAACACCGCATGGGGCT
CAGAGACCCTCCCCCGCTTCCCGCTGGGCTCCTCCCCTTTGGTGGAGCTGGAAGGAGAGG
AAAGGAGGGTCCTCACCTTTCTTGTGGCCTCACCTTCCTCTGAGCCTATAATGACACTCC
TCCTAGTCCTCCTGGGGGACTGCCTGGGGACAGGTCCTGGAGATCCCGGTGTCCTTCTTA
GCAGATAGCGAATCAGGAGCACAGATGGGCAATGATTCAAGATGGAAGAAAAGACAACTC
TATCCTCTGATCCTAAAAGGGGGGCGGATGTTGCAAGGTGCAAGCTCTCAGGTTCTGGAC
CATGGGGAGGGGGGTGACTTTTCCACACCGGGTGCCAACACCATAATCAACCACCTCCAG
AAAGCTTTGCTTGTTGGTTTGTTTTCCCACAGAGTCGAGTGCTAAATGTTCTTCCACTCA
ACGGTTTAAACTGAGAGGAAGTGCTCTTATCCCTGGAGACAGTTTGATACTGATGACCTC
CCGATGCTGAAGTGGCCCCAACCCTGGGCACCTGCAGCCCTAGCTTTCCTGACCCTAGCT
TTGCCCTGCTGTGTGGTCTCCACCATACACCCCGTGTCTCTGGGCTGTTTTTATCTGGAA
AATGGATGGACAGCAATCTGACTCTTGAAGGAGGACTAAATGAGGCGAAGGCACTCTTGC
GACTAGTGGCAGGATCCTTGTGATCTGAGGGATCTAGAAGTTTTAAAAAATAGAGTGGCA
CCCATCCAGTCTGCTTTGAAGAAAGGGCTTAGGAAGCTGTAACATGTAAGCCTCTCTGAG
GAGTGCCTGTCGTGGCTCCGTGGTAACAAACCTGACTAGCATTCGTGAGGACGCGTGTTC
AATCCTTGGCCTTGCTCAGTGGGTTAAGTATCCGGCATGGCTGTGGCTGTGGGGTAGGAC
CCCTAGCCTGGGAACTTCCACATGCTGCTAATGCGGCCCTTAAAAAAAAAGTAAGCCTCT
CTGAGCCTCAGTCTCCTCCTCTGTTAAATGGGGTGATAAGGATCCCTCCTTCACTAGGTG
GTCGCGAGGGTCTAATGTGAGATGGCACAGGCACGCTCTTCGCAACCTGATATGCACAAC
ACAGCTACTAAGGAGAAGACAGACTTGTAGGAGACCACAGTGGCTGGAGAGGGCATCTTT
CAGGGTGCTGTGCCCAAACTCCAGTGCTGGGGGTGAGCCTCAAGCCCTCAAGACTCTTCC
AACATTGAGATTCTCTGATGGGGACAGGGCTACAGGAGGAAACACTTGTGGGCAGTGTTT
GTTCCCAGGATCTCTGTGACGGATCCCAGGGTCAGAGGCAATACTTCAAGTTTTGGTCCT
TTGTCCCACCCACCTGCGGGAGCCCCTAGGCTCAGGGAAAGCATAGGGCAAAGTGTAGAG
CTGGGGCCCTCTAGTGGTCAATGTTAGCACTGCATCCAGCTGGGCCTCAGGCCACGTCAG
GTGGCAGGCAGGAGGATGGTGATGGGGCAAAGCTGGAATCCATGCCCAGAAACCCCGGAA
CTGAGTGCTCTCCTTGGCCCCCTTTCCCAACACACACATTCTTTCTGGTGGCTGGAGGGC
ATCAGTGCAGGGAGGAGTAAAGGTGTAAAGAGTGAGGAAGCATCAGCCTAGCTCTTAGGG
TACATCCATCCATCTGAATATTGTCCCTTTTTGGGGACCAGCATGGGCCCTCCTCATCCT
GGTGGACAACCCCACCATGACACCCTGCCAGAGCGCGTCTGCCACCTTCCCCTTGAAAAA
AGGACAGATCGGGTGGTCTCTCAAGCTGAGACCCTGTGTGTACGACAGCTCTCGGGGCTG
GTGACAGTGGGGAGGGGAAGTTGACGGACCCGGGGGACATGACCCCAGAGGAGGAGCGGG
AACAGGATGAGTGGGAGGAGGTTCTAAATTATCCATTAGCACATGCCTGCCAGTGGGCCA
TGCATAAATGTATAGAGAAAATAGGTGGGGGCAGAGGGAGAGAGAAGAGGCCAGGGTATA
TAAAGGGCCCAAAAGGGACCAATTCCAGAATCCCAGGACCCAGCTCCTCAGACCACTCAG
GGACCTGTGGACAGCTCACCGGCTGTGATGGCTGCAGGCAAGTGCCCCTAAAATCCCAGT
GGGCTTGGTGTGTTCTGAAGGGTGACGTGGGGGCCATGCAGACAGATGGGGCACCAACCT
TGGGCTTTGGGGCTTCCGAATGTGAGCATGGATATCTACCCCTAGATATGCGGCCAAGTT
TTAAATGTCCCTGGGGGAGGGGAAGGAGAAGGGACAGGGCTGGTGGAGCCCAGGCCTCTT
GTCTCTGGGATCCCTCTCTCACGAGCCCTCCTGGTCTCTAGGCCCTCGGACCTCCGCGCT
CCTGGCTTTCGCCCTGCTCTGCCTGCCCTGGACTCGGGAGGTGGGCGCCTTCCCAGCCAT
GCCCTTGTCCAGCCTATTTGCCAATGCCGTGCTCCGGGCCCAGCACCTGCACCAACTGGC
TGCCGACACCTACAAGGAGTTTGTAAGCTCCCCAGGGAGGGTGCTGGAGGGGGGTGGTGG
AGAGGGGTGAATTCGTCCCTCTCTGCCTAGTGGGAGGAAAATGAGGGGTTCCGGAGTATT
GAGGCCAACCGAAGATGCTATCAGGTAAGTATAAACTGAAGGGGGTTCCCAAGAAAAGCA
GCAAGGAGAACCGTGCCCCAGTGTAGACCTGGATGGCTGTCCCCTCTCCCAGGAGCGCGC
CTACATCCCGGAGGGACAGAGGTACTCCATCCAGAACGCCCAGGCTGCCTTCTGCTTCTC
GGAGACCATCCCAGCCCCCACGGGCAAGGACGAGGCCCAGCAGAGATCGGTGAGTGGCCA
CCTGCCAGCCGGGGAGCAGGGGCCTCCCTCTTCCTAAGAAGGCTGCCCCATCTCTCATCA
TCAGGGCCTTGGGCGGCCTTCTCCCCGAGCTGGTGGGGGGTGATGGTGGCAGAGGGCGGG
GGTGGTGAGGGGGACGCCCACCGGCGGAGGCAGCGCCCCCCATCCACGCATCTGCCCGCA
GGACGTGGAGCTGCTGCGCTTCTCGCTGCTGCTCATCCAGTCGTGGCTCGGGCCCGTGCA
GTTCCTCAGCAGGGTCTTCACCAACAGCCTGGTGTTTGGCACCTCAGACCGCATCTACGA
GAAGCTGAAGGACCTGGAGGAGGGCATCCAGGCCCTGATGCGGGTGGGGATGGCGCTGCG
GGTCCCGCACACTGGGGCCCATGCCGGCTCTCTCCCGGCTGAGCGGAGCGGTGGGGGGAC
GCACGTGGGCTGGGGGAGAGGGTCCCATGCTCTCTCTGTAGCAGTTCACTCTCGACCCGG
AGAAATCTTTTCCTCATTTCCCCCTGCGGAGTCTTCCCTCTTTGTCCTTCTCCAAGCATG
GAGGGGAGGGTGGAAGACGGAGGGGACAGGAGAGCGCCGCTGCCAAGGACTCGGCCTCTG
TCTCTCTCTCCCTTTTGCAGGAGCTGGAGGATGGCAGCCCCCGGGCAGGACAGATCCTCA
AGCAAACCTACGACAAATTTGACACAAACTTGCGCAGTGATGACGCGCTGCTTAAGAACT
ACGGGCTGCTCTCCTGCTTCAAGAAGGACCTGCACAAGGCTGAGACATACCTGCGGGTCA
TGAAGTGTCGCCGCTTCGTGGAGAGCAGCTGTGCCTTCTAGTTGCTGGGCATCTCTGTTG
CCCCTCCCCAGTACCTCCCCTGACCCTGGAAAGTGCCACCCCAATGCCTGCTGTCCTTTC
CTAATAAAACCAGGTTGCATCGTATTGTCTGAGTAGGTGTCACTCTGCGATGGAGGGAGG
TGGGGCAGTAGGGCAAGGGGTGGGGGTGGGAAGACAACCTGCAGGCATCCTTGGGGGTCT
CCTGGGGACCTAGACACTGAATGATGGTTGACCCGGTTCTTCCTGGGCTTGAAAGAGCAG
GCACATTACCTTCTCTCTGTTACACACCCACTGCACCCACTGCTCAGGTCTGCAGTCCCA
GCTTGCTGGGCACTCATAGGTCAGGACCACCCCCCATCCTGCTACACCCCCCGCCTCCCA
TAAAGTACCCAAGAATGGAAAGAGATGAAAGCAAGACAGGCTATTACGTTCTGAAGCAAG
ACGCCCCGACATGTGCGGAAACATTGAGAGAAATGAAACTATAAGGTGAATGCACATTAG
GCCCAACTACCCTTGGGAAATGGGAACAATGCAAAAATGACTTTGGGACAAACAGAACCA
ACATGTTTGGGATCTGAATTGGGGTAAGGGAAGTGGAAGAGAGATTCTAAACGGAGGGTT
GCAAATCCAGTGCCAACGGGTGCCAGGTAGGCATACACATAAGTAATGAGGGCTGTGGGC
CAAGTGAGAAATAGCAACCAGCACTCAGGCTGTTTGTGCGGGAGACAACGCACAGGGGTG
GGGCCAGAGCAACCGAAAGAACTCAGACCCCAGGAGTTCCCATCATGGCTCAGCGGTTAA
CAAATCCGACTAGGAACCATGAGGTTGTGGGTTCTATCCCTGGCCTCGCTCAGTGGGTTA
AGGATCTGGCATTGCCGTGAGCTGGGGTGTAGGTCACAGACACGGCTCGGATCCTGAGTT
GCTGTGGCTCTGGTGTAGGCCGGAGTCTACAGCTCCGATTAGACCCTTAGCCTGGGAATC
TCCATAGGCTGAGGGAGCCGCCCTAGAAAAGGCAAAAAGTAAAAAAAAAAAAAAAACAAA
AAACCTCAGACCCCAGCTAAGGAAGGGGGCCCATCCCACTGTGTCACCATTCAAGACTGC
GGGAACAGGACTGCCAGACCTGATTCTTCAAAACAGACGGGACATGAAGACTTTCATGGA
AATCTATACATATATATTTTGAAATCTAATTGTTAAACAGTGGCAACTAATTTGTATTAA
AATCATTTGAAGAGCAAAAATTAACCCAAACACATTTGGTCCTCAAGCTGTCAGTGGGCA
ATTTTTTCTAAGAGGAGTAATTTGGGATAATTTGGTATAACAGAAAGAATAAAAGACTTG
AACTTATTATACTTGGGAATAAGTTATTTAACTTCTCTGAGATTCAGTTTCCTTACCTAT
AAAGTGGAGATAATAATGCATTGCCGTATAAGGCTTCTGTGGGATTAAATGAAATGTTTC
TGAAGTGATTGACACATTACAGTACTCAAGAAGTTGTAGCTGGGGAGTTCCCGTCGTGGC
ACAGTGGTTAACGAATCTGACTAGGAACCATGAGGTTTCGGGTTCGATCCCTGCCCTTGC
TCAGTGGGTTAAGGATCTGGCGTTGCCATGAGTGGGGTGTAGGTCGCAGACAGCGTCTCG
GATCCCGAGTTGCTGTGGCTCGGGTGTAGACCGGTGGCTACAGCTCCGATTAGACCCCAA
GCCTGGGAACCTCCCATATGCTGTGGGAGCAGCCCTAGGAAAGATAAAAAGACAAAAAAC
AAAAAAAACAAAAAAAAAAAAAAAAAAAAAAAAGAAGAAGTTGCAGCTGGGAGTTCCTGC
TGTGATGCAGTGGGTTAAGAATCCAACTGCAGGAGTTCCCATTGTGGCTCAGTGGTAATG
AACCCAACCAGCATCCATGAGGACGCGGGTTTGATCCTTGGCCTTGCTCCATGGGTTAAA
GGATCTGGTGTTGCCGCGAGCTGTGTGTAGGTCTCAGAAGCAGCTTTGGATCCCGTGTTG
CTGTGGCTGTGGTGTAGGCTGGCAGCTGTAGCTCCAATTCAGACCCCTATCCTGGGAATC
TCTGCATGCCGCAAGTGGGCCCCTAAAAAGCAAAATAATAATAATAATAATCAAATCAAT
CAAATCATGGAGTTAGAAGGGCCTCCCAGGTCATCTTAATTCCTTCTAATTTAGGAAAGT
TACTCTACAGCATCCCTCACAGGTGGTACTCACTTGTGTAGCACTAGAATTAAAGGACTC
TATTTCACAACACAATTGATGCTATTAAATTGCTCTGGTTTCAGAAAAGTATTTCTTACA
TCAAGCTGAAATCAATATCCCCGTAATATCCCTCATTTGACCTTAGAATTGTTTGCAAAT
CTCATGGTCTTTAAAAGTATTATCTCTTGGCTCGAATAAAGCTAGCCAACTTAAAAAGTA
TGTGTTGAACGAATGCGCCAGGAGAGGGGCATCTACAGAAAGGGGTGTTAGAGCCCCTAA
TAAGAGGGGTCTCAAGGGGAGTTGTCATGACAGCAGGAGACTGCAGGGGGAGCCACACTC
CAAAGCGCTTCTGGTCAGCTCCTTCCGGGTGTAGTTAAAGCAACTCCACCACTGCTGGTT
GAGAATTACAAAGATGCGAGGTTGGTTTTGCAAATGTTTTGAATTTAACAAGAATTTAAA
TACCGTCTGCCTTAGAATCTTTGATTTGCTGACTGTTAATCTGCCTTTCAGCTCTCCGTT
TAGGCGGTGGATGGCAACCTCTGCTGCAAATTAGAAATGCCTCAGGTGTTTTCTAAACAA
TTTTTGCAGTAGCCTTCACTCCCTGAGATTCTGATTTTGGTGGATCTGGGATGGGATGTG
GACAAGAGAATTTTTAAAAGCTCCCTGGTTGAGAAGGCTAAGAATCACCGATTTGGGACC
ACACAGAGGAGATGCATCCACAGGTATTGTTATTTGTAAAAGTGGGCAAAAGGAGTCTAT
TGACCTGGGCCAGTCGTGAGGCTTTCTGTTTCCATTTCTAAACAATTTAAAAAGTTCTAA
TAAGCCAATAGCAAAAGGACAAATACTAGATGACCCCCTCCAACCTCCCTCCATACTTAG
AGTAGTCACAGAGACAGAAAGTAGAATTCTGG
>GH_Hampshire
GGCCTCAGGTTCTGCAAGTGGTGGGTCTGCGTGAACATCTGGGTGATCTCGCCATCAGCA
TATGCAGCCTACCCTGAGGTTGGTTCAGGTACGTATGGCCCGGCGTTGCAAGACGCTGTG
CTGTCATTTTTTGCCTGTACCTTTTATGGTAAAGGAGACCATCAACCCGCCCCATGGCCT
GCCCTGCCCTTTCTGACTGGGTAGAGTTTGACTTCTTTCGTTGGCACTGCCTTTCCATCC
ATTCAATCCACTCAGCAGAGGCTGGAGTTTCTAAGCCTGGGATGATGCCGGCTGCCAGCT
GCCCCCACACCCCGAGCTAGGCGCTCACCTCTATGTCTTAGCTATTTCTTTTCTTTTTCC
TTTCCCCCACCCCTTTGCCTTTTCGGCGACCCCTGCAACAGGTGGAAGTTCCCAATTCAG
GGATTGAGCCTGTACCACAGCAGTAATCAGAGCCACAGCAGCGATGCCAGATCCTTAACT
CGCTGAACCGCCAGGGACCTCCTTAGCTATTTCTTTCATGGCCGTTTTCACAATGTGACA
TTTCTGTATACATTTTACCATTATGTATTTATTTGTTTGCTACTGTCTCTCCTTCCCAAA
CGTATGCTGTGAACTCCAGCAGAGAAAAGATCGTGTCCTTTGTTTATCTAGGTAAGCCCA
TCTGCCTGGCATGATGCCTGGCACATGGAAGGAACAACGACTGCTTGTTGAATCACTCAG
TGCCTGAATAAGAGAACGAGTGGCTGATCCAAGAGATGAAAGGCATGAATCCAGCCTCAA
AGAGCTTTCATGCCCATAAAGGGAATAAAATGTTCACAAATAACCACAGACTAAGGTGGA
AGGAGGCAAAGGTTATTTCCAGCCAACAGCACAACGAGGAAAGCACCCCAGACTTCCCAC
AGCTGCTGCACACGCCCCTGAACTTACTACCTTTTCAATGGGCCTTTGTCCCTGGGGAAT
AATCCCCAAGGTGGAAACGATTCAGTAGGTCCAGTGATAGAGATTGTTCTGCACCTCCAG
ATTGTTCAGAGGTCCTCACTCAGTGTAAACAACACCCCCCATCAACCCCCAGGAGTCCCT
GGCCCCCAGCCCCAGGGCCCTCCAAGGCCCCTCCTCCATGCTTGAATCCTCTGGCAAACC
CTAGGGTCCGATGAGATAAAGGAAGTGAAAACGTGATGTACACTGAAACGTGCAACACAC
ATGTGAAGGCTGATGCGACCTGGTTCATTAAATCGAGCTACATCAGGTTGTTTTTCTCTG
AAGGTCTTCTGGCGCCGGTGGACCTTGCTCTGGGCTGAAGCTCCTTGTGATCGATTCCCC
TCAAGCTCCCTGAGCATCTTCTGAGTGGGGATTGGATCCCACCCTGCTAGCTTTGCACTA
AGGATAGGTCTGTCCACGCCCAGCAGTGCCACTGTCCTTCCCAGATGAGGCATCTAAAGA
GCTCAGCGTGGTGGGAAGATCGGGGTCTTGGGCAGCCATCACTGAGCAGCTGAAAGACTC
TGGGAAAACTGCTTATTGCAGGAGTTCCCATCGTGGCTCAGCAGTAATGAGCCTGACTGG
TATCTGTGAGGATGGGGGTTCGATCCCTGGCCTTGCTCAATGTGTTAAAGATCCGATGTT
ACCATGAGCTGTGGTGTAGGTCAAAGACTTGGCTCAGATCCCACGTTGCTGTGGCTGTGG
CATAGGCTGGCAGCTGTAGCTCCGATTCAACCCCTAACCTGGGAACCTCCAAAAAGACCA
AAACAAAACAAAGCAAAAAACTGCTTATCACTTTGAGCCTGAGTGTCCTTGTATGAAACT
CGGCTCACCCACCCCACCACCCCAGCACCCAGTACACTGCCTGGCATATAGAGGGTGCTC
AGAAATGTTGGTCTCCTTCCCCATCTCTCCTGGAGACGCCCTTGGGCATAATATTAATAG
AACAATAATGTTCTCTAAAGACATTGACCCAACGTGCTATGATCAATGCAGTCAAGACTC
ATGCTCGAAGCAAAGAAGAGGTGGAGCCTTCCCTGGGGGCAGTCCCGGCCTCTGGCTTCA
AGGAAGGCGGGACAGAGAGAGGTGAGAAACGTGAACCCCAAGTGACCAAGAGGGGCTTGG
AAAGAGCTGCCACCAGCCGCTCTGAGGCTGCGCCTAAGGTAAGGACAAGTATGCCTGTAA
TTAATGCGACGGCCCCAAGCCCCAGGGAATTGAACCTCAGAGGGGTTCTTGAAGTCTGAA
ATAGGCCACTTTCAGATCAAGAGGAGAACTGTGGGTTGCTACAATAGGTACAGAGAACCC
CAGGGCTGGCCAATTCTGGAAATATGAAAGGAGTTCCAAACACACTGAAATCTGTGGATC
CCAAGATGATGGGAGCTTCATCCTGAACCCTTTGAGGCTGACGCTGGAGATACAGATCAC
AGCCTCTCCCCGCTGGCCACCATGCAGAGGCCGCTGTGCGCAGTCTCTGAGCCTGGAGAA
GCCAGGCATCTGGTCCCAGATGGTGCCACAAGAAAGGCTGGGTGACTCCCACTGGTGGGA
AAATCTCAGGTCCAATTCAAAGTTTCTCTTCTACTAGCAATGAATTATGTATATGTCTCC
ATGACTAAAGCGCCTCGAAAAGACCTTTTCTAGACGAGAGAAAAGGATCCGGGGTACCCA
CCTCCACACTCTTCGGTTCTTCCCTCTTTGGGTCCGATGGCTGCCATCGTGGTAACCTGT
TATGAAAGTGTATCCCAGGGATCCCCAGCATTGCGTGGGCCAAGCAGAAGTGGGCTGGCG
AGAGGATACGTGCCCTTGCTCTGGCTGGTCCTACCTGTTCTTGGCAGTAACCTGACTGGT
AGGAGCCTCAGCCACACCTCGCTGGTGCCCAACTTGTGTGGCTCTTGAGCAGTCCCCAAC
TTGGGCTCCTGCACCCTAACTCCTAGGGGAGACCTGAGGCTTCTCGCATGGTCCACAGTT
CACATACTAGTCCCCTAGCATTAGCTAGAGGCCTGTCATGGGAGGTTCCACCTCAGTGCC
CCTTCCCCCAGGTGACAGAGAAGAAAGATGTTTCAAGGGGGCAGAACACTGCATGGGGCT
CAGAGACCCTCCCCCGCTTCCCGCTGGGCTCCTCCCCTTTGGTGGAGCTGGAAGGAGAGG
AAAGGAGGGTCCTCACCTTTCTTGTGGCCTCACCTTCCTCTGAGCCTATAATGACACTCC
TCCTAGTCCTCCTGGGGGACTGCCTGGGGACAGGTCCTGGAGATCCCGGTGTCCTTCTTA
GCAGATAGCGAATCAGGAGCACAGATGGGCAATGGTTCAAGATGGAAGAAAAGACAACTC
TATCCTCTGATCCTAAAAGGGGGGCGGATGTTGCAAGGTGCAAGCTCTCAGGTTCTGGAC
CATGGGGAGGGGGGTGACTTTTCCACACCGGGTGCCAACACCATAATCAACCACCTCCAG
AAAGCTTTGCTTGTTGGTTTGTTTTCCCACAGAGTCGAGTGCTAAATGTTCTTCCACTCA
ACGGTTTAAACTGAGAGGAAGTGCTCTTATCCCTGGAGACAGTTTGATACTGATGACCTC
CCGATGCTGAAGTGGCCCCAACCCTGGGCACCTGCAGCCCTAGCTTTCCTGACCCTAGCT
TTGCCCTGCTGTGTGGTCTCCACCATACACCCCGTGTCTCTGAGCTGTTTTTATCTGGAA
AATGGATGGACAGCAATCTGACTCTTGAAGGAGGACTAAATGAGGCGAAGGCACTCTTGC
GACTAGTGGCAGGATCCTTGTGATCTGAGGGATCTAGAAGTTTTAAAAAATAGAGTGGCA
CCCATCCAGTCTGCTTTGAAGAAAGGGCTTAGGAAGCTGTAACATGTAAGCCTCTCTGAG
GAGTGCCTGTCGTGGCTCCGTGGTAACAAACCTGACTAGCATTCGTGAGGACGCGTGTTC
AATCCTTGGCCTTGCTCAGTGGGTTAAGTATCCGGCATGGCTGTGGCTGTGGGGTAGGAC
CCCTAGCCTGGGAACTTCCACATGCTGCTAATGCGGCCCTTAAAAAAAAAGTAAGCCTCT
CTGAGCCTCAGTCTCCTCCTCTGTTAAATGGGGTGATAAGGATCCCTCCTTCACTAGGTG
GTCGCGAGGGTCTAATGTGAGATGGCACAGGCACGCTCTTCGCAACCTGATATGCACAAC
ACAGCTACTAAGGAGAAGACAGACTTGTAGGAGACCACAGTGGCTGGAGAGGGCATCTTT
CAGGGTGCTGTGCCCAAACTCCAGTGCTGGGGGTGAGCCTCAAGCCCTCAAGGACTCTTC
CAACATTGAGATTCTCTGATGGGGACAGGGCTACAGGAGGAAACACTTGTGGGCAGTGTT
TGTTCCCAGGATCTCTGTGACGGATCCCAGGGTCAGAGGCAATACTTCAAGTTTTGGTCC
TTTGTCCCACCCACCTGCGGGAGCCCCTAGGCTCAGGGAAAGCATAGGGCAAAGTGTAGA
GCTGGGGCCCTCTAGTGGTCAATGTTAGCACTGCATCCAGCTGGGCCTCAGGCCACGTCA
GGTGGCAGGCAGGAGGATGGTGATGGGGCAAAGCTGGAATCCATGCCCAGAAACCCCGGA
ACTGAGTGCTCTCCTTGGCCCCCTTTCCCAACACACACATTCTTTCTGGTGGCTGGAGGG
CATCAGTGCAGGGAGGAGTAAAGGTGTAAAGAGTGAGGAAGCATCAGCCTAGCTCTCAGG
GTTCATCCATCCATCTGAATATTGTCCCTTTTTGGGGACCAGCATGGGCCCTCCTCATCC
TGGTGGACAACCCCACCATGACACCCTGCCAGAGCGCGTCTGCCACCTTCCCCTTGAAAA
AAGGACAGATCGGGTGGTCTCTCAAGCTGAGACCCTGTGTGTACGACAGCTCTCGGGGCT
GGTGACAGTGGGGAGGGGAAGTTGACGGACCCGGGGGACATGACCCCAGAGGAGGAGCGG
GAACAGGATGAGTGGGAGGAGGTTCTAAATTATCCATTAGCACATGCCTGCCAGTGGGCC
ATGCATAAATGTATAGAGAAAATAGGTGGGGGCAGAGGGAGAGAGAAGAGGCCAGGGTAT
AAAAAGGGCCCAAAAGGGACCAATTCCAGAATCCCAGGACCCAGCTCCCCAGACCACTCA
GGGACCTGTGGACAGCTCACCGGCTGTGATGGCTGCAGGCAAGTGCCCCTAAAATCCCAG
TGGGCTTGGTGTGTTCTGAAGGGTGACGTGGGGGCCATGCAGATGGATGGGGCACCAACC
TTGGGCTTTGGGGTTTCCGAATGTGAGCATGGATATCTACTCCTAGATATGAGGCCAAGT
TTTAAATGTCCCTGGGGGAGGGGGAGGAGAAGGGACAGGGCTGGTGGAGCCCAGGCCTCT
TGTCTCTGGGATCCCTCTCTCACGGGCCCTCCTGGTCTCTAGGCCCTCGGACCTCCGCGC
TCCTGGCTTTCGCCCTGCTCTGCCTGCCCTGGACTCGGGAGGTGGGCGCCTTCCCAGCCA
TGCCCTTGTCCAGCCTATTTGCCAACGCCGTGCTCCGGGCCCAGCACCTGCACCAACTGG
CTGCTGACACCTACAAGGAGTTTGTAAGCTCCCCAGGGAGGGTGCTGGAGGGGGGTGGTG
GAGAGGGGTGAATTCGTCCCTCTCTGCCTAGTGGGAGGAAAATGAGGGGTTCTGGAGTAT
TGAGGCCAACCGAAGATGCTATCAGGTGAGTGTAAACTGAAGGGGATTCCCAAGAAAAGC
AGCAAGGAGAACCGCGCCCCAGTGTAGACCTGGATGGCTGTCCCCTCTCCCAGGAGCGCG
CCTACATCCCGGAGGGACAGAGGTACTCCATCCAGAACGCCCAGGCTGCCTTCTGCTTCT
CGGAGACCATCCCGGCCCCCACGGGCAAGGACGAGGCCCAGCAGAGATCGGTGAGTGGCC
ACCTGCCAGCCGGGGAGCAGGGGCCTCCCTCTTCCTAAGAAGGCTGCCCCATCTCTCATC
ATCAGGGCCTTGGGCGGCCTTCTCCCCGAGCTGGTGGGGGTGATGGTGGCAGAGGGCGGG
GTGGTGAGGGGGACGCCCACCGGCGGAGGCAGCGCCCCCCATCCACGCATCTGCCCGCAG
GACGTGGAGCTGCTGCGCTTCTCGCTGCTGCTCATCCAGTCGTGGCTCGGGCCCGTGCAG
TTCCTCAGCAGGGTCTTCACCAACAGCCTGGTGTTTGGCACCTCAGACCGCGTCTACGAG
AAGCTGAAGGACCTGGAGGAGGGCATCCAGGCCCTGATGCGGGTGGGGATGGCGCTGCGG
GTCCCGCACACTGGGGCCCATGCCGGCTCTCTCCCGGCTGAGCGGAGCGGTGGGGGGACG
CACGTGGGCTGGGGGAGAGGGTCCCATGCTCTCTCTGTAGCAGTTCACTCTCGACCCGGA
GAAATCTTTTCCTCATTTCCCCCTGCGGAGTCTTCCCTCTTTGTCCTTCTCCAAGCATGG
AGGGGAGGGTGGAAGACGGAGGGGACAGGAGAGCGCCGCTGCCAAGGACTCGGCCTCTGT
CTCTCTCTCCCTTTTGCAGGAGCTGGAGGATGGCAGCCCCCGGGCAGGACAGATCCTCAA
GCAAACCTACGACAAATTTGACACAAACTTGCGCAGTGATGACGCGCTGCTTAAGAACTA
CGGGCTGCTCTCCTGCTTCAAGAAGGACCTGCACAAGGCTGAGACATACCTGCGGGTCAT
GAAGTGTCGCCGCTTCGTGGAGAGCAGCTGTGCCTTCTAGTTGCTGGGCATCTCTGTTGC
CCCTCCCCAGTACCTCCCCTGACCCTGGAAAGTGCCACCCCAATGCCTGCTGTCCTTTCC
TAATAAAACCAGGTTGCATCGTATTGTCTGAGTAGGTGTCACTCTGCGATGGAGGGAGGT
GGGGCAGTAGGGCAAGGGGTGGGGGTGGGAAGACAACCTGCAGGCATCCTTGGGGGTCTC
CTGGGGACCTAGACACTGAATGATGGTTGACCCGGTTCTTCCTGGGCTTGAAAGAGCAGG
CACATTACCTTCTCTCTGTTACACACCCACTGCACCCACTGCTCAGGTCTGCAGTCCCAG
CTTGCTGGGCACTCATAGGTCAGGACCACCCCCCATCCTGCTACACCCCCCGCCTCCCAT
AAAGTACCCAAGAATGGAAAGAGATGAAAGCAAGACAGGCTATTACGTTCTGAAGCAAGA
CGCCCCGACATGTGCGGAAACATTGAGAGAAATGAAACTATAAGGTGAATGCACATTAGG
CCCAACTACCCTTGGGAAATGGGAACAATGCAAAAATGACTTTGGGACAAACAGAACCAA
CATGTTTGGGATCTGAATTGGGGTAAGGGAAGTGGAAGAGAGATTCTAAACGGAGGGTTG
CAAATCCAGTGCCAACGGGTGCCAGGTAGGCATACACATAAGTAATGAGGGCTGTGGGCC
AAGTGAGAAATAGCAACCAGCACTCAGGCTGTTTGTGCGGGAGACAACGCACAGGGGTGG
GGCCAGAGCAACCGAAAGAACTCAGACCCCAGGAGTTCCCATCATGGCTCAGCGGTTAAC
AAATCCAACTAGGAACCATGAGGTTGTGGGTTCTATCCCTGGCCTCGCTCAGTGGGTTAA
GGATCTGGCATTGCCGTGAGCTGGGGTGTAGGTCACAGACACAGCTCGGATCCTGAGTTG
CTGTGGCTCTGGTGTAGGCCGGAGTCTACAGCTCCGATTAGACCCTTAGCCTGGGAATCT
CCATAGGTCGAGGGAGCCGCCCTAGAAAAGGCAAAAAGTAAAAAAAAAAAAAAAAACAAA
AAACCTCAGACCCCAGCTAAGGAAGGGGGCCCATCCCACTGTGTCACCATTCAAGACTGC
GGGAACAGGGCTGCCAGACCTGATTCTTCAAAACAGACGGGACATGAAGACTTTCATGGA
AATCTATACATATATATTTTGAAATCTAATTGTTAAACAGTGGCAACTAATTTGTATTAA
AATCATTTGAAGAGCAAAAATTAACCCAAACACATTTGGTCCTCAAGCTGTCAGTGGGCA
ATTTTTTCTAAGAGGAGTAATTTGGGATAATTTGGTATAACAGAAAGAATAAAAGACTTG
AACTTATTATACTTGGGAATAAGTTATTTAACTTCTCTGAGATTCAGTTTCCTTACCTAT
AAAGTGGAGATAATAATGCATTGCCGTATAAGGCTTCTGTGGGATTAAATGAAATGTTTC
TGAAGTGATTGACACATTACAGTACTCAAGAAGTTGTAGCTGGGGAGTTCCCGTCGTGGC
ACAGTGGTTAACGAATCTGACTAGGAACCATGAGGTTTCGGGTTCGATCCCTGCCCTTGC
TCAGTGGGTTAAGGATCTGGCGTTGCCATGAGTGGGGTGTAGGTCGCAGACAGCGTCTCG
GATCCCGAGTTGCTGTGGCTCGGGTGTAGACCGGTGGCTACAGCTCCGATTAGACCCCAA
GCCTGGGAACCTCCCATATGCTGTGGGAGCAGCCCTAGGAAAGATAAAAAGACAAAAAAC
AAAAAAAACAAAAAAAAAAAAAAAGAAGAAGTTGCAGCTGGGAGTTCCTGCTGTGATGCA
GTGGGTTAAGAATCCAACTGCAGGAGTTCCCATTGTGGCTCAGTGGTAATGAACCCAACC
AGCATCCATGAGGACGCGGGTTTGATCCTTGGCCTTGCTCCATGGGTTAAAGGATCTGGT
GTTGCCGCGAGCTGTGTGTAGGTCTCAGAAGCAGCTTTGGATCCCGTGTTGCTGTGGCTG
TGGTGTAGGCTGGCAGCTGTAGCTCCAATTCAGACCCCTATCCTGGGAATCTCTGCATGC
CGCAAGTGGGCCCCTAAAAAGCAAAATAATAATAATAATAATCAAATCAATCAAATCATG
GAGTTAGAAGGGCCTCCCAGGTCATCTTAATTCCTTCTAATTTAGGAAAGTTACTCTACA
GCATCCCTCACAGGTGGTACTCACTTGTGTAGCACTAGAATTAAAGGACTCTATTTCACA
ACACAATTGATGCTATTAAATTGCTCTGGTTTCAGAAAAGTATTTCTTACATCAAGCTGA
AATCAATATCCCCGTAATATCCCTCATTTGACCTTAGAATTGTTTGCAAATCTCATGGTC
TTTAAAAGTATTATCTCTTGGCTCGAATAAAGCTAGCCAACTTAAAAAGTATGTGTTGAA
CGAATGCGCCAGGAGAGGGGCATCTACAGAAAGGGGTGTTAGAGCCCCTAGTAAGAGGGG
TCTCAAGGGGAGTTGTCATGACAGCAGGAGACTGCAGGGGGAGCCACACTCCAAAGCGCT
TCTGGTCAGCTCCTTCCGGGTGTAGTTAAAGCAACTCCACCACTGCTGGTTGAGAATTAC
AAAGATGCGAGGTTGGTTTTGCAAATGTTTTGAATTTAACAAGAATTTAAATACCGTCTG
CCTTAGAATCTTTGATTTGCTGACTGTTAATCTGCCTTTCAGCTCTCCGTTTAGGCAGTG
GATGGCAACCTCTGCTGCAAATTAGAAATGCCTCAGGTGTTTTCTAAACAATTTTTGCAG
TAGCCTTCACTCCCTGAGATTCTGATTTTGGTGGATCTGGGATGGGATGTGGACAAGAGA
ATTTTTAAAAGCTCCCTGGTTGAGAAGGCTAAGAATCACCGATTTGGGACCACACAGAGG
AGATGCATCCACAGGTATTGTTATTTGTAAAAGTGGGCAAAAGGAGTCTATTGACCTGGG
CCAGTCGTGAGGCTTTCTGTTTCCATTTCTAAACAATTTAAAAAGTTCTAATAAGCCAAT
AGCAAAAGGACAAATACTAGATGACCCCCTCCAACCTCCCTCCATACTTAGAGTAGTCAC
AGAGACAGAAAGTAGAATTCTGG
>GH_Landrace
GGCCTCAGGTTCTGCAAGTGGTGGGTCTGCGTGAACATCTGGGTGATCTCGCCATCAGCA
TATGCAGCCTACCCTGAGGTTGGTTCAGGTACGTATGGCCCGGCGTTGCAAGACGCTGTG
CTGTCATTTTTTGCCTGTACCTTTTATGGTAAAGGAGACCATCAACCCGCCCCATGGCCT
GCCCTGCCCTTTCTGACTGGGTAGAGTTTGACTTCTTTCGTTGGCACTGCCTTTCCATCC
ATTCAATCCACTCAGCAGAGGCTGGAGTTTCTAAGCCTGGGATGATGCCGGCTGCCAGCT
GCCCCCACACCCCGAGCTAGGCGCTCACCTCTATGTCTTAGCTATTTCTTTTCTTTTTCC
TTTCCCCCACCCCTTTGCCTTTTCGGCGACCCCTGCAACAGGTGGAAGTTCCCAATTCAG
GGATTGAGCCTGTACCACAGCAGTAATCAGAGCCACAGCAGCGATGCCAGATCCTTAACT
CGCTGAACCGCCAGGGACCTCCTTAGCTATTTCTTTCATGGCCGTTTTCACAATGTGACA
TTTCTGTATACATTTTACCATTATGTATTTATTTGTTTGCTACTGTCTCTCCTTCCCAAA
CGTATGCTGTGAACTCCAGCAGAGAAAAGATCGTGTCCTTTGTTTATCTAGGTAAGCCCA
TCTGCCTGGCATGATGCCTGGCACATGGAAGGAACAACGACTGCTTGTTGAATCACTCAG
TGCCTGAATAAGAGAACGAGTGGCTGATCCAAGAGATGAAAGGCATGAATCCAGCCTCAA
AGAGCTTTCATGCCCATAAAGGGAATAAAATGTTCACAAATAACCACAGACTAAGGTGGA
AGGAGGCAAAGGTTATTTCCAGCCAACAGCACAACGAGGAAAGCACCCCAGACTTCCCAC
AGCTGCTGCACACGCCCCTGAACTTACTACCTTTTCAATGGGCCTTTGTCCCTGGGGAAT
AATCCCCAAGGTGGAAACGATTCAGTAGGTCCAGTGATAGAGATTGTTCTGCACCTCCAG
ATTGTTCAGAGGTCCTCACTCAGTGTAAACAACACCCCCCATCAACCCCCAGGAGTCCCT
GGCCCCCAGCCCCAGGGCCCTCCAAGGCCCCTCCTCCATGCTTGAATCCTCTGGCAAACC
CTAGGGTCCGATGAGATAAAGGAAGTGAAAACGTGATGTACACTGAAACGTGCAACACAC
ATGTGAAGGCTGATGCGACCTGGTTCATTAAATCGAGCTACATCAGGTTGTTTTTCTCTG
AAGGTCTTCTGGCGCCGGTGGACCTTGCTCTGGGCTGAAGCTCCTTGTGATCGATTCCCC
TCAAGCTCCCTGAGCATCTTCTGAGTGGGGATTGGATCCCACCCTGCTAGCTTTGCACTA
AGGATAGGTCTGTCCACGCCCAGCAGTGCCACTGTCCTTCCCAGATGAGGCATCTAAAGA
GCTCAGCGTGGTGGGAAGATCGGGGTCTTGGGCAGCCATCACTGAGCAGCTGAAAGACTC
TGGGAAAACTGCTTATTGCAGGAGTTCCCATCGTGGCTCAGCAGTAATGAGCCTGACTGG
TATCTGTGAGGATGGGGGTTCGATCCCTGGCCTTGCTCAATGTGTTAAAGATCCGATGTT
ACCATGAGCTGTGGTGTAGGTCAAAGACTTGGCTCAGATCCCACGTTGCTGTGGCTGTGG
CATAGGCTGGCAGCTGTAGCTCCGATTCAACCCCTAACCTGGGAACCTCCAAAAAGACCA
AAACAAAACAAAGCAAAAAACTGCTTATCACTTTGAGCCTGAGTGTCCTTGTATGAAACT
CGGCTCACCCACCCCACCACCCCAGCACCCAGTACACTGCCTGGCATATAGAGGGTGCTC
AGAAATGTTGGTCTCCTTCCCCATCTCTCCTGGAGACGCCCTTGGGCATAATATTAATAG
AACAATAATGTTCTCTAAAGACATTGACCCAACGTGCTATGATCAATGCAGTCAAGACTC
ATGCTCGAAGCAAAGAAGAGGTGGAGCCTTCCCTGGGGGCAGTCCTGGCCTCTGGCTTCA
AGGAAGGCGGGACAGAGAGAGGTGAGAAACGTGAACCCCAAGTGACCAAGAGGGGCTTGG
AAAGAGCTGCCACCAGCCGCTCTGAGGCTGCGCCTAAGGTAAGGACAAGTATGCCTGTAA
TTAATGCGACGGCCCCAAGCCCCAGGGAATTGAACCTCAGAGGGGTTCTTGAAGTCTGAA
ATAGGCCACTTTCAGATCAAGAGGAGAACTGTGGGTTGCTACAATAGGTACAGAGAACCC
CAGGGCTGGCCAATTCTGGAAATATGAAAGGAGTTCCAAACACACTGAAATCTGTGGATC
CCAAGATGATGGGAGCTTCATCCTGAACCCTTTGAGGCTGACGCTGGAGATACAGATCAC
AGCCTCTCCCCGCTGGCCACCATGCAGAGGCCGCTGTGCGCAGTCTCTGAGCCTGGAGAA
GCCAGGCATCTGGTCCCAGATGGTGCCACAAGAAAGGCTGGGTGACTCCCACTGGTGGGA
AAATCTCAGGTCCAATTCAAAGTTTCTCTTCTACTAGCAATGAATTATGTATATGTCTCC
ATGACTAAAGCGCCTCGAAAAGACCTTTTCTAGACGAGAGAAAAGGATCCGGGGTACCCA
CCTCCACACTCTTCGGTTCTTCCCTCTTTGGGTCCGATGGCTGCCATCGTGGTAACCTGT
TATGAAAGTGTATCCCAGGGATCCCCAGCATTGCGTGGGCCAAGCAGAAGTGGGCTGGCG
AGAGGATACGTGCCCTTGCTCTGGCTGGTCCTACCTGTTCTTGGCAGTAACCTGACTGGT
AGGAGCCTCAGCCACACCTCGCTGGTGCCCAACTTGTGTGGCTCTTGAGCAGTCCCCAAC
TTGGGCTCCTGCACCCTAACTCCTAGGGGAGACCTGAGGCTTCTCGCATGGTCCACAGTT
CACATACTAGTCCCCTAGCATTAGCTAGAGGCCTGTCATGGGAGGTTCCACCTCAGTGCC
CCTTCCCCCAGGTGACAGAGAAGAAAGATGTTTCAAGGGGGCAGAACACCGCATGGGGCT
CAGAGACCCTCCCCCGCTTCCCGCTGGGCTCCTCCCCTTTGGTGGAGCTGGAAGGAGAGG
AAAGGAGGGTCCTCACCTTTCTTGTGGCCTCACCTTCCTCTGAGCCTATAATGACACTCC
TCCTAGTCCTCCTGGGGGACTGCCTGGGGACAGGTCCTGGAGATCCCGGTGTCCTTCTTA
GCAGATAGCGAATCAGGAGCACAGATGGGCAATGGTTCAAGATGGAAGAAAAGACAACTC
TATCCTCTGATCCTAAAAGGGGGGCGGATGTTGCAAGGTGCAAGCTCTCAGGTTCTGGAC
CATGGGGAGGGGGGTGACTTTTCCACACCGGGTGCCAACACCATAATCAACCACCTCCAG
AAAGCTTTGCTTGTTGGTTTGTTTTCCCACAGAGTCGAGTGCTAAATGTTCTTCCACTCA
ACGGTTTAAACTGAGAGGAAGTGCTCTTATCCCTGGAGACAGTTTGATACTGATGACCTC
CCGATGCTGAAGTGGCCCCAACCCTGGGCACCTGCAGCCCTAGCTTTCCTGACCCTAGCT
TTGCCCTGCTGTGTGGTCTCCACCATACACCCCGTGTCTCTGGGCTGTTTTTATCTGGAA
AATGGATGGACAGCAATCTGACTCTTGAAGGAGGACTAAATGAGGCGAAGGCACTCTTGC
GACTAGTGGCAGGATCCTTGTGATCTGAGGGATCTAGAAGTTTTAAAAAATAGAGTGGCA
CCCATCCAGTCTGCTTTGAAGAAAGGGCTTAGGAAGCTGTAACATGTAAGCCTCTCTGAG
GAGTGCCTGTCGTGGCTCCGTGGTAACAAACCTGACTAGCATTCGTGAGGACGCGTGTTC
AATCCTTGGCCTTGCTCAGTGGGTTAAGTATCCGGCATGGCTGTGGCTGTGGGGTAGGAC
CCCTAGCCTGGGAACTTCCACATGCTGCTAATGCGGCCCTTAAAAAAAAAGTAAGCCTCT
CTGAGCCTCAGTCTCCTCCTCTGTTAAATGGGGTGATAAGGATCCCTCCTTCACTAGGTG
GTCGCGAGGGTCTAATGTGAGATGGCACAGGCACGCTCTTCGCAACCTGATATGCACAAC
ACAGCTACTAAGGAGAAGACAGACTTGTAGGAGACCACAGTGGCTGGAGAGGGCATCTTT
CAGGGTGCTGTGCCCAAACTCCAGTGCTGGGGGTGAGCCTCAAGCCCTCAAGGACTCTTC
CAACATTGAGATTCTCTGATGGGGACAGGGCTACAGGAGGAAACACTTGTGGGCAGTGTT
TGTTCCCAGGATCTCTGTGACGGATCCCAGGGTCAGAGGCAATACTTCAAGTTTTGGTCC
TTTGTCCCACCCACCTGCGGGAGCCCCTAGGCTCAGGGAAAGCATAGGGCAAAGTGTAGA
GCTGGGGCCCTCTAGTGGTCAATGTTAGCACTGCATCCAGCTGGGCCTCAGGCCACGTCA
GGTGGCAGGCAGGAGGATGGTGATGGGGCAAAGCTGGAATCCATGCCCAGAAACCCCGGA
ACTGAGTGCTCTCCTTGGCCCCCTTTCCCAACACACACATTCTTTCTGGTGGCTGGAGGG
CATCAGTGCAGGGAGGAGTAAAGGTGTAAAGAGTGAGGAAGCATCAGCCTAGCTCTCAGG
GTTCATCCATCCATCTGAATATTGTCCCTTTTTGGGGACCAGCATGGGCCCTCCTCATCC
TGGTGGACAACCCCACCATGACACCCTGCCAGAGCGCGTCTGCCACCTTCCCCTTGAAAA
AAGGACAGATCGGGTGGTCTCTCAAGCTGAGACCCTGTGTGTACGACAGCTCTCGGGGCT
GGTGACAGTGGGGAGGGGAAGTTGACGGACCCGGGGGACATGACCCCAGAGGAGGAGCGG
GAACAGGATGAGTGGGAGGAGGTTCTAAATTATCCATTAGCACATGCCTGCCAGTGGGCC
ATGCATAAATGTATAGAGAAAATAGGTGGGGGCAGAGGGAGAGAGAAGAGGCCAGGGTAT
AAAAAGGGCCCAAAAGGGACCAATTCCAGAATCCCAGGACCCAGCTCCCCAGACCACTCA
GGGACCTGTGGACAGCTCACCGGCTGTGATGGCTGCAGGCAAGTGCCCCTAAAATCCCAG
TGGGCTTGGTGTGTTCTGAAGGGTGACGTGGGGGCCATGCAGACGGATGGGGCACCAACC
TTGGGCTTTGGGGCTTCCGAATGTGAGCATGGATATCTACCCCTAGATATGCGGCCAAGT
TTTAAATGTCCCTGGGGGAGGGGAAGGAGAAGGGACAGGGCTGGTGGAGCCCAGGCCTCT
TGTCTCTGGGATCCCTCTCTCACGGGCCCTCCTGGTCTCTAGGCCCTCGGACCTCCGCGC
TCCTGGCTTTTGCCCTGCTCTGCCTGCCCTGGACTCAGGAGGTGGACGCCTTCCCAGCCA
TGCCCTTGTCCAGCCTATTTGCCAATGCCGTGCTCCGGGCCCAGCACCTGCACCAACTGG
CTGCCGACACCTACAAGGAGTTTGTAAGCTCCCCAGGGAGGGTGCTGGAGGGGGGTGGTG
GAGAGGGGTGAATTCGTCCCTCTCTGCCTAGTGGGAGGAAAATGAGGGGTTCCGGAGTAT
TGAGGCCAACCGAAGATGCTATCAGGTGAGTATAAACTGAAGGGGGTTCCCAAGAAAAGC
AGCAAGGAGAACCGTGCCCCAGTGTAGACCTGGATGGCTGTCCCCTCTCCCAGGAGCGCG
CCTACATCCCGGAGGGACAGAGGTACTCCATCCAGAACGCCCAGGCTGCCTTCTGCTTCT
CGGAGACCATCCCGGCCCCCACGGGCAAGGACGAGGCCCAGCAGAGATCGGTGAGTGGCC
ACCTGCCAGCCGGGGAGCAGGGGCCTCCCTCTTCCTAAGAAGGCTGCCCCATCTCTCATC
ATCAGGGCCTTGGGCGGCCTTCTCCCCGAGCTGGTGGGGGGTGATGGTGGCAGAGGGCGG
GGGTGGTGAGGGGGACGCCCACCGGCAGAGGCAGCGCCCACCATCCACGCATCTGCCCGC
AGGACGTGGAGCTGCTGCGCTTCTCGCTGCTGCTCATCCAGTCGTGGCTCGGGCCCGTGC
AGTTCCTCAGCAGGGTCTTCACCAACAGCCTGGTGTTTGGCACCTCAGACCGCGTCTACG
AGAAGCTGAAGGACCTGGAGGAGGGCATCCAGGCCCTGATGCGGGTGGGGATGGCGCTGC
GGGTCCCGCACACTGGGGCCCATGCCGGCTCTCTCCCGGCTGAGCGGAGCGGTGGGGGGA
CGCACGTGGGCTGGGGGAGGGGGTCCCATGCTCTCTCTGTAGCAGTTCACTCTCGACCCG
GAGAAATCTTTTCCTCATTTCCCCCTGCGGAGTCTTCCCTCTTTGTCCTTCTCCAAGCAT
GGAGGGGAGGGTGGAAGATGGAGGGGACAGGAGAGCGCCGCTGCCAAGGACTCGGCCTCT
GTCTCTCTCTCCCTTTTGCAGGAGCTGGAGGATGGCAGCCCCCGGGCAGGACAGATCCTC
AAGCAAACCTACGACAAATTTGACACAAACTTGCGCAGTGATGACGCGCTGCTTAAGAAC
TACGGGCTGCTCTCCTGCTTCAAGAAGGACCTGCACAAGGCTGAGACATACCTGCGGGTC
ATGAAGTGTCGCCGCTTCGTGGAGAGCAGCTGTGCCTTCTAGTTGCTGGGCATCTCTGTT
GCCCCTCCCCAGTACCTCCCCTGACCCTGGAAAGTGCCACCCCAATGCCTGCTGTCCTTT
CCTAATAAAACCAGGTTGCATCGTATTGTCTGAGTAGGTGTCACTCTGCGATGGAGGGAG
GTGGGGCAGTAGGGCAAGGGGTGGGGGTGGGAAGACAACCTGCAGGCATCCTTGGGGGTC
TCCTGGGGACCTAGACACTGAATGATGGTTGACCCGGTTCTTCCTGGGCTTGAAAGAGCA
GGCACATTACCTTCTCTCTGTTACACACCCACTGCACCCACTGCTCAGGTCTGCAGTCCC
AGCTTGCTGGGCACTCATAGGTCAGGACCACCCCCCATCCTGCTACACCCCCCGCCTCCC
ATAAAGTACCCAAGAATGGAAAGAGATGAAAGCAAGACAGGCTATTACGTTCTGAAGCAA
GACGCCCCGACATGTGCGGAAACATTGAGAGAAATGAAACTATAAGGTGAATGCACATTA
GGCCCAACTACCCTTGGGAAATGGGAACAATGCAAAAATGACTTTGGGACAAACAGAACC
AACATGTTTGGGATCTGAATTGGGGTAAGGGAAGTGGAAGAGAGATTCTAAATGGAGGGT
TGCAAATCCAGTGCCAACGGGTGCCAGGTAGGTATACACATAAGTAATGAGGGCTGTGGG
CCAAGTGAGAAATAGCAACCGGAACTCAGGCTGTTTGTGCGGGAGACAACGCACAGGGGT
GGGGCCAGAGCAACCGAAAGAACTCAGACCCCAGGAGTTCCCATCGTGGCTCAGCGGTTA
ACAAATCCGACTAGGAACCATGAGGTTGTGGGTTCTATCCCTGGCCTCGCTCAGTGGGTT
AAGGATCTGGCATTGCCGTGAGCTGGGGTGTAGGTCACAGACACGGCTCGGATCCCGAGT
TGCTGTGGCTCTGGTGTAGGCCGGAGTCTACAGCTCCGATTAGACCCTTAGCCTGGGAAT
CTCCATAGGCCGAGGGAGCCCCCTAGAAAAAGCAAAAAGCAAAAAAAACAAAAAACAAAA
AACAAAAAACCTCAGACCCCAGCTAAGGAAGGGGGCCCATCCCACTGTGTCACCATCAGG
GCTGCCAGACCTGATTCTTCAAAACAGACGGGACATGAAGACTTTCATGGAAATCTATAC
ATATATATTTTGAAATCTAATTTTTAAACAGTGGCAACTAATTTGTATTAAAATCATTTG
AAGAGCAAAAATTAACCCAAACACATTTGGTCCTCAGGCTGTCAGTGGGCAATTTTTGCT
AAGAGGAGTAATTTGGGATAATTTGGTATAACAGAAAGAATAAAAGACTTGAACTTATTA
TACTTGGGAATAAGTTATTTAATTTCTCTGAGATTCAGTTTCCTTACCTATAAAGGGGAG
ATAATAATGCATTGCCGTATAAGGCTTCTGTGGGATTAAATGAAATGTTTCTGAAGTGAT
TGACACATTACAGTACTCAAGAAGTTGCAGCTGGGGGAGTTCCCGTCGTGGCACAGTGGT
TAACGAATCTGACTAGGAACCATGAGGTTTCAGGTTCGATCCCTGCCCTTGCTCAGTGGG
TTAAGGATCCGGCGTTGCCATGAGCTGGGGTGTAGGTCGCAGACAGCGTCTCGGATCCCG
AGTTGCTGTGGCTCGGGTATAGACCGGTGGCTACAGCTCTGATTAGACCCCTAGCCTGGG
AACCTCCCATATGCTGTGGGAGCAGCCCTAGGAAAGATAAAAAGACAAAAAACACACACA
CAAAAAAAGAAGAGGTTGCAGCTGGGAGTTCCTGCTGTGATGCAGTGGGTTAAGAATCCA
ACTGCAGGAGTTCCCATTGTGGCTCAGTGGTAATGAACCCAACCAGCATCCATGAGGATG
CAGGTTTGATCCTTGGCCTTGCTCCATGGGTTAAAGGATCTGGTGTTGCCGTGAGCTGTG
TGTAGGTCTCAGAAGCAGCTTTGGATCCCGTGTTGCTGTGGCTGTGGTGTAGGCTGGCAG
CTGTAGCTCCAATTCAGACCCCTATCCTGGGAATCTCCACATGCCGCAAGTGGGCCCCTA
AAAAGCAAAATAATAATAATAATAATCAAATCAATCAAATCATGGAGTTAGAAGGGCCTC
CCAGGTCATCTTAATTCCTTCTAATTTAGGAAAGTTACTCTACAGCATCCCTCACAGGTG
GTACTCACTTGTGTAGCACTAGAATCAAAGGACTCTATTTCACAACACAATTGATGCTAT
TAAATTGCTCTGGTTTCAGAAAAGTATTTCTTACATCAAGCTGAAATCAATATCCCCGTA
ACATCCCTCATTTGACCTTAGAATTGTTTGCAAATCTCATGGTCTTTAAAAGTATTATCT
CTTGGCTCAAATAAAGCTAGCCAACTTAAAAAGTATGTGTTGAATGAATGCACCAGGAGA
GGGGCGTCTACAGAAAGGGGTGATATAGCCCCTAGTAAGAGGGGTCTCAAGGGGAGTTGT
CATGACAGCAGGAGACTGCAGGGGGAGCCACACTCCAAAGCGCTTCTCGTCAGCTCCTTC
CGGGTGTAGTTAAAGCAACTCCACCACCGCTGGTTGAGAATTACAAAGATGCGAGGTTGG
TTTTGCAGATGTTTTGAATTTAACAAGAATTTAAATACCGTCTGCCTTAGAATCTTTGAT
TTGCTGACTGTTAATCTGCCTTTCAGCTCTCCGGTTAGGTAGTGGATGGCAACCTCTGCT
GCAAATTAGAAATGCCTCAGGTGTTTTCTAAACAATTTTTGCAGTAGCCTTCACTCCCTG
AGATTCTGATTTTGGTGGATCTGGGATGGGATGTGGACAAGAGAATTTTTAAAAGCTCCC
TGGTTGAGAAGGCTAAGAATCACCGATTTGGGACCACACAGAGGAGATGCATCCACAGGT
ATTGTTATTTGTAAAAGGGGGCAAAAGGAGTCTATTGACCTGGGCCAGTCGTGAGGCTTT
CTGTTTCCATTTCTAAACAATTTAAAAAGTTCTAATAAGCCAATAGCAAAAGGACAAATA
CTAGATGACCCCCCCAACCTCCCTCCATACTTAGAGTAGTCACAGAGA
>GH_Pietrain
GGCCTCAGGTTCTGCAAGTGGTGGGTCTGCGTGAACATCTGGGTGATCTCGCCATCAGCA
TATGCAGCCTACCCTGAGGTTGGTTCAGGTACGTATGGCCCGGCGTTGCAAGACGCTGTG
CTGTCATTTTTTGCCTGTACCTTTTATGGTAAAGGAGACCATCAACCCGCCCCATGGCCT
GCCCTGCCCTTTCTGACTGGGTAGAGTTTGACTTCTTTCGTTGGCACTGCCTTTCCATCC
ATTCAATCCACTCAGCAGAGGCTGGAGTTTCTAAGCCTGGGATGATGCCGGCTGCCAGCT
GCCCCCACACCCCGAGCTAGGCGCTCACCTCTATGTCTTAGCTATTTCTTTTCTTTTTCC
TTTCCCCCACCCCTTTGCCTTTTCGGCGACCCCTGCAACAGGTGGAAGTTCCCAATTCAG
GGATTGAGCCTGTACCACAGCAGTAATCAGAGCCACAGCAGCGATGCCAGATCCTTAACT
CGCTGAACCGCCAGGGACCTCCTTAGCTATTTCTTTCATGGCCGTTTTCACAATGTGACA
TTTCTGTATACATTTTACCATTATGTATTTATTTGTTTGCTACTGTCTCTCCTTCCCAAA
CGTATGCTGTGAACTCCAGCAGAGAAAAGATCGTGTCCTTTGTTTATCTAGGTAAGCCCA
TCTGCCTGGCATGATGCCTGGCACATGGAAGGAACAACGACTGCTTGTTGAATCACTCAG
TGCCTGAATAAGAGAACGAGTGGCTGATCCAAGAGATGAAAGGCATGAATCCAGCCTCAA
AGAGCTTTCATGCCCATAAAGGGAATAAAATGTTCACAAATAACCACAGACTAAGGTGGA
AGGAGGCAAAGGTTATTTCCAGCCAACAGCACAACGAGGAAAGCACCCCAGACTTCCCAC
AGCTGCTGCACACGCCCCTGAACTTACTACCTTTTCAATGGGCCTTTGTCCCTGGGGAAT
AATCCCCAAGGTGGAAACGATTCAGTAGGTCCAGTGATAGAGATTGTTCTGCACCTCCAG
ATTGTTCAGAGGTCCTCACTCAGTGTAAACAACACCCCCCATCAACCCCCAGGAGTCCCT
GGCCCCCAGCCCCAGGGCCCTCCAAGGCCCCTCCTCCATGCTTGAATCCTCTGGCAAACC
CTAGGGTCCGATGAGATAAAGGAAGTGAAAACGTGATGTACACTGAAACGTGCAACACAC
ATGTGAAGGCTGATGCGACCTGGTTCATTAAATCGAGCTACATCAGGTTGTTTTTCTCTG
AAGGTCTTCTGGCGCCGGTGGACCTTGCTCTGGGCTGAAGCTCCTTGTGATCGATTCCCC
TCAAGCTCCCTGAGCATCTTCTGAGTGGGGATTGGATCCCACCCTGCTAGCTTTGCACTA
AGGATAGGTCTGTCCACGCCCAGCAGTGCCACTGTCCTTCCCAGATGAGGCATCTAAAGA
GCTCAGCGTGGTGGGAAGATCGGGGTCTTGGGCAGCCATCACTGAGCAGCTGAAAGACTC
TGGGAAAACTGCTTATTGCAGGAGTTCCCATCGTGGCTCAGCAGTAATGAGCCTGACTGG
TATCTGTGAGGATGGGGGTTCGATCCCTGGCCTTGCTCAATGTGTTAAAGATCCGATGTT
ACCATGAGCTGTGGTGTAGGTCAAAGACTTGGCTCAGATCCCACGTTGCTGTGGCTGTGG
CATAGGCTGGCAGCTGTAGCTCCGATTCAACCCCTAACCTGGGAACCTCCAAAAAGACCA
AAACAAAACAAAGCAAAAAACTGCTTATCACTTTGAGCCTGAGTGTCCTTGTATGAAACT
CGGCTCACCCACCCCACCACCCCAGCACCCAGTACACTGCCTGGCATATAGAGGGTGCTC
AGAAATGTTGGTCTCCTTCCCCATCTCTCCTGGAGACGCCCTTGGGCATAATATTAATAG
AACAATAATGTTCTCTAAAGACATTGACCCAACGTGCTATGATCAATGCAGTCAAGACTC
ATGCTCGAAGCAAAGAAGAGGTGGAGCCTTCCCTGGGGGCAGTCCCGGCCTCTGGCTTCA
AGGAAGGCGGGACAGAGAGAGGTGAGAAACGTGAACCCCAAGTGACCAAGAGGGGCTTGG
AAAGAGCTGCCACCAGCCGCTCTGAGGCTGCGCCTAAGGTAAGGACAAGTATGCCTGTAA
TTAATGCGACGGCCCCAAGCCCCAGGGAATTGAACCTCAGAGGGGTTCTTGAAGTCTGAA
ATAGGCCACTTTCAGATCAAGAGGAGAACTGTGGGTTGCTACAATAGGTACAGAGAACCC
CAGGGCTGGCCAATTCTGGAAATATGAAAGGAGTTCCAAACACACTGAAATCTGTGGATC
CCAAGATGATGGGAGCTTCATCCTGAACCCTTTGAGGCTGACGCTGGAGATACAGATCAC
AGCCTCTCCCCGCTGGCCACCATGCAGAGGCCGCTGTGCGCAGTCTCTGAGCCTGGAGAA
GCCAGGCATCTGGTCCCAGATGGTGCCACAAGAAAGGCTGGGTGACTCCCACTGGTGGGA
AAATCTCAGGTCCAATTCAAAGTTTCTCTTCTACTAGCAATGAATTATGTATATGTCTCC
ATGACTAAAGCGCCTCGAAAAGACCTTTTCTAGACGAGAGAAAAGGATCCGGGGTACCCA
CCTCCACACTCTTCGGTTCTTCCCTCTTTGGGTCCGATGGCTGCCATCGTGGTAACCTGT
TATGAAAGTGTATCCCAGGGATCCCCAGCATTGCGTGGGCCAAGCAGAAGTGGGCTGGCG
AGAGGATACGTGCCCTTGCTCTGGCTGGTCCTACCTGTTCTTGGCAGTAACCTGACTGGT
AGGAGCCTCAGCCACACCTCGCTGGTGCCCAACTTGTGTGGCTCTTGAGCAGTCCCCAAC
TTGGGCTCCTGCACCCTAACTCCTAGGGGAGACCTGAGGCTTCTCGCATGGTCCACAGTT
CACATACTAGTCCCCTAGCATTAGCTAGAGGCCTGTCATGGGAGGTTCCACCTCAGTGCC
CCTTCCCCCAGGTGACAGAGAAGAAAGATGTTTCAAGGGGGCAGAACACTGCATGGGGCT
CAGAGACCCTCCCCCGCTTCCCGCTGGGCTCCTCCCCTTTGGTGGAGCTGGAAGGAGAGG
AAAGGAGGGTCCTCACCTTTCTTGTGGCCTCACCTTCCTCTGAGCCTATAATGACACTCC
TCCTAGTCCTCCTGGGGGACTGCCTGGGGACAGGTCCTGGAGATCCCGGTGTCCTTCTTA
GCAGATAGCGAATCAGGAGCACAGATGGGCAATGGTTCAAGATGGAAGAAAAGACAACTC
TATCCTCTGATCCTAAAAGGGGGGCGGATGTTGCAAGGTGCAAGCTCTCAGGTTCTGGAC
CATGGGGAGGGGGGTGACTTTTCCACACCGGGTGCCAACACCATAATCAACCACCTCCAG
AAAGCTTTGCTTGTTGGTTTGTTTTCCCACAGAGTCGAGTGCTAAATGTTCTTCCACTCA
ACGGTTTAAACTGAGAGGAAGTGCTCTTATCCCTGGAGACAGTTTGATACTGATGACCTC
CCGATGCTGAAGTGGCCCCAACCCTGGGCACCTGCAGCCCTAGCTTTCCTGACCCTAGCT
TTGCCCTGCTGTGTGGTCTCCACCATACACCCCGTGTCTCTGGGCTGTTTTTATCTGGAA
AATGGATGGACAGCAATCTGACTCTTGAAGGAGGACTAAATGAGGCGAAGGCACTCTTGC
GACTAGTGGCAGGATCCTTGTGATCTGAGGGATCTAGAAGTTTTAAAAAATAGAGTGGCA
CCCATCCAGTCTGCTTTGAAGAAAGGGCTTAGGAAGCTGTAACATGTAAGCCTCTCTGAG
GAGTGCCTGTCGTGGCTCCGTGGTAACAAACCTGACTAGCATTCGTGAGGACGCGTGTTC
AATCCTTGGCCTTGCTCAGTGGGTTAAGTATCCGGCATGGCTGTGGCTGTGGGGTAGGAC
CCCTAGCCTGGGAACTTCCACATGCTGCTAATGCGGCCCTTAAAAAAAAAGTAAGCCTCT
CTGAGCCTCAGTCTCCTCCTCTGTTAAATGGGGTGATAAGGATCCCTCCTTCACTAGGTG
GTCGCGAGGGTCTAATGTGAGATGGCACAGGCACGCTCTTCGCAACCTGATATGCACAAC
ACAGCTACTAAGGAGAAGACAGACTTGTAGGAGACCACAGTGGCTGGAGAGGGCATCTTT
CAGGGTGCTGTGCCCAAACTCCAGTGCTGGGGGTGAGCCTCAAGCCCTCAAGGACTCTTC
CAACATTGAGATTCTCTGATGGGGACAGGGCTACAGGAGGAAACACTTGTGGGCAGTGTT
TGTTCCCAGGATCTCTGTGACGGATCCCAGGGTCAGAGGCAATACTTCAAGTTTTGGTCC
TTTGTCCCACCCACCTGCGGGAGCCCCTAGGCTCAGGGAAAGCATAGGGCAAAGTGTAGA
GCTGGGGCCCTCTAGTGGTCAATGTTAGCACTGCATCCAGCTGGGCCTCAGGCCACGTCA
GGTGGCAGGCAGGAGGATGGTGATGGGGCAAAGCTGGAATCCATGCCCAGAAACCCCGGA
ACTGAGTGCTCTCCTTGGCCCCCTTTCCCAACACACACATTCTTTCTGGTGGCTGGAGGG
CATCAGTGCAGGGAGGAGTAAAGGTGTAAAGAGTGAGGAAGCATCAGCCTAGCTCTCAGG
GTTCATCCATCCATCTGAATATTGTCCCTTTTTGGGGACCAGCATGGGCCCTCCTCATCC
TGGTGGACAACCCCACCATGACACCCTGCCAGAGCGCGTCTGCCACCTTCCCCTTGAAAA
AAGGACAGATCGGGTGGTCTCTCAAGCTGAGACCCTGTGTGTACGACAGCTCTCGGGGCT
GGTGACAGTGGGGAGGGGAAGTTGACGGACCCGGAGGACATGACCCCAGAGGAGGAGCGG
GAACAGGATGAGTGGGAGGAGGTTCTAAATTATCCATTAGCACATGCCTGCCAGTGGGCC
ATGCATAAATGTATAGAGAAAATAGGTGGGGGCAGAGGGAGAGAGAAGAGGCCAGGGTAT
AAAAAGGGCCCAAAAGGGACCAATTCCAGAATCCCAGGACCCAGCTCCCCAGACCACTCA
GGGACCTGTGGACAGCTCACCGGCTGTGATGGCTGCAGGCAAGTGCCCCTAAAATCCCAG
TGGGCTTGGTGTGTTCTGAAGGGTGACGTGGGGGCCATGCAGATGGATGGGGCACCAACC
TTGGGCTTTGGGGTTTCCGAATGTGAGCATGGATATCTACTCCTAGATATGAGGCCAAGT
TTTAAATGTCCCTGGGGGAGGGGGAGGAGAAGGGACAGGGCTGGTGGAGCCCAGGCCTCT
TGTCTCTGGGATCCCTCTCTCACGGGCCCTCCTGGTCTCTAGGCCCTCGGACCTCCGCGC
TCCTGGCTTTCGCCCTGCTCTGCCTGCCCTGGACTCGGGAGGTGGGCGCCTTCCCAGCCA
TGCCCTTGTCCAGCCTATTTGCCAACGCCGTGCTCCGGGCCCAGCACCTGCACCAACTGG
CTGCTGACACCTACAAGGAGTTTGTAAGCTCCCCAGGGAGGGTGCTGGAGGGGGGTGGTG
GAGAGGGGTGAATTCGTCCCTCTCTGCCTAGTGGGAGGAAAATGAGGGGTTCTGGAGTAT
TGAGGCCAACCGAAGATGCTATCAGGTGAGTGTAAACTGAAGGGGATTCCCAAGAAAAGC
AGCAAGGAGAACCGCGCCCCAGTGTAGACCTGGATGGCTGTCCCCTCTCCCAGGAGCGCG
CCTACATCCCGGAGGGACAGAGGTACTCCATCCAGAACGCCCAGGCTGCCTTCTGCTTCT
CGGAGACCATCCCGGCCCCCACGGGCAAGGACGAGGCCCAGCAGAGATCGGTGAGTGGCC
ACCTGCCAGCCGGGGAGCAGGGGCCTCCCTCTTCCTAAGAAGGCTGCCCCATCTCTCATC
ATCAGGGCCTTGGGCGGCCTTCTCCCCGAGCTGGTGGGGGTGATGGTGGCAGAGGGCGGG
GTGGTGAGGGGGACGCCCACCGGCGGAGGCAGCGCCCCCCATCCACGCATCTGCCCGCAG
GACGTGGAGCTGCTGCGCTTCTCGCTGCTGCTCATCCAGTCGTGGCTCGGGCCCGTGCAG
TTCCTCAGCAGGGTCTTCACCAACAGCCTGGTGTTTGGCACCTCAGACCGCGTCTACGAG
AAGCTGAAGGACCTGGAGGAGGGCATCCAGGCCCTGATGCGGGTGGGGATGGCGCTGCGG
GTCCCGCACACTGGGGCCCATGCCGGCTCTCTCCCGGCTGAGCGGAGCGGTGGGGGGACG
CACGTGGGCTGGGGGAGAGGGTCCCATGCTCTCTCTGTAGCAGTTCACTCTCGACCCGGA
GAAATCTTTTCCTCATTTCCCCCTGCGGAGTCTTCCCTCTTTGTCCTTCTCCAAGCATGG
AGGGGAGGGTGGAAGACGGAGGGGACAGGAGAGCGCCGCTGCCAAGGACTCGGCCTCTGT
CTCTCTCTCCCTTTTGCAGGAGCTGGAGGATGGCAGCCCCCGGGCAGGACAGATCCTCAA
GCAAACCTACGACAAATTTGACACAAACTTGCGCAGTGATGACGCGCTGCTTAAGAACTA
CGGGCTGCTCTCCTGCTTCAAGAAGGACCTGCACAAGGCTGAGACATACCTGCGGGTCAT
GAAGTGTCGCCGCTTCGTGGAGAGCAGCTGTGCCTTCTAGTTGCTGGGCATCTCTGTTGC
CCCTCCCCAGTACCTCCCCTGACCCTGGAAAGTGCCACCCCAATGCCTGCTGTCCTTTCC
TAATAAAACCAGGTTGCATCGTATTGTCTGAGTAGGTGTCACTCTGCGATGGAGGGAGGT
GGGGCAGTAGGGCAAGGGGTGGGGGTGGGAAGACAACCTGCAGGCATCCTTGGGGGTCTC
CTGGGGACCTAGACACTGAATGATGGTTGACCCGGTTCTTCCTGGGCTTGAAAGAGCAGG
CACATTACCTTCTCTCTGTTACACACCCACTGCACCCACTGCTCAGGTCTGCAGTCCCAG
CTTGCTGGGCACTCATAGGTCAGGACCACCCCCCATCCTGCTACACCCCCCGCCTCCCAT
AAAGTACCCAAGAATGGAAAGAGATGAAAGCAAGACAGGCTATTACGTTCTGAAGCAAGA
CGCCCCGACATGTGCGGAAACATTGAGAGAAATGAAACTATAAGGTGAATGCACATTAGG
CCCAACTACCCTTGGGAAATGGGAACAATGCAAAAATGACTTTGGGACAAACAGAACCAA
CATGTTTGGGATCTGAATTGGGGTAAGGGAAGTGGAAGAGAGATTCTAAACGGAGGGTTG
CAAATCCAGTGCCAACGGGTGCCAGGTAGGCATACACATAAGTAATGAGGGCTGTGGGCC
AAGTGAGAAATAGCAACCAGCACTCAGGCTGTTTGTGCGGGAGACAACGCACAGGGGTGG
GGCCAGAGCAACCGAAAGAACTCAGACCCCAGGAGTTCCCATCATGGCTCAGCGGTTAAC
AAATCCAACTAGGAACCATGAGGTTGTGGGTTCTATCCCTGGCCTCGCTCAGTGGGTTAA
GGATCTGGCATTGCCGTGAGCTGGGGTGTAGGTCACAGACACAGCTCGGATCCTGAGTTG
CTGTGGCTCTGGTGTAGGCCGGAGTCTACAGCTCCGATTAGACCCTTAGCCTGGGAATCT
CCATAGGTCGAGGGAGCCGCCCTAGAAAAGGCAAAAAGTAAAAAAAAAAAAAAAAACAAA
AAACCTCAGACCCCAGCTAAGGAAGGGGGCCCATCCCACTGTGTCACCATTCAAGACTGC
GGGAACAGGGCTGCCAGACCTGATTCTTCAAAACAGACGGGACATGAAGACTTTCATGGA
AATCTATACATATATATTTTGAAATCTAATTGTTAAACAGTGGCAACTAATTTGTATTAA
AATCATTTGAAGAGCAAAAATTAACCCAAACACATTTGGTCCTCAAGCTGTCAGTGGGCA
ATTTTTTCTAAGAGGAGTAATTTGGGATAATTTGGTATAACAGAAAGAATAAAAGACTTG
AACTTATTATACTTGGGAATAAGTTATTTAACTTCTCTGAGATTCAGTTTCCTTACCTAT
AAAGTGGAGATAATAATGCATTGCCGTATAAGGCTTCTGTGGGATTAAATGAAATGTTTC
TGAAGTGATTGACACATTACAGTACTCAAGAAGTTGTAGCTGGGGAGTTCCCGTCGTGGC
ACAGTGGTTAACGAATCTGACTAGGAACCATGAGGTTTCGGGTTCGATCCCTGCCCTTGC
TCAGTGGGTTAAGGATCTGGCGTTGCCATGAGTGGGGTGTAGGTCGCAGACAGCGTCTCG
GATCCCGAGTTGCTGTGGCTCGGGTGTAGACCGGTGGCTACAGCTCCGATTAGACCCCAA
GCCTGGGAACCTCCCATATGCTGTGGGAGCAGCCCTAGGAAAGATAAAAAGACAAAAAAC
AAAAAAAACAAAAAAAAAAAAAAAGAAGAAGTTGCAGCTGGGAGTTCCTGCTGTGATGCA
GTGGGTTAAGAATCCAACTGCAGGAGTTCCCATTGTGGCTCAGTGGTAATGAACCCAACC
AGCATCCATGAGGACGCGGGTTTGATCCTTGGCCTTGCTCCATGGGTTAAAGGATCTGGT
GTTGCCGCGAGCTGTGTGTAGGTCTCAGAAGCAGCTTTGGATCCCGTGTTGCTGTGGCTG
TGGTGTAGGCTGGCAGCTGTAGCTCCAATTCAGACCCCTATCCTGGGAATCTCTGCATGC
CGCAAGTGGGCCCCTAAAAAGCAAAATAATAATAATAATAATCAAATCAATCAAATCATG
GAGTTAGAAGGGCCTCCCAGGTCATCTTAATTCCTTCTAATTTAGGAAAGTTACTCTACA
GCATCCCTCACAGGTGGTACTCACTTGTGTAGCACTAGAATTAAAGGACTCTATTTCACA
ACACAATTGATGCTATTAAATTGCTCTGGTTTCAGAAAAGTATTTCTTACATCAAGCTGA
AATCAATATCCCCGTAATATCCCTCATTTGACCTTAGAATTGTTTGCAAATCTCATGGTC
TTTAAAAGTATTATCTCTTGGCTCGAATAAAGCTAGCCAACTTAAAAAGTATGTGTTGAA
GGAATGCGCCAGGAGAGGGGCATCTACAGAAAGGGGTGTTAGAGCCCCTAGTAAGAGGGG
TCTCAAGGGGAGTTGTCATGACAGCAGGAGACTGCAGGGGGAGCCACACTCCAAAGCGCT
TCTGGTCAGCTCCTTCCGGGTGTAGTTAAAGCAACTCCACCACTGCTGGTTGAGAATTAC
AAAGATGCGAGGTTGGTTTTGCAAATGTTTTGAATTTAACAAGAATTTAAATACCGTCTG
CCTTAGAATCTTTGATTTGCTGACTGTTAATCTGCCTTTCAGCTCTCCGTTTAGGCAGTG
GATGGCAACCTCTGCTGCAAATTAGAAATGCCTCAGGTGTTTTCTAAACAATTTTTGCAG
TAGCCTTCACTCCCTGAGATTCTGATTTTGGTGGATCTGGGATGGGATGTGGACAAGAGA
ATTTTTAAAAGCTCCCTGGTTGAGAAGGCTAAGAATCACCGATTTGGGACCACACAGAGG
AGATGCATCCACAGGTATTGTTATTTGTAAAAGTGGGCAAAAGGAGTCTATTGACCTGGG
CCAGTCGTGAGGCTTTCTGTTTCCATTTCTAAACAATTTAAAAAGTTCTAATAAGCCAAT
AGCAAAAGGACAAATACTAGATGACCCCCTCCAACCTCCCTCCATACTTAGAGTAGTCAC
AGAGACAGAAAGTAGAATTCTGGT
>GH_Bamei
GGCCTCAGGTTCTGCAAGTGGTGGGTCTGCGTGAACATCTGGGTGATCTCGCCATCAGCA
TATGCAGCCTACCCTGAGGTTGGTTCAGGTACGTATGGCCCGGCGTTGCAAGACTCTGTG
CTGTCATTTTTTGCCTGTACCTTTTATGGTAAAGGAGACCATCAACCCGCCCCATGGCCT
GCCCTGCCCTTTCTGACTGGGTAGAGTTTGACTTCTTTCGTTGGCACTGCCTTTCCATCC
ATTCAATCCACTCAGCAGAGGCTGGAGTTTCTAAGCCTGGGATGGTGCCGGCTGCCAGCT
GCCCCCACACCCCGAGCTAGGCGCTCACCTCTATGTCTTAGCTATTTCTTTTCTTTTTCC
TTTCCCCCACCCCTTTGCCTTTTCGGCGACCCCTGCAACAGGTGGAAGTTCCCAATTCAG
GGATTGAGCCTGTACCACAGCAGTAATCAGAGCCACAGCAGCGATGCCAGATCCTTAACT
CGCTGAACCGCCAGGGACCTCCTTAGCTATTTCTTTCATGGCCGTTTTCACAATGTGACA
TTTCTGTATACATTTTACCATTATGTATTTATTTGTTTGCTACTGTCTCTCCTTCCCAAA
CGTATGCTGTGAACTCCAGCAGAGAAAAGATCGTGTCCTTTGTTTATCTAGGTAAGCCCA
TCTGCCTGGCATGATGCCTGGCACATGGAAGGAACAACGACTGCTTGTTGAATCACTCAG
TGCCTGAATAAGAGAACGAGTGGCTGATCCAAGAGATGAAAGGCATGAATCCAGCCTCAA
AGAGCTTTCATGCCCGTAAAGGGAATAAAATGTTCACAAATAACCACAGACTAAGGTGGA
AGGAGGCAAAGGTTATTTCCAGCCAACAGCACAACGAGGAAAGCACCCCAGACTTCCCAC
AGCTGCTGCACACGCCCCTGAACTTACTACCTTTTCAATGGGCCTTTGTCCCTGGGGAAT
AATCCCCAAGGTGGAAACGATTCAGTAGGTCCAGTGATAGAGATTGTTCTGCACCTCCAG
ATTGTTCAGAGGTCCTCACTCAGTGTAAACAACACCCCCCATCAACCCCCAGGAGTCCCT
GACCCCCAGCCCCAGGGCCCTCCAAGGCCCCTCCTCCATGCTTGAATCCTCTGGCAAACC
CTAGGGTCCGATGAGATAAAGGAAGTGAAAACGTGATGTACACTGAAACGTGCAACACAC
ATGTGAAGGCTGATGCGACCTGGTTCATTAAATCGAGCTACATCAGGTTGTTTTTCTCTG
AAGGTCTTCTGGCGCCGGTGGACCTTGCTCTGGGCTGAAGCTCCTTGTGATCGATTCCCC
TCAAGCTCCCTGAGCATCTTCTGAGTGGGGATTGGATCCCACCCTGCTGGCTTTGCACTA
AGGATAGGTCTGTCCACGCCCAGCAGTGCCACTGTCCTTCCCAGATGAGGCATCTAAAGA
GCTCAGCGTGGTGGGAAGATCGGGGTCTTGGGCAGCCATCACTGAGCAGCTGAAAGACTC
TGGGAAAACTGCTTATTGCAGGAGTTCCCATCGTGGCTCAGCAGTAATGAGCCTGACTGG
TATCTGTGAGGATGGGGGTTCGATCCCTGGCCTTGCTCAATGTGTTAAAGATCCGATGTT
ACCATGAGCTGTGGTGTAGGTCGAAGACTTGGCTCGGATCCCACGTTGCTGTGGCTGTGG
CATAGGCTGGCAGCTGTAGCTCCGATTCAACCCCTAACCTGGGAACCTCCAAAAAGACCA
AAACAAAACAAAGCAAAAAACTGCTTATCACTTTGAGCCTGAGTGTCCTTGTATGAAACT
CGGCTCACCCACCCCACCACCCCAGCACCCAGTACACTGCCTGGCATATAGAGGGTGCTC
AGAAATGTTGGTCTCCTTCCCCATCTCTCCTGGAGACGCCCTTGGGCATAATATTAATAG
AACAATAATGTTCTCTAAAGACATTGACCCAACGTGCTATGATCAATGCAGTCAAGACTC
ATGCTCGAAGCAAAGAAGAGGTGGAGCCTTCCCTGGGGGCAGTCCCGGCCTCTGGCTTCA
AGGAAGGCGGGACAGAGAGAGGTGAGAAACGTGAACCCCAAGTGACCAAGAGGGGCTTGG
AAAGAGCTGCCACCAGCCGCTCTGAGGCTGCGCCTAAGGTAAGGACAAGTATGCCTGTAA
TTAATGCGACGGCCCCAAGCCCCAGGGAATTGAACCTCAGAGGGGTTCTTGAAGTCTGAA
ATAGGCCACTTTCAGATCAAGAGGAGAACTGTGGGTTGCTACAATAGGTACAGAGAACCC
CAGGGCTGGCCAATTCTGGAAATATGAAAGGAGTTCCAAACACACTGAAATCTGTGGATC
CCAAGATGATGGGAGCTTCATCCTGAACCCTTTGAGGCTGACGCTGGAGATACAGATCAC
AGCCTCTCCCCGCTGGCCACCATGCAGAGGCCGCTGTGCGCAGTCTCTGAGCCTGGAGAA
GCCAGGCATCTGGTCCCAGATGGTGCCACAAGAAAGGCTGGGTGACTCCCACTGGTGGGA
AAATCTCAGGTCCAATTCAAAGTTTCTCTTCTACTAGCAATGAATTATGTATATGTCTCC
ATGACTAAAGCGCCTCGAAAAGACCTTTTCTAGACGAGAGAAAAGGATCCGGGGTACCCA
CCTCCACACTCTTCGGTTCTTCCCTCTTTGGGTCCGATGGCTGCCATCGTGGTAACCTGT
TATGAAAGTGTATCCCAGGGATCCCCAGCATTGCGTGGGCCAAGCAGAAGTGGGCTGGCG
AGAGGATACGTGCCCTTGCTCTGGCTGGTCCTACCTGTTCTTGGCAGTAACCTGACTGGT
AGGAGCCTCAGCCACACCTCGCTGGTGCCCAACTTGTGTGGCTCTTGAGCAGTCCCCAAC
TTGGGCTCCTGCACCCTAACTCCTAGGGGAGACCTGAGGCTTCTCGCATGGTCCACAGTT
CACATACTAGTCCCCTAGCATTAGCTAGAGGCCTGTCATGGGAGGTTCCACCTCAGTGCC
CCTTCCCCCAGGTGACAGAGAAGAAAGATGTTTCAAGGGGGCAGAACACCGCATGGGGCT
CAGAGACCCTCCCCCGCTTCCCGCTGGGCTCCTCCCCTTTGGTGGAGCTGGAAGGAGAGG
AAAGGAGGGTCCTCACCTTTCTTGTGGCCTCACCTTCCTCTGAGCCTATAATGACACTCC
TCCTAGTCCTCCTGGGGGACTGCCTGGGGACAGGTCCTGGAGATCCCGGTGTCCTTCTTA
GCAGATAGCGAATCAGGAACACAGATGGGCAATGGTTCAAGATGGAAGAAAAGACAACTC
TATCCTCTGATCCTAAAAGGGGGGCGGATGTTGCAAGGTGCAAGCTCTCAGGTTCTGGAC
CATGGGGAGGGGGGTGACTTTTCCACACCGGGTGCCAACACCATAATCAACCACCTCCAG
AAAGCTTTGCTTGTTGGTTTGTTTTCCCACAGAGTCGAGTGCTAAATGTTCTTCCACTCA
ACGGTTTAAACTGAGAGGAAGTGCTCTTATCCCTGGAGACAGTTTGATACTGATGACCTC
CCGATGCTGAAGTGGCCCCAACCCTGGGCACCTGCAGCCCTAGCTTTCCTGACCCTAGCT
TTGCCCTGCTGTGTGGTCTCCACCATACACCCCGTGTCTCTGGGCTGTTTTTATCTGGAA
AATGGATGGACAGCAATCTGACTCTTGAAGGAGGACTAAATGAGGCGAAGGCACTCTTGC
GACTAGTGGCAGGATCCTTGTGATCTGAGGGATCTAGAAGTTTTAAAAAATAGAGTGGCA
CCCATCCAGTCTGCTTTGAAGAAAGGGCTTAGGAAGCTGTAACATGTAAGCCTCTCTGAG
GAGTGCCTGTCGTGGCTCCGTGGTAACAAACCTGACTAGCATTCGTGAGGACGCGTGTTC
AATCCTTGGCCTTGCTCAGTGGGTTAAGTATCCGGCATGGCTGTGGCTGTGGGGTAGGAC
CCCTAGCCTGGGAACTTCCACATGCTGCTAATGCGGCCCTTAAAAAAAAAGTAAGCCTCT
CTGAGCCTCAGTCTCCTCCTCTGTTAAATGGGGTGATAAGGATCCCTCCTTCACTAGGTG
GTCGCGAGGGTCTAATGTGAGATGGCACAGGCACGCTCTTCGCAACCTGATACGCACAAC
ACAGCTACTAAGGAGAAGACAGACTTGTAGGAGACCACAGTGGCTGGAGAGGGCATCTTT
CAGGGTGCTGTGCCCAAACTCCAGTGCTGGGGGTGAGCCTCAAGCCCTCAAGGACTCTTC
CAACATTGAGATTCTCTGATGGGGACAGGGCTACAGGAGGAAACACTTGTGGGCAGTGTT
TGTTCCCAGGATCTCTGTGACGGATCCCAGGGTCAGAGGCAATACTTCAAGTTTTGGTCC
TTTGTCCCACCCACCTGCGGGAGCCCCTAGGCTCAGGGAAAGCATAGGGCAAAGTGTAGA
GCTGGGGCCCTCTAGTGGTCAATGTTAGCACTGCATCCAGCTGGGCCTCAGGCCACGTCA
GGTGGCAGGCAGGAGGATGGTGATGGGGCAAAGCTGGAATCCATGCCCAGAAACCCCGGA
ACTGAGTGATCTCCTTGGCCCCCTTTCCCAACACACACATTCTTTCTGGTGGCTGGAGGG
CATCAGTGCAGGGAGGAGTAAAGGTGTAAAGAGTGAGGAAGCATCAGCCTAGCTCTTAGG
GTACATCCATCCATCTGAATATTGTCCCTTTTTGGGGACCAGCATGGGCCCTCCTCATCC
TGGTGGACAACCCCACCATGACACCCTGCCAGAGCGCGTCTGCCACCTTCCCCTTGAAAA
AAGGACAGATCGGGTGGTCTCTCAAGCTGAGACCCTGTGTGTACGACAGCTCTCGGGGCT
GGTGACAGTGGGGAGGGGAAGTTGACGGACCCGGGGGACATGACCCCAGAGGAGGAGCGG
GAACAGGATGAGTGGGAGGAGGTTCTAAATTATCCATTAGCACATGCCTGCCAGTGGGCC
ATGCATAAATGTATAGAGAAAATAGGTGGGGGCAGAGGGAGAGAGAAGAGGCCAGGGTAT
AAAAAGGGCCCAAAAGGGACCAATTCCAGAATCCCAGGACCCAGCTCCCCAGACCACTCA
GGGACCTGTGGACAGCTCACCGGCTGTGATGGCTGCAGGCAAGTGCCCCTAAAATCCCAG
TGGGCTTGGTGTGTTCTGAAGGGTGACGTGGGGGCCATGCAGATGGATGGGGCACCAACC
TTGGGCTTTGGGGTTTCCGAATGTGAGCATGGATATCTACTCCTAGATATGAGGCCAAGT
TTTAAATGTCCCTGGGGGAGGGGGAGGAGAAGGGACAGGGCTGGTGGAGCCCAGGCCTCT
TGTCTCTGGGATCCCTCTCTCACGGGCCCTCCTGGTCTCTAGGCCCTCGGACCTCCGTGC
TCCTGGCTTTCGCCCTGCTCTGCCTGCCCTGGACTCAGGAGGTGGGCGCCTTCCCAGCCA
TGCCCTTGTCCAGCCTATTTGCCAACGCCGTGCTCCGGGCCCAGCACCTGCACCAACTGG
CTGCCGACACCTACAAGGAGTTTGTAAGCTCCCCAGGGAGGGTGCTGGAGGGGGGTGGTG
GAGAGGGGTGAATTCGTCCCTCTCTGCCTAGTGGGAGGAAAATGAGGGGTTCCGGAGTAT
TGAGGCCAACCGAAGATGCTATCAGGTGAGTGTAAACTGAAGGGGGTTCCCAAGAAAAGC
AGCAAGGAGAACCGTGCCCCAGTGTAGACCTGGATGGCTGTCCCCTCTCCCAGGAGCGCG
CCTACATCCCGGAGGGACAGAGGTACTCCATCCAGAACGCCCAGGCTGCCTTCTGCTTCT
CGGAGACCATCCCGGCCCCCACGGGCAAGGACGAGGCCCAGCAGAGATCGGTGAGTGGCC
ACCTGCCAGCCGGGGAGCAGGGGCCTCCCTCTTCCTAAGAAGGCTGCCCCATCTCTCATC
ATCAGGGCCTTGGGCGGCCTTCTCCCCGAGCTGGTGGGGGGTGATGGTGGCAGAGGGCGG
GGGTGGTGAGGGGGACGCCCACCGGCGGAGGCAGCGCCCCCCATCCACGCATCTGCCCGC
AGGACGTGGAGCTGCTGCGCTTCTCGCTGCTGCTCATCCAGTCGTGGCTCGGGCCCGTGC
AGTTCCTCAGCAGGGTCTTCACCAACAGCCTGGTGTTTGGCACCTCAGACCGCGTCTACG
AGAAGCTGAAGGACCTGGAGGAGGGCATCCAGGCCCTGATGCGGGTGGGGATGGCGCTGC
GGGTCCCGCACACTGGGGCCCATGCCGGCTCTCTCCCGGCTGAGCGGAGCGGTGGGGGGA
CGCACGTGGGCTGGGGGAGAGGGTCCCATGCTCTCTCTGTAGCAGTTCACTCTCGACCCG
GAGAAATCTTTTCCTCATTTCCCCCTGCGGAGTCTTCCCTCTTTGTCCTTCTCCAAGCAT
GGAGGGGAGGGTGGAAGATGGAGGGGACAGGAGAGCGCCGCTGCCAAGGACTCGGCCTCT
GTCTCTCTCTCCCTTTTGCAGGAGCTGGAGGATGGCAGCCCCCGGGCAGGACAGATCCTC
AAGCAAACCTACGACAAATTTGACACAAACTTGCGCAGTGATGACGCGCTGCTTAAGAAC
TACGGGCTGCTCTCCTGCTTCAAGAAGGACCTGCACAAGGCTGAGACATACCTGCGGGTC
ATGAAGTGTCGCCGCTTCGTGGAGAGCAGCTGTGCCTTCTAGTTGCTGGGCATCTCTGTT
GCCCCTCCCCAGTACCTCCCCTGACCCTGGAAAGTGCCACCCCAATGCCTGCTGTCCTTT
CCTAATAAAACCAGGTTGCATCGTATTGTCTGAGTAGGTGTCACTCTGCGATGGAGGGAG
GTGGGGCAGTAGGGCAAGGGGTGGGGGTGGGAAGACAACCTGCAGGCATCCTTGGGGGTC
TCCTGGGGACCTAGACACTGAATGATGGTTGACCCGGTTCTTCCTGGGCTTGAAAGAGCA
GGCACATTACCTTCTCTCTGTTACACACCCACTGCACCCACTGCTCAGGTCTGCAGTCCC
AGCTTGCTGGGCACTCATAGGTCAGGACCACCCCCCATCCTGCTACACCCCCCGCCTCCC
ATAAAGTACCCAAGAATGGAAAGAGATGAAAGCAAGACAGGCTATTACGTTCTGAAGCAA
GACGCCCCGACATGTGCGGAAACATTGAGAGAAATGAAACTATAAGGTGAATGCACATTA
GGCCCAACTACCCTTGGGAAATGGGAACAATGCAAAAATGACTTTGGGACAAACAGAACC
AACATGTTTAGGATCTGAATTGGGGTAAGAGAAGTGGAAGAGAGATTCTAAACGGAGCGT
TGCAAATCCAGTGCCAACGGGTGCCAGGTAGGCATACACATAAGTAATGAGGGCTGTGGG
CCAAGTGAGAAATAGCAACCGGCACTCAGGCTGTTTGTGCGGGAGACAACGCACAGGGGT
GGGGCCAGAGCAACCGAAAGAACTCAGACCCCAGGAGTTCCCATCATGGCTCAGCGGTTA
ACAAATCCGACTAGGAACCATGAGGTTGTGGGTTCTATCCCTGGCCTCGCTCAGTGGGTT
AAGGATCTGGCATTGCCGTGAGCTGGGGTGTAGGTCACAGACACGGCTCGGATCCCGAGT
TGCTGTGGCTCTGGTGTAGGCCGGAGTCTACAGCTCCGATTAGACCCTTAGCCTGGGAAT
CTCCATAGGCCGAGGGAGCCGCCCTAGAAAAGGCAAAAAGCAAAAAAAAAAAAAAAACAA
AAAAACAAAAAACCTCAGACCCCAGCTAAGGAAGGGGGCCCATCCCACTGTGTCACCATT
CAAGACTGCAGGAACAGGGCTGCCAGACCTGATTCTTCAAAACAGACGGGACATGAAGAC
TTTCATGGAAATCTATACATATATATTTTGAAATCTAATTGTTAAACAGTGGCAACTAAT
TTGTATTAAAATCATTTGAAGAGCAAAAATTAACCCAAACACATTTGGTCCTCAAGCTGT
CAGTGGGCAATTTTTTCTAAGAGGAGTAATTTGGGATAATTTGGTATAACAGAAAGAATA
AAAGACTTGAACTTATTATACTTGGGAATAAGTTATTTAACTTCTCTGAGATTCAGTTTC
CTTACCTATAAAGTGGAGATAATAATGCATTGCCATATAAGGCTTCTGTGGGATTAAATG
AAATGTTTCTGAAGTGATTGACACATTACAGTACTCAAGAAGTTGTAGCTGGGGAGTTCC
CGTCGTGGCACAGTGGTTAACGAATCTGACTAGGAACCATGAGGTTTCGGGTTCGATCCC
TGCCCTTGCTCAGTGGGTTAAGGATCTGGCGTTGCCATGAGTGGGGTGTAGGTCGCAGAC
AGCGTCTCGGATCCCGAGTTGCTGTGGCTCGGGTGTAGACCGGTGGCTACAGCTCCGATT
AGACCCCAAGCCTGGGAACCTCCCATATGCTGTGGGAGCAGCCCTAGGAAAGATAAAAAG
ACAAAAAACAAAAAAAACAACAACAACAAAAAAGAAGAAGTTGCAGCTGGGAGTTCCTGC
TGTGATGCAGTGGGTTAAGAATCCAACTGCAGGAGTTCCCATTGTGGCTCAGTGGTAATG
AACCCAACCAGCATCCATGAGGACGCGGGTTTGATCCTTGGCCTTGCTCCATGGGTTAAA
GGATCTGGTGTTGCCGCGAGCTGTGTGTAGGTCTCAGAAGCAGCTTTGGATCCCGTGTTG
CTGTGGCTGTGGTGTAGGCTGGCAGCTGTAGCTCCAATTCAGACCCCTATCCTGGGAATC
TCTGCATGCCGCAAGTGGGCCCCTAAAAAGCAAAATAATAATAATAATAATCAAATCAAT
CAAATCATGGAGTTAGAAGGGCCTCCCAGGTCATCTTAATTCCTTCTAATTTAGGAAAGT
TACTCTACAGCATCCCTCACAGGTGGTACTCACTTGTGTAGCACTAGAATTAAAGGACTC
TATTTCACAACACAATTGATGCTATTAAATTGCTCTGGTTTCAGAAAAGTATTTCTTACA
TCAAGCTGAAATCAATATCCCCGTAATATCCCTCATTTGACCTTAGAATTGTTTGCAAAT
CTCATGGTCTTTAAAAGTATTATCTCTTGGCTCGAATAAAGCTAGCCAACTTAAAAAGTA
TGTGTTGAACGAATGCGCCAGGAGAGGGGCATCTACAGAAAGGGGTGTTAGAGCCCCTAG
TAAGAGGGGTCTCAAGGGGAGTTGTCATGACAGCAGGAGACTGCAGGGGGAGCCACACTC
CAAAGCGCTTCTGGTCAGCTCCTTCCGGGTGTAGTTAAAGCAACTCCACCACTGCTGGTT
GAGAATTACAAAGATGCGAGGTTGGTTTTGCAAATGTTTTGAATTTAACAAGAATTTAAA
TACCGTCTGCCTTAGAATCTTTGATTTGCTGACTGTTAATCTGCCTTTCAGCTCTCCGTT
AGGCAGTGGATGGCAACCTCTGCTGCAAATTAGAAATGCCTCAGGTGTTTTCTAAACAAT
TTTTGCAGTAGCCTTCACTCCCTGAGATTCTGATTTTGGTGGATCTGGGATGGGATGTGG
ACAAGAGAATTTTTAAAAGCTCCCTGGTTGAGAAGGCTAAGAATCACCGATTTGGGACCA
CACAGAGGAGATGCATCCACAGGTATTGTTATTTGTAAAAGTGGGCAAAAGGAGTCTATT
GACCTGGGCCAGTCGTGAGGCTTTCTGTTTCCATTTCTAAACAATTTAAAAAGTTCTAAT
AAGCCAATAGCAAAAGGACAAATACTAGATGACCCCCTCCAACCTCCCTCCATACTTAGA
GTAGTCACAGAGAC
>GH_Berkshire
GGCCTCAGGTTCTGCAAGTGGTGGGTCTGCGTGAACATCTGGGTGATCTCGCCATCAGCA
TATGCAGCCTACCCTGAGGTTGGTTCAGGTACGTATGGCCCGGCGTTGCAAGACGCTGTG
CTGTCATTTTTTGCCTGTACCTTTTATGGTAAAGGAGACCATCAACCCGCCCCATGGCCT
GCCCTGCCCTTTCTGACTGGGTAGAGTTTGACTTCTTTCGTTGGCACTGCCTTTCCATCC
ATTCAATCCACTCAGCAGAGGCTGGAGTTTCTAAGCCTGGGATGATGCCGGCTGCCAGCT
GCCCCCACACCCCGAGCTAGGCGCTCACCTCTATGTCTTAGCTATTTCTTTTCTTTTTCC
TTTCCCCCACCCCTTTGCCTTTTCGGCGACCCCTGCAACAGGTGGAAGTTCCCAATTCAG
GGATTGAGCCTGTACCACAGCAGTAATCAGAGCCACAGCAGCGATGCCAGATCCTTAACT
CGCTGAACCGCCAGGGACCTCCTTAGCTATTTCTTTCATGGCCGTTTTCACAATGTGACA
TTTCTGTATACATTTTACCATTATGTATTTATTTGTTTGCTACTGTCTCTCCTTCCCAAA
CGTATGCTGTGAACTCCAGCAGAGAAAAGATCGTGTCCTTTGTTTATCTAGGTAAGCCCA
TCTGCCTGGCATGATGCCTGGCACATGGAAGGAACAACGACTGCTTGTTGAATCACTCAG
TGCCTGAATAAGAGAACGAGTGGCTGATCCAAGAGATGAAAGGCATGAATCCAGCCTCAA
AGAGCTTTCATGCCCATAAAGGGAATAAAATGTTCACAAATAACCACAGACTAAGGTGGA
AGGAGGCAAAGGTTATTTCCAGCCAACAGCACAACGAGGAAAGCACCCCAGACTTCCCAC
AGCTGCTGCACACGCCCCTGAACTTACTACCTTTTCAATGGGCCTTTGTCCCTGGGGAAT
AATCCCCAAGGTGGAAACGATTCAGTAGGTCCAGTGATAGAGATTGTTCTGCACCTCCAG
ATTGTTCAGAGGTCCTCACTCAGTGTAAACAACACCCCCCATCAACCCCCAGGAGTCCCT
GGCCCCCAGCCCCAGGGCCCTCCAAGGCCCCTCCTCCATGCTTGAATCCTCTGGCAAACC
CTAGGGTCCGATGAGATAAAGGAAGTGAAAACGTGATGTACACTGAAACGTGCAACACAC
ATGTGAAGGCTGATGCGACCTGGTTCATTAAATCGAGCTACATCAGGTTGTTTTTCTCTG
AAGGTCTTCTGGCGCCGGTGGACCTTGCTCTGGGCTGAAGCTCCTTGTGATCGATTCCCC
TCAAGCTCCCTGAGCATCTTCTGAGTGGGGATTGGATCCCACCCTGCTAGCTTTGCACTA
AGGATAGGTCTGTCCACGCCCAGCAGTGCCACTGTCCTTCCCAGATGAGGCATCTAAAGA
GCTCAGCGTGGTGGGAAGATCGGGGTCTTGGGCAGCCATCACTGAGCAGCTGAAAGACTC
TGGGAAAACTGCTTATTGCAGGAGTTCCCATCGTGGCTCAGCAGTAATGAGCCTGACTGG
TATCTGTGAGGATGGGGGTTCGATCCCTGGCCTTGCTCAATGTGTTAAAGATCCGATGTT
ACCATGAGCTGTGGTGTAGGTCAAAGACTTGGCTCAGATCCCACGTTGCTGTGGCTGTGG
CATAGGCTGGCAGCTGTAGCTCCGATTCAACCCCTAACCTGGGAACCTCCAAAAAGACCA
AAACAAAACAAAGCAAAAAACTGCTTATCACTTTGAGCCTGAGTGTCCTTGTATGAAACT
CGGCTCACCCACCCCACCACCCCAGCACCCAGTACACTGCCTGGCATATAGAGGGTGCTC
AGAAATGTTGGTCTCCTTCCCCATCTCTCCTGGAGACGCCCTTGGGCATAATATTAATAG
AACAATAATGTTCTCTAAAGACATTGACCCAACGTGCTATGATCAATGCAGTCAAGACTC
ATGCTCGAAGCAAAGAAGAGGTGGAGCCTTCCCTGGGGGCAGTCCCGGCCTCTGGCTTCA
AGGAAGGCGGGACAGAGAGAGGTGAGAAACGTGAACCCCAAGTGACCAAGAGGGGCTTGG
AAAGAGCTGCCACCAGCCGCTCTGAGGCTGCGCCTAAGGTAAGGACAAGTATGCCTGTAA
TTAATGCGACGGCCCCAAGCCCCAGGGAATTGAACCTCAGAGGGGTTCTTGAAGTCTGAA
ATAGGCCACTTTCAGATCAAGAGGAGAACTGTGGGTTGCTACAATAGGTACAGAGAACCC
CAGGGCTGGCCAATTCTGGAAATATGAAAGGAGTTCCAAACACACTGAAATCTGTGGATC
CCAAGATGATGGGAGCTTCATCCTGAACCCTTTGAGGCTGACGCTGGAGATACAGATCAC
AGCCTCTCCCCGCTGGCCACCATGCAGAGGCCGCTGTGCGCAGTCTCTGAGCCTGGAGAA
GCCAGGCATCTGGTCCCAGATGGTGCCACAAGAAAGGCTGGGTGACTCCCACTGGTGGGA
AAATCTCAGGTCCAATTCAAAGTTTCTCTTCTACTAGCAATGAATTGTGTATATGTCTCC
ATGACTAAAGCGCCTCGAAAAGACCTTTTCTAGACGAGAGAAAAGGATCCGGGGTACCCA
CCTCCACACTCTTCGGTTCTTCCCTCTTTGGGTCCGATGGCTGCCATCGTGGTAACCTGT
TATGAAAGTGTATCCCAGGGATCCCCAGCATTGCGTGGGCCAAGCAGAAGTGGGCTGGCG
AGAGGATACGTGCCCTTGCTCTGGCTGGTCCTACCTGTTCTTGGCAGTAACCTGACTGGT
AGGAGCCTCAGCCACACCTCGCTGGTGCCCAACTTGTGTGGCTCTTGAGCAGTCCCCAAC
TTGGGCTCCTGCACCCTAACTCCTAGGGGAGACCTGAGGCTTCTCGCATGGTCCACAGTT
CACATACTAGTCCCCTAGCATTAGCTAGAGGCCTGTCATGGGAGGTTCCACCTCAGTGCC
CCTTCCCCCAGGTGACAGAGAAGAAAGATGTTTCAAGGGGGCAGAACACCGCATGGGGCT
CAGAGACCCTCCCCCGCTTCCCGCTGGGCTCCTCCCCTTTGGTGGAGCTGGAAGGAGAGG
AAAGGAGGGTCCTCACCTTTCTTGTGGCCTCACCTTCCTCTGAGCCTATAATGACACTCC
TCCTAGTCCTCCTGGGGGACTGCCTGGGGACAGGTCCTGGAGATCCCGGTGTCCTTCTTA
GCAGATAGTGAATCAGGAGCACAGATGGGCAATGGTTCAAGATGGAAGAAAAGACAACTC
TATCCTCTGATCCTAAAAGGGGGGCGGATGTTGCAAGGTGCAAGCTCTCAGGTTCTGGAC
CATGGGGAGGGGGGTGACTTTTCCACACCGGGTGCCAACACCATAATCAACCACCTCCAG
AAAGCTTTGCTTGTTGGTTTGTTTTCCCACAGAGTCGAGTGCTAAATGTTCTTCCACTCA
ACGGTTTAAACTGAGAGGAAGTGCTCTTATCCCTGGAGACAGTTTGATACTGATGACCTC
CCGATGCTGAAGTGGCCCCAACCCTGGGCACCTGCAGCCCTAGCTTTCCTGACCCTAGCT
TTGCCCTGCTGTGTGGTCTCCACCATACACCCCGTGTCTCTGGGCTGTTTTTATCTGGAA
AATGGATGGACAGCAATCTGACTCTTGAAGGAGGACTAAATGAGGCGAAGGCACTCTTGC
GACTAGTGGCAGGATCCTTGTGATCTGAGGGATCTAGAAGTTTTAAAAAATAGAGTGGCA
CCCATCCAGTCTGCTTTGAAGAAAGGGCTTAGGAAGCTGTAACATGTAAGCCTCTCTGAG
GAGTGCCTGTCGTGGCTCCGTGGTAACAAACCTGACTAGCATTCGTGAGGACGCGTGTTC
AATCCTTGGCCTTGCTCAGTGGGTTAAGTATCCGGCATGGCTGTGGCTGTGGGGTAGGAC
CCCTAGCCTGGGAACTTCCACATGCTGCTAATGCGGCCCTTAAAAAAAAAGTAAGCCTCT
CTGAGCCTCAGTCTCCTCCTCTGTTAAATGGGGTGATAAGGATCCCTCCTTCACTAGGTG
GTCGCGAGGGTCTAATGTGAGATGGCACAGGCACGCTCTTCGCAACCTGATATGCACAAC
ACAGCTACTAAGGAGAAGACAGACTTGTAGGAGACCACAGTGGCTGGAGAGGGCATCTTT
CAGGGTGCTGTGCCCAAACTCCAGTGCTGGGGGTGAGCCTCAAGCCCTCAAGGACTCTTC
CAACATTGAGATTCTCTGATGGGGACAGGGCTACAGGAGGAAACACTTGTGGGCAGTGTT
TGTTCCCAGGATCTCTGTGACGGATCCCAGGGTCAGAGGCAATACTTCAAGTTTTGGTCC
TTTGTCCCACCCACCTGCGGGAGCCCCTAGGCTCAGGGAAAGCATAGGGCAAAGTGTAGA
GCTGGGGCCCTCTAGTGGTCAATGTTAGCACTGCATCCAGCTGGGCCTCAGGCCACGTCA
GGTGGCAGGCAGGAGGATGGTGATGGGGCAAAGCTGGAATCCATGCCCAGAAACCCCGGA
ACTGAGTGCTTTCCTTGGCCCCCTTTCCCAACACACACATTCTTTCTGGTGGCTGGAGGG
CATCAGTGCAGGGAGGAGTAAAGGTGTAAAGAGTGAGGAAGCATCAGCCTAGCTCTCAGG
GTTCATCCATCCATCTGAATATTGTCCCTTTTTGGGGACCAGCATGGGCCCTCCTCATCC
TGGTGGACAACCCCACCATGACACCCTGCCAGAGCGTGTCTGCCACCTTCCCCTTGAAAA
AAGGACAGATCGGGTGGTCTCTCAAGCTGAGACCCTGTGTGTACGACAGCTCTCGGGGCT
GGTGACAGTGGGGAGGGGAAGTTGACGGACCCGGGGGACATGACCCCAGAGGAGGAGCGG
GAACAGGATGAGTGGGAGGAGGTTCTAAATTATCCATTAGCACATGCCTGCCAGTGGGCC
ATGCATAAATGTATAGAGAAAATAGGTGGGGGCAGAGGGAGAGAGAAGAGGCCAGGGTAT
ATAAAGGGCCCAAAAGGGACCAATTCCAGAATCCCAGGACCCAGCTCCCCAGACCACTCA
GGGACCTGTGGACAGCTCACCGGCTGTGATGGCTGCAGGCAAGTGCCCCTAAAATCCCAG
TGGGCTTGGTGTGTTCTGAAGGGTGACGTGGGGGCCATGCAGACGGATGGGGCACCAACC
TTGGGCTTTGGGGCTTCCGAATGTGAGCATGGATATCTACCCCTAGATATGCGGCCAAGT
TTTAAATGTCCCTGGGGGAGGGGGAGGAGAAGGGACAGGGCTGGTGGAGCCCAGGCCTCT
TGTCTCTGGGATCCCTCTCTCACGGGCCCTCCTGGTCTCTAGGCCCTCGGACCTCCGCGC
TCCTGGCTTTTGCCCTGCTCTGCCTGCCCTGGACTCAGGAGGTGGACGCCTTCCCAGCCA
TGCCCTTGTCCAGCCTATTTGCCAATGCCGTGCTCCGGGCCCAGCACCTGCACCAACTGG
CTGCCGACACCTACAAGGAGTTTGTAAGCTCCCCAGGGAGGGTGCTGGAGGGGGGTGGTG
GAGAGGGGTGAATTCGTCCCTCTCTGCCTAGTGGGAGGAAAATGAGGGGTTCCGGAGTAT
TGAGGCCAACCGAAGATGCTATCAGGTGAGTGTAAACTGAAGGGGGTTCCCAAGAAAAGC
AGCAAGGAGAACCGTGCCCCAGTGTAGACCTGGATGGCTGTCCCCTCTCCCAGGAGCGCG
CCTACATCCCGGAGGGACAGAGGTACTCCATCCAGAACGCCCAGGCTGCCTTCTGCTTCT
CGGAGACCATCCCGGCCCCCACGGGCAAGGACGAGGCCCAGCAGAGATCGGTGAGTGGCC
ACCTGCCAGCCGGGGAGCAGGGGCCTCCCTCTTCCTAAGAAGGCTGCCCCATCTCTCATC
ATCAGGGCCTTGGGCGGCCTTCTCCCCGAGCTGGTGGGGGGTGATGGTGGCAGAGGGCGG
GGGTGGTGAGGGGGACGCCCACCGGCAGAGGCAGCGCCCACCATCCACGCATCTGCCCGC
AGGACGTGGAGCTGCTGCGCTTCTCGCTGCTGCTCATCCAGTCGTGGCTCGGGCCCGTGC
AGTTCCTCAGCAGGGTCTTCACCAACAGCCTGGTGTTTGGCACCTCAGACCGCGTCTACG
AGAAGCTGAAGGACCTGGAGGAGGGCATCCAGGCCCTGATGCGGGTGGGGATGGCGCTGC
GGGTCCCGCACACTGGGGCCCATGCCGGCTCTCTCCCGGCTGAGCGGAGCGGTGGGGGGA
CGCACGTGGGCTGGGGGAGGGGGTCCCATGCTCTCTCTGTAGCAGTTCACTCTCGACCCG
GAGAAATCTTTTCCTCATTTCCCCCTGCGGAGTCTTCCCTCTTTGTCCTTCTCCAAGCAT
GGAGGGGAGGGTGGAAGATGGAGGGGACAGGAGAGCGCCGCTGCCAAGGACTCGGCCTCT
GTCTCTCTCTCCCTTTTGCAGGAGCTGGAGGATGGCAGCCCCCGGGCAGGACAGATCCTC
AAGCAAACCTACGACAAATTTGACACAAACTTGCGCAGTGATGACGCGCTGCTTAAGAAC
TACGGGCTGCTCTCCTGCTTCAAGAAGGACCTGCACAAGGCTGAGACATACCTGCGGGTC
ATGAAGTGTCGCCGCTTCGTGGAGAGCAGCTGTGCCTTCTAGTTGCTGGGCATCTCTGTT
GCCCCTCCCCAGTACCTCCCTTGACCCTGGAAAGTGCCACCCCAATGCCTGCTGTCCTTT
CCTAATAAAACCAGGTTGCATCGTATTGTCTGAGTAGGTGTCACTCTGCGATGGAGGGAG
GTGGGGCAGTAGGGCAAGGGGTGGGGGTGGGAAGACAACCTGCAGGCATCCTTGGGGGTC
TCCTGGGGACCTAGACACTGAATGATGGTTGACCCGGTTCTTCCTGGGCTTGAAAGAGCA
GGCACATTACCTTCTCTCTGTTACACACCCACTGCACCCACTGCTCAGGTCTGCAGTCCC
AGCTTGCTGGGCACTCATAGGTCAGGACCACCCCCCATCCTGCTACACCCCCCGCCTCCC
ATAAAGTACCCAAGAATGGAAAGAGATGAAAGCAAGACAGGCTATTACGTTCTGAAGCAA
GACGCCCCGACATGTGCGGAAACATTGAGAGAAATGAAACTATAAGGTGAATGCACATTA
GGCCCAACTACCCTTGGGAAATGGGAACAATGCAAAAATGACTTTGGGACAAACAGAACC
AACATGTTTGGGATCTGAATTGGGGTAAGGGAAGTGGAAGAGAGATTCTAAATGGAGGGT
TGCAAATCCAGTGCCAACGGGTGCCAGGTAGGTATACACATAAGTAATGAGGGCTGTGGG
CCAAGTGAGAAATAGCAACCGGCACTCAGGCTGTTTGTGCGGGAGACAACGCACAGGGGT
GGGGCCAGAGCAACCGAAAGAACTCAGACCCCAGGAGTTCCCATCATGGCTCAGCGGTTA
ACAAATCCGACTAGGAACCATGAGGTTGTGGGTTCTATCCCTGGCCTCGCTCAGTGGGTT
AAGGATCTGGCATTGCCGTGAGCTGGGGTGTAGGTCACAGACACGGCTCGGATCCCGAGT
TGCTGTGGCTCTGGTGTAGGCCGGAGTCTACAGCTCCGATTAGACCCTTAGCCTGGGAAT
CTCCATAGGCCGAGGGAGCCCCCTAGAAAAAGCAAAAAGCAAAAAAAACAAAAAACAAAA
AACAAAAAACAAAAAACCTCAGACCCCAGCTAAGGAAGGGGGCCCATCCCACTGTGTCAC
CATCAGGGCTGCCNAAAAAAAAAAAAAAACAAAAAAACAAAAAAACAAAAAACCTCAGAC
CCCAGCTAAGGAAGGGGGCCCATCCCACTGTGTCACCATTCAAGACTGCGGGAACAGGGC
TGCCAGACCTGATTCTTCAAAACAGACGGGACATGAAGACTTTCATGGAAATCTATACAT
ATATATTTTGAAATCTAATTTTTAAACAGTGGCAACTAATTTGTATTAAAATCATTTGAA
GAGCAAAAATTAACCCAAACACATTTGGTCCTCAGGCTGTCAGTGGGCAATTTTTGCTAA
GAGGAGTAATTTGGGATAATTTGGTATAACAGAAAGAATAAAAGACTTGAACTTATTATA
CTTGGGAATAAGTTATTTAACTTCTCTGAGATTCAGTTTCCTTACCTATAAAGTGGAGAT
AATAATGCATTGCCGTATAAGGCTTCTGTGGGATTAAATGAAATGTTTCTGAAGTGATTG
ACACATTACAGTACTCAAGAAGTTGCAGCTGGGGGAGTTCCCGTCGTGGCACAGTGGTTA
ACGAATCTGACTAGGAACCATGAGGTTTCAGGTTCGATCCCTGCCCTTGCTCAGTGGGTT
AAGGATCTGGCGTTGCCATGAGCTGGGGTGTAGGTCGCAGACAGCGTCTCGGATCCCGAG
TTGCTGTGGCTCGGGTGTAGACCGGTGGCTACAGCTCCGATTAGACCCCAAGCCTGGGAA
CCTCCCATATGCTGTGGGAGCAGCCCTAGGAAAGATAAAAAGACAAAAAACACACACACA
AAAAAAGAAGAGGTTGCAGCTGGGAGTTCCTGCTGTGATGCAGTGGGTTAAGAATCCAAC
TGCAGGAGTTCCCATTGTGGCTCAGTGGTAATGAACCCAACCAGCATCCATGAGGATGCA
GGTTTGATCCTTGGCCTTGCTCCATGGGTTAAAGGATCTGGTGTTGCCGTGAGCTGTGTG
TAGGTCTCAGAAGCAGCTTTGGATCCCGTGTTGCTGTGGCTGTGGTGTAGGCTGGCAGCT
GTAGCTCCAATTCAGACCCCTATCCTGGGAATCTCTGCATGCCGCAAGTGGGCCCCTAAA
AAGCAAAATAATAATAATAATAATCAAATCAATCAAATCATGGAGTTAGAAGGGCCTCCC
AGGTCATCTTAATTCCTTCTAATTTAGGAAAGTTACTCTACAGCATCCCTCACAGGTGGT
ACTCACTTGTGTAGCACTAGAATCAAAGGACTCTATTTCACAACACAATTGATGCTATTA
AATTGCTCTGGTTTCAGAAAAGTATTTCTTACATCAAGCTGAAATCAATATCCCCGTAAT
ATCCCTCATTTGACCTTAGAATTGTTTGCAAATCTCATGGTCTTTAAAAGTATTGTCTCT
TGGCTCGAATAAAGCTAGCCAACTTAAAAAGTATGTGTTGAATGAATGCACCAGGAGAGG
GGCGTCTACAGAAAGGGGTGATATAGCCCCTAGTAAGAGGGGTCTCAAGGGGAGTTGTCA
TGACAGCAGGAGACTGCAGGGGGAGCCACACTCCAAAGCGCTTCTGGTCAGCTCCTTCCG
GGTGTAGTTAAAGCAACTCCACCACTGCTGGTTGAGAATTACAAAGATGCGAGGTTGGTT
TTGCAAATGTTTTGAATTTAACAAGAATTTAAATACCGTCTGCCTTAGAATCTTTGATTT
GCTGACTGTTAATCTGCCTTTCAGCTCTCCGGTTAGGTAGTGGATGGCAACCTCTGCTGC
AAATTAGAAATGCCTCAGGTGTTTTCTAAACAATTTTTGCAGTAGCCTTCACTCCCTGAG
ATTCTGATTTTGGTGGATCTGGGATGGGATGTGGACAAGAGAATTTTTAAAAGCTCCCTG
GTTGAGAAGGCTAAGAATCACCGATTTGGGACCACACAGAGGAGATGCATCCACAGGTAT
TGTTATTTGTAAAAGGGGGCAAAAGGAGTCTATTGACCTGGGCCAGTCGTGAGGCTTTCT
GTTTCCATTTCTAAACAATTTAAAAAGTTCTAATAAGCCAATAGCAAAAGGACAAATACT
AGATGACCCCCCCAACCTCCCTCCATACTTAGAGTAGTCACA
>GH_LargeWhite
GGCCTCAGGTTCTGCAAGTGGTGGGTCTGCGTGAACATCTGGGTGATCTCGCCATCAGCA
TATGCAGCCTACCCTGAGGTTGGTTCAGGTACGTATGGCCCGGCGTTGCAAGACTCTGTG
CTGTCATTTTTTGCCTGTACCTTTTATGGTAAAGGAGACCATCAACCCGCCCCATGGCCT
GCCCTGCCCTTTCTGACTGGGTAGAGTTTGACTTCTTTCGTTGGCACTGCCTTTCCATCC
ATTCAATCCACTCAGCAGAGGCTGGAGTTTCTAAGCCTGGGATGATGCCGGCTGCCAGCT
GCCCCCACACCCCGAGCTAGGCGCTCACCTCTATGTCTTAGCTATTTCTTTTCTTTTTCC
TTTCCCCCACCCCTTTGCCTTTTCGGCGACCCCTGCAACAGGTGGAAGTTCCCAATTCAG
GGATTGAGCCTGTACCACAGCAGTAATCAGAGCCACAGCAGCGATGCCAGATCCTTAACT
CGCTGAACCGCCAGGGACCTCCTTAGCTATTTCTTTCATGGCCATTTTCACAATGTGACA
TTTCTGTATACATTTTACCATTATGTATTTATTTGTTTGCTACTGTCTCTCCTTCCCAAA
CGTATGCTGTGAACTCCAGCAGAGAAAAGATCGTGTCCTTTGTTTATCTAGGTAAGCCCA
TCTGCCTGGCATGATGCCTGGCACATGGAAGGAACAACGACTGCTTGTTGAATCACTCAG
TGCCTGAATAAGAGAACGAGTGGCTGATCCAAGAGATGAAAGGCATGAATCCAGCCTCAA
AGAGCTTTCATGCCCGTAAAGGGAATAAAATGTTCACAAATAACCACAGACTAAGGTGGA
AGGAGGCAAAGGTTATTTCCAGCCAACAGCACAACGAGGAAAGCACCCCAGACTTCCCAC
AGCTGCTGCACACGCCCCTGAACTTACTACCTTTTCAATGGGCCTTTGTCCCTGGGGAAT
AATCCCCAAGGTGGAAACGATTCAGTAGGTCCAGTGATAGAGATTGTTCTGCACCTCCAG
ATTGTTCAGAGGTCCTCACTCAGTGTAAACAACACCCCCCATCAACCCCCAGGAGTCCCT
GACCCCCAGCCCCAGGGCCCTCCAAGGCCCCTCCTCCATGCTTGAATCCTCTGGCAAACC
CTAGGGTCCGATGAGATAAAGGAAGTGAAAACGTGATGTACACTGAAACGTGCAACACAC
ATGTGAAGGCTGATGCGACCTGGTTCATTAAATCGAGCTACATCAGGTTGTTTTTCTCTG
AAGGTCTTCTGGCGCCGGTGGACCTTGCTCTGGGCTGAAGCTCCTTGTGATCGATTCCCC
TCAAGCTCCCTGAGCATCTTCTGAGTGGGGATTGGATCCCACCCTGCTAGCTTTGCACTA
AGGATAGGTCTGTCCACTCCCAGCAGTGCCACTGTCCTTCCCAGATGAGGCATCTAAAGA
GCTCAGCGTGGTGGGAAGATCGGGGTCTTGGGCAGCCATCACTGAGCAGCTGAAAGACTC
TGGGAAAACTGCTTATTGCAGGAGTTCCCATCGTGGCTCAGCAGTAATGAGCCTGACTGG
TATCTGTGAGGATGGGGGTTCGATCCCTGGCCTTGCTCAATGTGTTAAAGATCCGATGTT
ACCATGAGCTGTGGTGTAGGTCGAAGACTTGGCTCGGATCCCACGTTGCTGTGGCTGTGG
CATAGGCTGGCAGCTGTAGCTCCGATTCAACCCCTAACCTGGGAACCTCCAAAAAGACCA
AAACAAAACAAAGCAAAAAACTGCTTATCACTTTGAGCCTGAGTGTCCTTGTATGAAACT
CGGCTCACCCACCCCACCACCCCAGCACCCAGTACACTGCCTGGCATATAGAGGGTGCTC
AGAAATGTTGGTCTCCTTCCCCATCTCTCCTGGAGACGCCCTTGGGCATAATATTAATAG
AACAATAATGTTCTCTAAAGACATTGACCCAACGTGCTATGATCAATGCAGTCAAAACTC
ATGCTCGAAGCAAAGAAGAGGTGGAGCCTTCCCTGGGGGCAGTCCCGGCCTCTGGCTTCA
AGGAAGGCGGGACAGAGAGAGGTGAGAAACGTGAACCCCAAGTGACCAAGAGGGGCTTGG
AAAGAGCTGCCACCAGCCGCTCTGAGGCTGCGCCTAAGGTAAGGACAAGTATGCCTGTAA
TTAATGCGACGGCCCCAAGCCCCAGGGAATTGAACCTCAGAGGGGTTCTTGAAGTCTGAA
ATAGGCCACTTTCAGATCAAGAGGAGAACTGTGGGTTGCTACAATAGGTACAGAGAACCC
CAGGGCTGGCCAATTCTGGAAATATGAAAGGCGTTCCAAACACACTGAAATCTGTGGATC
CCAAGATGATGGGAGCTTCATCCTGAACCCTTTGAGGCTGACGCTGGAGATACAGATCAC
AGCCTCTCCCCGCTGGCCACCATGCAGAGGCCGCTGTGCGCAGTCTCTGAGCCTGGAGAA
GCCAGGCATCTGGTCCCAGATGGTGCCACAAGAAAGGCTGGGTGACTCCCACTGGTGGGA
AAATCTCAGGTCCAATTCAAAGTTTCTCTTCTACTAGCAATGAATTATGTATATGTCTCC
ATGACTAAAGCTCCTCGAAAAGACCTTTTCTAGACGAGAGAAAAGGATCCGGGGTACCCA
CCTCCACATTCTTCGGTTCTTCCCTCTTTGGGTCCGATGGCTGCCATCGTGGTAACCTGT
TATGAAAGTGTATCCCAGGGATCCCCAGCATCGCGTGGGCTAAGCAGAAGTGGGCTGGTG
AGAGGATACGTGCCCTTGCTCTGGCTGGTCCCACCTGTTCTTGGCAGTAACCTGCCTGGT
AGGAGGCTCAGCCACACCTTGCTGGTGCCCACCTTGTGTGGCTCTTGAGCAGTCCCCAAC
TTGGTCTCCTGTACCCTAACTCCTAGGGGAGACCTGAGGCTTCTTGCATGGTCCACAGTT
CACATACTAGTCCCCTAGCATTAGCTAGAGGCCTGTCATGGGAGGTTCCACCTCAGTGCC
CCTTCCCCCAGGTGACAGAGAAGAAAGATGTTTCAAGGGGGCAGAACACCGCATGGGGCT
CAGAGACCCTCCCCCGCTTCCCGCCGGGCTCCTCCCCTTTGGTGGAGCTGGAAGGAGAGG
AAAGGAGGGTCCTCACCTTTCTTGTGGCCTCACCTTCCTCTGAGCCTATAATGACACTCC
TCCTAGTCCTCCTGGGGGACTGCCTGGGGACAGGTCCTGGAGATCCCGGTGTCCTTCTTA
GCAGATAGCGAATCAGGAGCACAGATGGGCAATGGTTCAAGATGGAAGAAAAGACAACTC
TATCCTCTGATCCTAAAAGGGGGGCGGATGTTGCAAGGTGCAAGCTCTCAGGTTCTGGAC
CATGGGGAGGGGGGTGACTTTTCCACACCGGGTGCCAACACCATAATCAACCACCTCCAG
AAAGCTTTGCTTGTTGGTTTGTTTTCCCACAGAGTCGAGTGCTAAATGTTCTTCCACTCA
ACGGTTTAAACTGAGAGGAAGTGCTCTTATCCCTGGAGACAGTTTGATACTGATGACCTC
CCGATGCTGAAGTGGCCCCAACCCTGGGCACCTGCAGCCCTAGCTTTCCTGACCCTAGCT
TTGCCCTGCTGTGTGGTCTCCACCATACACCCCGTGTCTCTGGGCTGTTTTTATCTGGAA
AATGGATGGACAGCAATCTGACTCTTGAAGGAGGACTAAATGAGGCGAAGGCACTCTTGC
GACTAGTGGCAGGATCCTTGTGATCTGAGGGATCTAGAAGTTTTAAAAAATAGAGTGGCA
CCCATCCAGTCTGCTTTGAAGAAAGGGCTTAGGAAGCTGTAACATGTAAGCCTCTCTGAG
GAGTGCCTGTCGTGGCTCCGTGGTAACAAACCTGACTAGCATCCGCGAGGACGCATGTTC
GATCCTTGGCCTTGCTCAGTGGGTTAAGTATCCAGCATGGCTGTGGCTGTGGCTGTGGCT
GTGGGGTAGGACCCCTAGCCTGGGAACTTCCACATGCTGCTAATGCGGCCCTTAAAAAAA
AAGTAAGCCTCTCTGAGCCTCAGTCTCCTCCTCTGTTAAATGGGGTGATAAGGATCCCTC
CTTCACTAGGTGGTCGCGAGGGTCTAATGTGAGATGGCACAGGCACGCTCTTCGCAACCT
GATACGCACAACACAGCTACTAAGGAGAAGACAGACTTGTAGGAGACCACAGTGGCTGGA
GAGGGCATCTTTCAGGGTGCTGTGCCCAAACTCCAGTGCTGGGGGTGAGCCTCAAGCCCT
CAAGACTCTTCCAACATTGAGATTCTCTGATGGGGACAGGGCTACAGGAGGAAACACTTG
TGGGCAGTGTTTGTTCCCAGGATCTCTGTGACGGATCCCAGGGTCAGAGGCAATACTTCA
AGTTTTGGTCCTTTGTCCCACCCACCTGCGGGAGCCCCTAGGCTCAGGGAAAGCATAGGG
CAAAGTGTAGAGCTGGGGCCCTCTAGTGGTCAATGTTAGCACTGCATCCAGCTGGGCCTC
AGGCCACGTCAGGTGGCAGGCAGGAGGATGGTGATGGGGCAAAGCTGGAATCCATGCCCA
GAAATCCCGGAACTGAGTGCTCTCCTTGGCCCCCTTTCCCAACACACACATTCTTTCTGG
TGGCTGGAGGGCATCAGTGCAGGGAGGAGTAAAGGTGTAAAGAGTGAGGAAGCATCAGCC
TAGCTCTTAGGGTACATCCATCCATCTGAATATTGTCCCTTTTTGGGGACCAGCATGGGC
CCTCCTCATCCTGGTGGACAACCCCACCATGACACCCTGCCAGAGCGCGTCTGCCACCTT
CCCCTTGAAAAAAGGACAGATCGGGTGGTCTCTCAAGCTGAGACCCTGTGTGTACGACAA
CTCTCGGGGCTGGTGACAGTGGGGAGGGGAAGTTGACGGACCCGGGGGACATGACCCCAG
AGGAGGAGCGGGAACAGGATGAGTGGGAGGAGGTTCTAAATTATCCATTAGCACATGCCT
GCCAGTGGGCCATGCATAAATGTATAGAGAAAATAGATGGGGGCAGAGGGAGAGAGAAGA
GGCCAGGGTATATAAAGGGCCCAAAAGGGACCAATTCCAGAATCCCAGGACCCAGCTCCT
CAGACCACTCAGGGACCTGTGGACAGCTCACCGGCTGTGATGGCTGCAGGCAAGTGCCCC
TAAAATCCCAGTGGGCTTGGTGTGTTCTGAAGGGTGACGTGGGGGCCATGCAGACAGATG
GGGCACCAACCTTGGGCTTTGGGGCTTCCGAATGTGAGCATGGATATCTACCCCTAGATA
TGCGGCCAAGTTTTAAATGTCCCTGGGGGAGGGGAAGGAGAAGGGACAGGGCTGGTGGAG
CCCAGGCCTCTTGTCTCTGGGATCCCTCTCTCACGAGCCCTCCTGGTCTCTAGGCCCTCG
GACCTCCGCGCTCCTGGCTTTCGCCCTGCTCTGCCTGCCCTGGACTCGGGAGGTGGGCGC
CTTCCCAGCCATGCCCTTGTCCAGCCTATTTGCCAACGCCGTGCTCCGGGCCCAGCACCT
GCACCAACTGGCTGCCGACACCTACAAGGAGTTTGTAAGCTCCCCAGGGAGGGTGCTGGA
GGGGGGTGGTGGAGAGGGGTGAATTCGTCCCTCTCTGCCTAGTGGGAGGAAAATGAGGGG
TTCCGGAGTATTGAGGCCAACCGAAGATGCTATCAGGTAAGTATAAACTGAAGGGGGTTC
CCAAGAAAAGCAGCAAGGAGAACCGTGCCCCAGTGTAGACCTGGATGGCTGTCCCCTCTC
CCAGGAGCGCGCCTACATCCCGGAGGGACAGAGGTACTCCATCCAGAACGCCCAGGCTGC
CTTCTGCTTCTCGGAGACCATCCCAGCCCCCACGGGCAAGGACGAGGCCCAGCAGAGATC
GGTGAGTGGCCACCTGCCAGCCGGGGAGCAGGGGCCTCCCTCTTCCTAAGAAGGCTGCCC
CATCTCTCATCATCAGGGCCTTGGGCGGCCTTCTCCCCGAGCTGGTGGGGGGTGATGGTG
GCAGAGGGCGGGGGTGGTGAGGGGGACGCCCACCGGCGGAGGCAGCGCCCCCCATCCACG
CATCTGCCCGCAGGACGTGGAGCTGCTGCGCTTCTCGCTGCTGCTCATCCAGTCGTGGCT
CGGGCCCGTGCAGTTCCTCAGCAGGGTCTTCACCAACAGCCTGGTGTTTGGCACCTCAGA
CCGCGTCTACGAGAAGCTGAAGGACCTGGAGGAGGGCATCCAGGCCCTGATGCGGGTGGG
GATGGCGCTGCGGGTCCCGCACACTGGGGCCCATGCCGGCTCTCTCCCGGCTGAGCGGAG
CGGTGGGGGGACGCACGTGGGCTGGGGGAGAGGGTCCCATGCTCTCTCTGTAGCAGTTCA
CTCTCGACCCGGAGAAATCTTTTCCTCATTTCCCCCTGCGGAGTCTTCCCTCTTTGTCCT
TCTCCAAGCATGGAGGGGAGGGTGGAAGACGGAGGGGACAGGAGAGCGCCGCTGCCAAGG
ACTCGGCCTCTGTCTCTCTCTCCCTTTTGCAGGAGCTGGAGGATGGCAGCCCCCGGGCAG
GACAGATCCTCAAGCAAACCTACGACAAATTTGACACAAACTTGCGCAGTGATGACGCGC
TGCTTAAGAACTACGGGCTGCTCTCCTGCTTCAAGAAGGACCTGCACAAGGCTGAGACAT
ACCTGCGGGTCATGAAGTGTCGCCGCTTCGTGGAGAGCAGCTGTGCCTTCTAGTTGCTGG
GCATCTCTGTTGCCCCTCCCCAGTACCTCCCCTGACCCTGGAAAGTGCCACCCCAATGCC
TGCTGTCCTTTCCTAATAAAACCAGGTTGCATTGTATTGTCTGAGTAGGTGTCACTCTGC
GATGGAGGGAGGTGGGGCAGTAGGGCAAGGGGTGGGGGTGGGAAGACAACCTGCAGGCAT
CCTTGGGGGTCTCCTGGGGACCTAGACACTGAATGATGGTTGACCCGGTTCTTCCTGGGC
TTGAAAGAGCAGGCACATTACCTCCTCTCTGTTACACACCCACTGCACCCACTGCTCAGG
TCTGCAGTCCCAGCTTGCTGGGCACTCATAGGTCAGGACCACCCCCCATCCTGCTACACC
CCCCGCCTCCCATAAAGTACCCAAGAATGGAAAGAGATGAAAGCAAGACAGGCTATTACG
TTCTGAAGCAAGACGCCCCGACATGTGCGGAAACATTGAGAGAAATGAAACTATAAGGTG
AATGCACATTAGGCCCAACTACCCTTGGGAAATGGGAACAATGCAAAAATGACTTTGGGA
CAAACAGAACCAACATGTTTAGGATCTGAATTGGGGTAAGAGAAGTGGAAGAGAGATTCT
AAACGGAGGGTTGCAAATCCAGTGCCAACGGGTGCCAGGTAGGCATACACATAAGTAATG
AGGGCTGTGGGCCAAGTGAGAAATAGCAACCAGCACTCAGGCTGTTTGTGCGGGAGACAA
CGCACAGGGGTGGGGCCAGAGCAACCGAAAGAACTCAGACCCCAGGAGTTCCCATCATGG
CTCAGCGGTTAACAAATCCGACTAGGAACCATGAGGTTGTGGGTTCTATCCCTGGCCTCG
CTCAGTGGGTTAAGGATCTGGCATTGCCGTGAGCTGGGGTGTAGGTCACAGACACGGCTC
GGATCCTGAGTTGCTGTGGCTCTGGTGTAGGCCGGAGTCTACAGCTCCGATTAGACCCTT
AGCCTGGGAATCTCCATAGGCCGAGGGAGCCGCCCTAGAAAAGGCAAAAAGTAAAAAAAA
AAAAAACAAAAAACCTCAGACCCCAGCTAAGGAAGGGGGCCCATCCCACTGTGTCACCAT
TCAAGACTGCGGGAACAGGACTGCCAGACCTGATTCTTCAAAACAGACGGGACATGAAGA
CTTTCATGGAAATCTATACATATATATTTTGAAATCTAATTGTTAAACAGTGGCAACTAA
TTTGTATTAAAATCATTTGAAGAGCAAAAATTAACCCAAACACATTTGGTCCTCAAGCTG
TCAGTGGGCAATTTTTTCTAAGAGGAGTAATTTGGGATAATTTGGTATAACAGAAAGAAT
AAAAGACTTGAACTTATTATACTTGGGAATAAGTTATTTAACTTCTCTGAGATTCAGTTT
CCTTACCTATAAAGTGGAGATAATAATGCATTGCCGTATAAGGCTTCTGTGGGATTAAAT
GAAATGTTTCTGAAGTGATTGACACATTACAGTACTCAAGAAGTTGTAGCTGGGGAGTTC
CCGTCGTGGCACAGTGGTTAACGAATCTGACTAGGAACCATGAGGTTTCGGGTTCGATCC
CTGCCCTTGCTCAGTGGGTTAAGGATCTGGCGTTGCCATGAGTGGGGTGTAGGTCGCAGA
CAGCGTCTCGGATCCCGAGTTGCTGTGGCTCGGGTGTAGACCGGTGGCTACAGCTCCGAT
TAGACCCCAAGCCTGGGAACCTCCCATATGCCGTGGGAGCAGCCCTAGGAAAGATAAAAA
GACAAAAAACAAAAAAAACAAAAAAAAAAAAAAAAAGAAGAAGTTGCAGCTGGGAGTTCC
TGCTGTGATGCAGTGGGTTAAGAATCCAACTGCAGGAGTTCCCATTGTGGCTCAGTGGTA
ATGAACCCAACCAGCATCCATGAGGACGCGGGTTTGATCCTTGGCCTTGCTCCATGGGTT
AAAGGATCTGGTGTTGCCGCGAGCTGTGTGTAGGTCTCAGAAGCAGCTTTGGATCCCGTG
TTGCTGTGGCTGTGGTGTAGGCTGGCAGCTGTAGCTCCAATTCAGACCCCTATCCTGGGA
ATCTCTGCATGCCGCAAGTGGGCCCCTAAAAAGCAAAATAATAATAATAATAATCAAATC
AATCAAATCATGGAGTTAGAAGGGCCTCCCAGGTCATCTTAATTCCTTCTAATTTAGGAA
AGTTACTCTACAGCATCCCTCACAGGTGGTACTCACTTGTGTAGCACTAGAATTAAAGGA
CTCTATTTCACAACACAATTGATGCTATTAAATTGCTCTGGTTTCAGAAAAGTATTTCTT
ACATCAAACTGAAATCAATATCCCCGTAATATCCCTCATTTGACCTTAGAATTGTTTGCA
AATCTCATGGTCTTTAAAAGTATTATCTCTTGGCTCGAATAAAGCTAGCCAACTTAAAAA
GTATGTGTTGAACGAATGCGCCAGGAGAGGGGCATCTACAGAAAGGGGTGTTAGAGCCCC
TAGTAAGAGGGGTCTCAAGGGGAGTTGTCATGACAGCAGGAGACTGCAGGGGGAGCCACA
CTCCAAAGCGCTTCTGGTCAGCTCCTTCCGGGTGTAGTTAAAGCAACTCCACCACTGCTG
GTTGAGAATTACAAAGATGCGAGGTTGGTTTTGCAAATGTTTTGAATTTAACAAGAATTT
AAATACCGTCTGCCTTAGAATCTTTGATTTGCTGACTGTTAATCTGCCTTTCAGCTCTCC
GTTTAGGCAGTGGATGGCAACCTCTGCTGCAAATTAGAAATGCCTCAGGTGTTTTCTAAA
CAATTTTTGCAGTAGCCTTCACTCCCTGAGATTCTGATTTTGGTGGATCTGGGATGGGAT
GTGGACAAGAGAATTTTTAAAAGCTCCCTGGTTGAGAAGGCTAAGAATCACCGATTTGGG
ACCACACAGAGGAGATGCATCCACAGGTATTGTTATTTGTAAAAGTGGGCAAAAGGAGTC
TATTGACCTGGGCCAGTCGTGAGGCTTTCTGTTTCCATTTCTAAACAATTTAAAAAGTTC
TAATAAGCCAATAGCAAAAGGACAAATACTAGATGACCCCCTCCAACCTCCCTCCATACT
TAGAGTAGTCACAGAGACAGA
>GH_Jinhua
GGCCTCAGGTTCTGCAAGTGGTGGGTCTGCGTGAACATCTGGGTGATCTCGCCATCAGCA
TATGCAGCCTACCCTGAGGTTGGTTCAGGTACGTATGGCCCGGCGTTGCAAGACGCTGTG
CTGTCATTTTTTGCCTGTACCTTTTATGGTAAAGGAGACCATCAACCCGCCCCATGGCCT
GCCCTGCCCTTTCTGACTGGGTAGAGTTTGACTTCTTTCGTTGGCACTGCCTTTCCATCC
ATTCAATCCACTCAGCAGAGGCTGGAGTTTCTAAGCCTGGGATGATGCCGGCTGCCAGCT
GCCCCCACACCCCGAGCTAGGCGCTCACCTCTATGTCTTAGCTATTTCTTTTCTTTTTCC
TTTCCCCCACCCCTTTGCCTTTTCGGCGACCCCTGCAACAGGTGGAAGTTCCCAATTCAG
GGATTGAGCCTGTACCACAGCAGTAATCAGAGCCACAGCAGCGATGCCAGATCCTTAACT
CGCTGAACCGCCAGGGACCTCCTTAGCTATTTCTTTCATGGCCGTTTTCACAATGTGACA
TTTCTGTATACATTTTACCATTATGTATTTATTTGTTTGCTACTGTCTCTCCTTCCCAAA
CGTATGCTGTGAACTCCAGCAGAGAAAAGATCGTGTCCTTTGTTTATCTAGGTAAGCCCA
TCTGCCTGGCATGATGCCTGGCACATGGAAGGAACAACGACTGCTTGTTGAATCACTCAG
TGCCTGAATAAGAGAACGAGTGGCTGATCCAAGAGATGAAAGGCATGAATCCAGCCTCAA
AGAGCTTTCATGCCCGTAAAGGGAATAAAATGTTCACAAATAACCACAGACTAAGGTGGA
AGGAGGCAAAGGTTATTTCCAGCCAACAGCACAACGAGGAAAGCACCCCAGACTTCCCAC
AGCTGCTGCACACGCCCCTGAACTTACTACCTTTTCAATGGGCCTTTGTCCCTGGGGAAT
AATCCCCAAGGTGGAAACGATTCAGTAGGTCCAGTGATAGAGATTGTTCTGCACCTCCAG
ATTGTTCAGAGGTCCTCACTCAGTGTAAACAACACCCCCCATCAACCCCCAGGAGTCCCT
GGCCCCCAGCCCCAGGGCCCTCCAAGGCCCCTCCTCCATGCTTGAATCCTCTGGCAAACC
CTAGGGTCCGATGAGATAAAGGAAGTGAAAACGTGATGTACACTGAAACGTGCAACACAC
ATGTGAAGGCTGATGCGACCTGGTTCATTAAATCGAGCTACATCAGGTTGTTTTTCTCTG
AAGGTCTTCTGGCGCCGGTGGACCTTGCTCTGGGCTGAAGCTCCTTGTGATCGATTCCCC
TCAAGCTCCCTGAGCATCTTCTGAGTGGGGATTGGATCCCACCCTGCTAGCTTTGCACTA
AGGATAGGTCTGTCCACGCCCAGCAGTGCCACTGTCCTTCCCAGATGAGGCATCGAAAGA
GCTCAGCGTGGTGGGAAGATCGGGGTCTTGGGCAGCCATCACTGAGCAGCTGAAAGACTC
TGGGAAAACTGCTTATTGCAGGAGTTCCCATCGTGGCTCAGCAGTAATGAGCCTGACTGG
TATCTGTGAGGATGGGGGTTCGATCCCTGGCCTTGCTCAATGTGTTAAAGATCCGATGTT
ACCATGAGCTGTGGTGTAGGTCAAAGACTTGGCTCAGATCCCACGTTGCTGTGGCTGTGG
CATAGGCTGGCAGCTGTAGCTCCGATTCAACCCCTAACCTGGGAACCTCCAAAAAGACCA
AAACAAAACAAAGCAAAAAACTGCTTATCACTTTGAGCCTGAGTGTCCTTGTATGAAACT
CGGCTCACCCACCCCACCACCCCAGCACCCAGTACACTGCCTGGCATATAGAGGGTGCTC
AGAAATGTTGGTCTCCTTCCCCATCTCTCCTGGAGACGCCCTTGGGCATAATATTAATAG
AACAATAATGTTCTCTAAAGACATTGACCCAACGTGCTATGATCAATGCAGTCAAGACTC
ATGCTCGAAGCAAAGAAGAGGTGGAGCCTTCCCTGGGGGCAGTCCCGGCCTCTGGCTTCA
AGGAAGGCGGGACAGAGAGAGGTGAGAAACGTGAACCCCAAGTGACCAAGAGGGGCTTGG
AAAGAGCTGCCACCAGCCGCTCTGAGGCTGCGCCTAAGGTAAGGACAAGTATGCCTGTAA
TTAATGCGACGGCCCCAAGCCCCAGGGAATTGAACCTCAGAGGGGTTCTTGAAGTCTGAA
ATAGGCCACTTTCAGATCAAGAGGAGAACTGTGGGTTGCTACAATAGGTACAGAGAACCC
CAGGGCTGGCCAATTCTGGAAATATGAAAGGAGTTCCAAACACACTGAAATCTGTGGATC
CCAAGATGATGGGAGCTTCATCCTGAACCCTTTGAGGCTGACGCTGGAGATACAGATCAC
AGCCTCTCCCCGCTGGCCACCATGCAGAGGCCGCTGTGCGCAGTCTCTGAGCCTGGAGAA
GCCAGGCATCTGGTCCCAGATGGTGCCACAAGAAAGGCTGGGTGACTCCCACTGGTGGGA
AAATCTCAGGTCCAATTCAAAGTTTCTCTTCTACTAGCAATGAATTATGTATATGTCTCC
ATGACTAAAGCGCCTCGAAAAGACCTTTTCTAGACGAGAGAAAAGGATCCGGGGTACCCA
CCTCCACACTCTTCGGTTCTTCCCTCTTTGGGTCCGATGGCTGCCATCGTGGTAACCTGT
TATGAAAGTGTATCCCAGGGATCCCCAGCATTGCGTGGGCCAAGCAGAAGTGGGCTGGCG
AGAGGATACGTGCCCTTGCTCTGGCTGGTCCTACCTGTTCTTGGCAGTAACCTGACTGGT
AGGAGCCTCAGCCACACCTCGCTGGTGCCCAACTTGTGTGGCTCTTGAGCAGTCCCCAAC
TTGGGCTCCTGCACCCTAACTCCTAGGGGAGACCTGAGGCTTCTCGCATGGTCCACAGTT
CACATACTAGTCCCCTAGCATTAGCTAGAGGCCTGTCATGGGAGGTTCCACCTCAGTGCC
CCTTCCCCCAGGTGACAGAGAAGAAAGATGTTTCAAGGGGGCAGAACACCGCATGGGGCT
CAGAGACCCTCCCCCGCTTCCCGCTGGGCTCCTCCCCTTTGGTGGAGCTGGAAGGAGAGG
AAAGGAGGGTCCTCACCTTTCTTGTGGCCTCACCTTCCTCTGAGCCTATAATGACACTCC
TCCTAGTCCTCCTGGGGGACTGCCTGGGGACAGGTCCTGGAGATCCCGGTGTCCTTCTTA
GCAGATAGCGAATCAGGAGCACAGATGGGCAATGGTTCAAGATGGAAGAAAAGACAACTC
TATCCTCTGATCCTAAAAGGGGGGCGGATGTTGCAAGGTGCAAGCTCTCAGGTTCTGGAC
CATGGGGAGGGGGGTGACTTTTCCACACCGGGTGCCAACACCATAATCAACCACCTCCAG
AAAGCTTTGCTTGTTGGTTTGTTTTCCCACAGAGTCGAGTGCTAAATGTTCTTCCACTCA
ACGGTTTAAACTGAGAGGAAGTGCTCTTATCCCTGGAGACAGTTTGATACTGATGACCTC
CCGATGCTGAAGTGGCCCCAACCCTGGGCACCTGCAGCCCTAGCTTTCCTGACCCTAGCT
TTGCCCTGCTGTGTGGTCTCCACCATACACCCCGTGTCTCTGGGCTGTTTTTATCTGGAA
AATGGATGGACAGCAATCTGACTCTTGAAGGAGGACTAAATGAGGCGAAGGCACTCTTGC
GACTAGTGGCAGGATCCTTGTGATCTGAGGGATCTAGAAGTTTTAAAAAATAGAGTGGCA
CCCATCCAGTCTGCTTTGAAGAAAGGGCTTAGGAAGCTGTAACATGTAAGCCTCTCTGAG
GAGTGCCTGTCGTGGCTCCGTGGTAACAAACCTGACTAGCATTCGTGAGGACGCGTGTTC
AATCCTTGGCCTTGCTCAGTGGGTTAAGTATCCGGCATGGCTGTGGCTGTGGGGTAGGAC
CCCTAGCCTGGGAACTTCCACATGCTGCTAATGCGGCCCTTAAAAAAAAAGTAAGCCTCT
CTGAGCCTCAGTCTCCTCCTCTGTTAAATGGGGTGATAAGGATCCCTCCTTCACTAGGTG
GTCGCGAGGGTCTAATGTGAGATGGCACAGGCACGCTCTTCGCAACCTGATATGCACAAC
ACAGCTACTAAGGAGAAGACAGACTTGTAGGAGACAACAGTGGCTGGAGAGGGCATCTTT
CAGGGTGCTGTGCCCAAACTCCAGTGCTGGGGGTGAGCCTCAAGCCCTCAAGGACTCTTC
CAACATTGAGATTCTCTGATGGGGACAGGGCTACAGGAGGAAACACTTGTGGGCAGTGTT
TGTTCCCAGGATCTCTGTGACGGATCCCAGGGTCAGAGGCAATACTTCAAGTTTTGGTCC
TTTGTCCCACCCACCTGCGGGAGCCCCTAGGCTCAGGGAAAGCATAGGGCAAAGTGTAGA
GCTGGGGCCCTCTAGTGGTCAATGTTAGCACTGCATCCAGCTGGGCCTCAGGCCACGTCA
GGTGGCAGGCAGGAGGATGGTGATGGGGCAAAGCTGGAATCCATGCCCAGAAACCCCGGA
ACTGAGTGCTCTCCTTGGCCCCCTTTCCCAACACACACATTCTTTCTGGTGGCTGGAGGG
CATCAGTGCAGGGAGGAGTAAAGGTGTAAAGAGTGAGGAAGCATCAGCCTAGCTCTTAGG
GTACATCCATCCATCTGAATATTGTCCCTTTTTGGGGACCAGCATGGGCCCTCCTCATCC
TGGTGGACAACCCCACCATGACACCCTGCCAGAGCGCGTCTGCCACCTTCCCCTTGAAAA
AAGGACAGATCGGGTGGTCTCTCAAGCTGAGACCCTGTGTGTACGACAGCTCTCGGGGCT
GGTGACAGTGGGGAGGGGAAGTTGACGGACCCGGGGGACATGACCCCAGAGGAGGAGCGG
GAACAGGATGAGTGGGAGGAGGTTCTAAATTATCCATTAGCACATGCCTGCCAGTGGGCC
ATGCATAAATGTATAGAGAAAATAGGTGGGGGCAGAGGGAGAGAGAAGAGGCCAGGGTAT
AAAAAGGGCCCAAAAGGGACCAATTCCAGAATCCCAGGACCCAGCTCCTCAGACCACTCA
GGGACCTGTGGACAGCTCACCGGCTGTGATGGCTGCAGGCAAGTGCCCCTAAAATCCCAG
TGGGCTTGGTGTGTTCTGAAGGGTGACGTGGGGGCCATGCAGACAGATGGGGCACCAACC
TTGGGCTTTGGGGCTTCCGAATGTGAGCATGGATATCTACCCCTAGATATGCGGCCAAGT
TTTAAATGTCCCTGGGGGAGGGGAAGGAGAAGGGACAGGGCTGGTGGAGCCCAGGCCTCT
TGTCTCTGGGATCCCTCTCTCACGGGCCCTCCTGGTCTCTAGGCCCTCGGACCTCCGTGC
TCCTGGCTTTTGCCCTGCTCTGCCTGCCCTGGACTCAGGAGGCGGACGCCTTCCCAGCCA
TGCCCTTGTCCAGCCTATTTGCCAATGCCGTGCTCCGGGCCCAGCACCTGCACCAACTGG
CTGCCGACACCTACAAGGAGTTTGTAAGCTCCCCAGGGAGGGTGCTGGAGGGGGGTGGTG
GAGAGGGGTGAATTCGTCCCTCTCTGCCTAGTGGGAGGAAAATGAGGGGTTCCAGAGTAT
TGAGGCCAACCGAAGATGCTATCAGGTAAGTATAAACTGAAGGGGGTTCCCAAGAAAAGC
AGCAAGGAGAACCGTGCCCCAGTGTAGACCTGGATGGCTGTCCCCTCTCCCAGGAGCGCG
CCTACATCCCGGAGGGACAGAGGTACTCCATCCAGAACGCCCAGGCTGCCTTCTGCTTCT
CGGAGACCATCCCAGCCCCCACGGGCAAGGACGAGGCCCAGCAGAGATCGGTGAGTGGCC
ACCTGCCAGCCGGGGAGCAGGGGCCTCCCTCTTCCTAAGAAGGCTGCCCCATCTCTCATC
ATCAGGGCCTTGGGCGGCCTTCTCCCCGAGCTGGTGGGGGTGATGGTGGCAGAGGGCGGG
GGTGGTGAGGGGGACGCCCACCGGCAGAGGCAGCGCCCACCATCCACGCATCTGCCCGCA
GGACGTGGAGCTGCTGCGCTTCTCGCTGCTGCTCATCCAGTCGTGGCTCGGGCCCGTGCA
GTTCCTCAGCAGGGTCTTCACCAACAGCCTGGTGTTTGGCACCTCAGACCGCGTCTACGA
GAAGCTGAAGGACCTGGAGGAGGGCATCCAGGCCCTGATGCGGGTGGGGATGGCGCTGCG
GGTCCCGCACACTGGGGCCCATGCCGGCTCTCTCCCGGCTGAGCGGAGCGGTGGGGGGAC
GCACGTGGGCTGGGGGAGAGGGTCCCATGCTCTCTCTGTAGCAGTTCACTCTCGACCCGG
AGAAATCTTTTCCTCATTTCCCCCTGCGGAGTCTTCCCTCTTTGTCCTTCTCCAAGCATG
GAGGGGAGGGTGGAAGACGGAGGGGACAGGAGAGCGCCGCTGCCAAGGACTCGGCCTCTG
TCTCTCTCTCCCTTTTGCAGGAGCTGGAGGATGGCAGCCCCCGGGCAGGACAGATCCTCA
AGCAAACCTACGACAAATTTGACACAAACTTGCGCAGTGATGACGCGCTGCTTAAGAACT
ACGGGCTGCTCTCCTGCTTCAAGAAGGACCTGCACAAGGCTGAGACATACCTGCGGGTCA
TGAAGTGTCGCCGCTTCGTGGAGAGCAGCTGTGCCTTCTAGTTGCTGGGCATCTCTGTTG
CCCCTCCCCAGTACCTCCCCTGACCCTGGAAAGTGCCACCCCAATGCCTGCTGTCCTTTC
CTAATAAAACCAGGTTGCATCGTATTGTCTGAGTAGGTGTCACTCTGCGATGGAGGGAGG
TGGGGCAGTAGGGCAAGGGGTGGGGGTGGGAAGACAACCTGCAGGCATCCTTGGGGGTCT
CCTGGGGACCTAGACACTGAATGATGGTTGACCCGGTTCTTCCTGGGCTTGAAAGAGCAG
GCACATTACCTCCTCTCTGTTACACACCCACTGCACCCACTGCTCAGGTCTGCAGTCCCA
GCTTGCTGGGCACTCATAGGTCAGGACCACCCCCCATCCTGCTACACCCCCCGCCTCCCA
TAAAGTACCCAAGAATGGAAAGAGATGAAAGCAAGACAGGCTATTACGTTCTGAAGCAAG
ACGCCCCGACATGTGCGGAAACATTGAGAGAAATGAAACTATAAGGTGAATGCACATTAG
GCCCAACTACCCTTGGGAAATGGGAACAATGCAAAAATGACTTTGGGACAAACAGAACCA
ACATGTTTGGGATCTGAATTGGGGTAAGGGAAGTGGAAGAGAGATTCTAAACGGAGGGTT
GCAAATCCAGTGCCAACGGGTGCCAGGTAGGCATACACATAAGTAATGAGGGCTGTGGGC
CAAGTGAGAAATAGCAACCAGCACTCAGGCTGTTTGTGCGGGAGACAACGCACAGGGGTG
GGGCCAGAGCAACCGAAAGAACTCAGACCCCAGGAGTTCCCATCATGGCTCAGCGGTTAA
CAAATCCGACTAGGAACCATGAGGTTGTGGGTTCTATCCCTGGCCTCGCTCAGTGGGTTA
AGGATCTGGCATTGCCGTGAGCTGGGGTGTAGGTCACAGACACGGCTCGGATCCTGAGTT
GCTGTGGCTCTGGTGTAGGCCGGAGTCTACAGCTCCGATTAGACCCTTAGCCTGGGAATC
TCCATAGGCTGAGGGAGCCGCCCTAGAAAAGGCAAAAAGTAAAAAAAAAAAAAAACAAAA
AACCTCAGACCCCAGCTAAGGAAGGGGGCCCATCCCACTGTGTCACCATTCAAGACTGCG
GGAACAGGACTGCCAGACCTGATTCTTCAAAACAGACGGGACATGAAGACTTTCATGGAA
ATCTATACATATATATTTTGAAATCTAATTGTTAAACAGTGGCAACTAATTTGTATTAAA
ATCATTTGAAGAGCAAAAATTAACCCAAACACATTTGGTCCTCAAGCTGTCAGTGGGCAA
TTTTTTCTAAGAGGAGTAATTTGGGATAATTTGGTATAACAGAAAGAATAAAAGACTTGA
ACTTATTATACTTGGGAATAAGTTATTTAACTTCTCTGAGATTCAGTTTCCTTACCTATA
AAGTGGAGATAATAATGCATTGCCATATAAGGCTTCTGTGGGATTAAATGAAATGTTTCT
GAAGTGATTGACACATTACAGTACTCAAGAAGTTGTAGCTGGGGAGTTCCCGTCGTGGCA
CAGTGGTTAACGAATCTGACTAGGAACCATGAGGTTTCGGGTTCGATCCCTGCCCTTGCT
CAGTGGGTTAAGGATCTGGCGTTGCCATGAGTGGGGTGTAGGTCGCAGACAGCGTCTCGG
ATCCCGAGTTGCTGTGGCTCGGGTGTAGACCGGTGGCTACAGCTCCGATTAGACCCCAAG
CCTGGGAACCTCCCATATGCCGTGGGAGCAGCCCTAGGAAAGATAAAAAGACAAAAAACA
AAAAAAACAACAACAAAAAAAAAGAAGAAGTTGCAGCTGGGAGTTCCTGCTGTGATGCAG
TGGGTTAAGAATCCAACTGCAGGAGTTCCCATTGTGGCTCAGTGGTAATGAACCCAACCA
GCATCCATGAGGACGCGGGTTTGATCCTTGGCCTTGCTCCATGGGTTAAAGGATCTGGTG
TTGCCGCGAGCTGTGTGTAGGTCTCAGAAGCAGCTTTGGATCCCGTGTTGCTGTGGCTGT
GGTGTAGGCTGGCAGCTGTAGCTCCAATTCAGACCCCTATCCTGGGAATCTCTGCATGCC
GCAAGTGGGCCCCTAAAAAGCAAAATAATAATAATAATAATCAAATCAATCAAATCATGG
AGTTAGAAGGGCCTCCCAGGTCATCTTAATTCCTTCTAATTTAGGAAAGTTACTCTACAG
CATCCCTCACAGGTGGTACTCACTTGTGTAGCACTAGAATTAAAGGACTCTATTTCACAA
CACAATTGATGCTATTAAATTGCTCTGGTTTCAGAAAAGTATTTCTTACATCAAGCTGAA
ATCAATATCCCCGTAATATCCCTCATTTGACCTTAGAATTGTTTGCAAATCTCATGGTCT
TTAAAAGTATTATCTCTTGGCTCGAATAAAGCTAGCCAACTTAAAAAGTATGTGTTGAAC
GAATGCGCCAGGAGAGGGGCATCTACAGAAAGGGGTGTTAGAGCCCCTAATAAGAGGGGT
CTCAAGGGGAGTTGTCATGACAGCAGGAGACTGCAGGGGGAGCCACACTCCAAAGCGCTT
CTGGTCAGCTCCTTCCGGGTGTAGTTAAAGCAACTCCACCACTGCTGGTTGAGAATTACA
AAGATGCGAGGTTGGTTTTGCAAATGTTTTGAATTTAACAAGAATTTAAATACCGTCTGC
CTTAGAATCTTTGATTTGCTGACTGTTAATCTGCCTTTCAGCTCTCCGTTTAGGCGGTGG
ATGGCAACCTCTGCTGCAAATTAGAAATGCCTCAGGTGTTTTCTAAACAATTTTTGCAGT
AGCCTTCACTCCCTGAGATTCTGATTTTGGTGGATCTGGGATGGGATGTGGACAAGAGAA
TTTTTAAAAGCTCCCTGGTTGAGAAGGCTAAGAATCACCGATTTGGGACCACACAGAGGA
GATGCATCCACAGGTATTGTTATTTGTAAAAGTGGGCAAAAGGAGTCTATTGACCTGGGC
CAGTCGTGAGGCTTTCTGTTTCCATTTCTAAACAATTTAAAAAGTTCTAATAAGCCAATA
GCAAAAGGACAAATACTAGATGACCCCCTCCAACCTCCCTCCATACTTAGAGTAGTCACA
GAGACAGA
>GH_Cross-bred
GGCCTCAGGTTCTGCAAGTGGTGGGTCTGCGTGAACATCTGGGTGATCTCGCCATCAGCA
TATGCAGCCTACCCTGAGGTTGGTTCAGGTACGTATGGCCCGGCGTTGCAAGACGCTGTG
CTGTCATTTTTTGCCTGTACCTTTTATGGTAAAGGAGACCATCAACCCGCCCCATGGCCT
GCCCTGCCCTTTCTGACTGGGTAGAGTTTGACTTCTTTCGTTGGCACTGCCTTTCCATCC
ATTCAATCCACTCAGCAGAGGCTGGAGTTTCTAAGCCTGGGATGATGCCGGCTGCCAGCT
GCCCCCACACCCCGAGCTAGGCGCTCACCTCTATGTCTTAGCTATTTCTTTTCTTTTTCC
TTTCCCCCACCCCTTTGCCTTTTCGGCGACCCCTGCAACAGGTGGAAGTTCCCAATTCAG
GGATTGAGCCTGTACCACAGCAGTAATCAGAGCCACAGCAGCGATGCCAGATCCTTAACT
CGCTGAACCGCCAGGGACCTCCTTAGCTATTTCTTTCATGGCCGTTTTCACAATGTGACA
TTTCTGTATACATTTTACCATTATGTATTTATTTGTTTGCTACTGTCTCTCCTTCCCAAA
CGTATGCTGTGAACTCCAGCAGAGAAAAGATCGTGTCCTTTGTTTATCTAGGTAAGCCCA
TCTGCCTGGCATGATGCCTGGCACATGGAAGGAACAACGACTGCTTGTTGAATCACTCAG
TGCCTGAATAAGAGAACGAGTGGCTGATCCAAGAGATGAAAGGCATGAATCCAGCCTCAA
AGAGCTTTCATGCCCGTAAAGGGAATAAAATGTTCACAAATAACCACAGACTAAGGTGGA
AGGAGGCAAAGGTTATTTCCAGCCAACAGCACAACGAGGAAAGCACCCCAGACTTCCCAC
AGCTGCTGCACACGCCCCTGAACTTACTACCTTTTCAATGGGCCTTTGTCCCTGGGGAAT
AATCCCCAAGGTGGAAACGATTCAGTAGGTCCAGTGATAGAGATTGTTCTGCACCTCCAG
ATTGTTCAGAGGTCCTCACTCAGTGTAAACAACACCCCCCATCAACCCCCAGGAGTCCCT
GGCCCCCAGCCCCAGGGCCCTCCAAGGCCCCTCCTCCATGCTTGAATCCTCTGGCAAACC
CTAGGGTCCGATGAGATAAAGGAAGTGAAAACGTGATGTACACTGAAACGTGCAACACAC
ATGTGAAGGCTGATGCGACCTGGTTCATTAAATCGAGCTACATCAGGTTGTTTTTCTCTG
AAGGTCTTCTGGCGCCGGTGGACCTTGCTCTGGGCTGAAGCTCCTTGTGATCGATTCCCC
TCAAGCTCCCTGAGCATCTTCTGAGTGGGGATTGGATCCCACCCTGCTAGCTTTGCACTA
AGGATAGGTCTGTCCACGCCCAGCAGTGCCACTGTCCTTCCCAGATGAGGCATCTAAAGA
GCTCAGCGTGGTGGGAAGATCGGGGTCTTGGGCAGCCATCACTGAGCAGCTGAAAGACTC
TGGGAAAACTGCTTATTGCAGGAGTTCCCATCGTGGCTCAGCAGTAATGAGCCTGACTGG
TATCTGTGAGGATGGGGGTTCGATCCCTGGCCTTGCTCAATGTGTTAAAGATCCGATGTT
ACCATGAGCTGTGGTGTAGGTCAAAGACTTGGCTCAGATCCCACGTTGCTGTGGCTGTGG
CATAGGCTGGCAGCTGTAGCTCCGATTCAACCCCTAACCTGGGAACCTCCAAAAAGACCA
AAACAAAACAAAGCAAAAAACTGCTTATCACTTTGAGCCTGAGTGTCCTTGTATGAAACT
CGGCTCACCCACCCCACCACCCCAGCACCCAGTACACTGCCTGGCATATAGAGGGTGCTC
AGAAATGTTGGTCTCCTTCCCCATCTCTCCTGGAGACGCCCTTGGGCATAATATTAATAG
AACAATAATGTTCTCTAAAGACATTGACCCAACGTGCTATGATCAATGCAGTCAAGACTC
ATGCTCGAAGCAAAGAAGAGGTGGAGCCTTCCCTGGGGGCAGTCCCGGCCTCTGGCTTCA
AGGAAGGCGGGACAGAGAGAGGTGAGAAACGTGAACCCCAAGTGACCAAGAGGGGCTTGG
AAAGAGCTGCCACCAGCCGCTCTGAGGCTGCGCCTAAGGTAAGGACAAGTATGCCTGTAA
TTAATGCGACGGCCCCAAGCCCCAGGGAATTGAACCTCAGAGGGGTTCTTGAAGTCTGAA
ATAGGCCACTTTCAGATCAAGAGGAGAACTGTGGGTTGCTACAATAGGTACAGAGAACCC
CAGGGCTGGCCAATTCTGGAAATATGAAAGGAGTTCCAAACACACTGAAATCTGTGGATC
CCAAGATGATGGGAGCTTCATCCTGAACCCTTTGAGGCTGACGCTGGAGATACAGATCAC
AGCCTCTCCCCGCTGGCCACCATGCAGAGGCCGCTGTGCGCAGTCTCTGAGCCTGGAGAA
GCCAGGCATCTGGTCCCAGATGGTGCCACAAGAAAGGCTGGGTGACTCCCACTGGTGGGA
AAATCTCAGGTCCAATTCAAAGTTTCTCTTCTACTAGCAATGAATTATGTATATGTCTCC
ATGACTAAAGCGCCTCGAAAAGACCTTTTCTAGACGAGAGAAAAGGATCCGGGTACCCAC
CTCCACACTCTTCGGTTCTTCCCTCTTTGGGTCCGATGGCTGCCATCGTGGTAACCTGTT
ATGAAAGTGTATCCCAGGGATCCCCAGCATTGCGTGGGCCAAGCAGAAGTGGGCTGGCGA
GAGGATACGTGCCCTTGCTCTGGCTGGTCCTACCTGTTCTTGGCAGTAACCTGACTGGTA
GGAGCCTCAGCCACACCTCGCTGGTGCCCAACTTGTGTGGCTCTTGAGCAGTCCCCAACT
TGGGCTCCTGCACCCTAACTCCTAGGGAGACCTGAGGCTTCTCGCATGGTCCACAGTTCA
CATACTAGTCCCCTAGCATTAGCTAGAGGCCTGTCATGGGAGGTTCCACCTCAGTGCCCC
TTCCCCCAGGTGACAGAGAAGAAAGATGTTTCAAGGGGGCAGAACACCGCATGGGGCTCA
GAGACCCTCCCCCGCTTCCCGCTGGGCTCCTCCCCTTTGGTGGAGCTGGAAGGAGAGGAA
AGGAGGGTCCTCACCTTTCTTGTGGCCTCACCTTCCTCTGAGCCTATAATGACACTCCTC
CTAGTCCTCCTGGGGGACTGCCTGGGGACAGGTCCTGGAGATCCCGGTGTCCTTCTTAGC
AGATAGCGAATCAGGAGCACAGATGGGCAATGGTTCAAGATGGAAGAAAAGACAACTCTA
TCCTCTGATCCTAAAAGGGGGGCGGATGTTGCAAGGTGCAAGCTCTCAGGTTCTGGACCA
TGGGGAGGGGGGTGACTTTTCCACACCGGGTGCCAACACCATAATCAACCACCTCCAGAA
AGCTTTGCTTGTTGGTTTGTTTTCCCACAGAGTCGAGTGCTAAATGTTCTTCCACTCAAC
GGTTTAAACTGAGAGGAAGTGCTCTTATCCCTGGAGACAGTTTGATACTGATGACCTCCC
GATGCTGAAGTGGCCCCAACCCTGGGCACCTGCAGCCCTAGCTTTCCTGACCCTAGCTTT
GCCCTGCTGTGTGGTCTCCACCATACACCCCGTGTCTCTGGGCTGTTTTTATCTGGAAAA
TGGATGGACAGCAATCTGACTCTTGAAGGAGGACTAAATGAGGCGAAGGCACTCTTGCGA
CTAGTGGCAGGATCCTTGTGATCTGAGGGATCTAGAAGTTTTAAAAAATAGAGTGGCACC
CATCCAGTCTGCTTTGAAGAAAGGGCTTAGGAAGCTGTAACATGTAAGCCTCTCTGAGGA
GTGCCTGTCGTGGCTCCGTGGTAACAAACCTGACTAGCATTCGTGAGGACGCGTGTTCAA
TCCTTGGCCTTGCTCAGTGGGTTAAGTATCCGGCATGGCTGTGGCTGTGGGGTAGGACCC
CTAGCCTGGGAACTTCCACATGCTGCTAATGCGGCCCTTAAAAAAAAAGTAAGCCTCTCT
GAGCCTCAGTCTCCTCCTCTGTTAAATGGGGTGATAAGGATCCCTCCTTCACTAGGTGGT
CGCGAGGGTCTAATGTGAGATGGCACAGGCACGCTCTTCGCAACCTGATATGCACAACAC
AGCTACTAAGGAGAAGACAGACTTGTAGGAGACCACAGTGGCTGGAGAGGGCATCTTTCA
GGGTGCTGTGCCCAAACTCCAGTGCTGGGGGTGAGCCTCAAGCCCTCAAGACTCTTCCAA
CATTGAGATTCTCTGATGGGGACAGGGCTACAGGAGGAAACACTTGTGGGCAGTGTTTGT
TCCCAGGATCTCTGTGACGGATCCCAGGGTCAGAGGCAATACTTCAAGTTTTGGTCCTTT
GTCCCACCCACCTGCGGGAGCCCCTAGGCTCAGGGAAAGCATAGAGCTGGGGCCCTCTAG
TGGTCAATGTTAGCACTGCATCCAGCTGGGCCTCAGGCCACGTCAGGTGGCAGGCAGGAG
GATGGTGATGGGGCAAAGCTGGAATCCATGCCCAGAAACCCCGGAACTGAGTGCTCTCCT
TGGCCCCCTTTCCCAACACACACATTCTTTCTGGTGGCTGGAGGGCATCAGTGCAGGGAG
GAGTAAAGGTGTAAAGAGTGAGGAAGCATCAGCCTAGCTCTCAGGGTTCATCCATCCATC
TGAATATTGTCCCTTTTTGGGGACCAGCATGGGCCCTCCTCATCCTGGTGGACAACCCCA
CCATGACACCCTGCCAGAGCGCGTCTGCCACCTTCCCCTTGAAAAAAGGACAGATCGGGT
GGTCTCTCAAGCTGAGACCCTGTGTGTACGACAGCTCTCGGGGCTGGTGACAGTGGGGAG
GGGAAGTTGACGGACCCGGGGGACATGACCCCAGAGGAGGAGCGGGAACAGGATGAGTGG
AGGAGGTTCTAAATTATCCATTAGCACATGCCTGCCAGTGGGCCATGCATAAATGTATAG
AGAAAATAGGTGGGGGCAGAGGGAGAGAGAAGAGGCCAGGGTATAAAAAGGGCCCAAAAG
GGACCAATTCCAGAATCCCAGGACCCAGCTCCCCAGACCACTCAGGGACCTGTGGACAGC
TCACCGGCTGTGATGGCTGCAGGCAAGTGCCCCTAAAATCCCAGTGGGCTTGGTGTGTTC
TGAAGGGTGACGTGGGGGCCATGCAGACAGATGGGGCACCAACCTTGGGCTTTGGGGCTT
CCGAATGTGAGCATGGATATCTACCCCTAGATATGCGGCCAAGTTTTAAATGTCCCTGGG
GGAGGGGAAGGAGAAGGGACAGGGCTGGTGGAGCCCAGGCCTCTTGTCTCTGGGATCCCT
CTCTCACGAGCCCTCCTGGTCTCTAGGCCCTCGGACCTCCGCGCTCCTGGCTTTCGCCCT
GCTCTGCCTGCCCTGGACTCGGGAGGTGGGCGCCTTCCCAGCCATGCCCTTGTCCAGCCT
ATTTGCCAATGCCGTGCTCCGGGCCCAGCACCTGCACCAACTGGCTGCCGACACCTACAA
GGAGTTTGTAAGCTCCCCAGGGAGGGTGCTGGAGGGGGGTGGTGGAGAGGGGTGAATTCG
TCCCTCTCTGCCTAGTGGGAGGAAAATGAGGGGTTCCGGAGTATTGAGGCCAACCGAAGA
TGCTATCAGGTAAGTATAAACTGAAGGGGGTTCCCAAGAAAAGCAGCAAGGAGAACCGTG
CCCCAGTGTAGACCTGGATGGCTGTCCCCTCTCCCAGGAGCGCGCCTACATCCCGGAGGG
ACAGAGGTACTCCATCCAGAACGCCCAGGCTGCCTTCTGCTTCTCGGAGACCATCCCGGC
CCCCACGGGCAAGGACGAGGCCCAGCAGAGATCGGTGAGTGGCCACCTGCCAGCCGGGGA
GCAGGGGCCTCCCTCTTCCTAAGAAGGCTGCCCCATCTCTCATCATCAGGGCCTTGGGCG
GCCTTCTCCCCGAGCTGGTGGGGGGTGATGGTGGCAGAGGGCGGGGGTGGTGAGGGGGAC
GCCCACCGGCAGAGGCAGCGCCCCCATCCACGCATCTGCCCGCAGGACGTGGAGCTGCTG
CGCTTCTCGCTGCTGCTCATCCAGTCGTGGCTCGGGCCCGTGCAGTTCCTCAGCAGGGTC
TTCACCAACAGCCTGGTGTTTGGCACCTCAGACCGCATCTACGAGAAGCTGAAGGACCTG
GAGGAGGGCATCCAGGCCCTGATGCGGGTGGGGATGGCGCTGCGGGTCCCGCACACTGGG
GCCCATGCCGGCTCTCTCCCGGCTGAGCGGAGCGGTGGGGGGACGCACGTGGGCTGGGGG
AGGGGTCCCATGCTCTCTCTGTAGCAGTTCACTCTCGACCCGGAGAAATCTTTTCCTCAT
TTCCCCCTGCGGAGTCTTCCCTCTTTGTCCTTCTCCAAGCATGGAGGGGAGGGTGGAAGA
TGGAGGGGACAGGAGAGCGCCGCTGCCAAGGACTCGGCCTCTGTCTCTCTCTCCCTTTTG
CAGGAGCTGGAGGATGGCAGCCCCCGGGCAGGACAGATCCTCAAGCAAACCTACGACAAA
TTTGACACAAACTTGCGCAGTGATGACGCGCTGCTTAAGAACTACGGGCTGCTCTCCTGC
TTCAAGAAGGACCTGCACAAGGCTGAGACATACCTGCGGGTCATGAAGTGTCGCCGCTTC
GTGGAGAGCAGCTGTGCCTTCTAGTTGCTGGGCATCTCTGTTGCCCCTCCCCAGTACCTC
CCCTGACCCTGGAAAGTGCCACCCCAATGCCTGCTGTCCTTTCCTAATAAAACCAGGTTG
CATCGTATTGTCTGAGTAGGTGTCACTCTGCGATGGAGGGAGGTGGGGCAGTAGGGCAAG
GGGTGGGGGTGGGAAGACAACCTGCAGGCATCCTTGGGGGTCTCCTGGGGACCTAGACAC
TGAATGATGGTTGACCCGGTTCTTCCTGGGCTTGAAAGAGCAGGCACATTACCTTCTCTC
TGTTACACACCCACTGCACCCACTGCTCAGGTCTGCAGTCCCAGCTTGCTGGGCACTCAT
AGGTCAGGACCACCCCCCATCCTGCTACACCCCCCGCCTCCCATAAAGTACCCAAGAATG
GAAAGAGATGAAAGCAAGACAGGCTATTACGTTCTGAAGCAAGACGCCCCGACATGTGCG
GAAACATTGAGAGAAATGAAACTATAAGGTGAATGCACATTAGGCCCAACTACCCTTGGG
AAATGGGAACAATGCAAAAATGACTTTGGGACAAACAGAACCAACATGTTTGGGATCTGA
ATTGGGGTAAGGGAAGTGGAAGAGAGATTCTAAATGGAGGGTTGCAAATCCAGTGCCAAC
GGGTGCCAGGTAGGTATACACATAAGTAATGAGGGCTGTGGGCCAAGTGAGAAATAGCAA
CCAGCACTCAGGCTGTTTGTGCGGGAGACAACGCACAGGGGTGGGGCCAGAGCAACCGAA
AGAACTCAGACCCCAGGAGTTCCCATCATGGCTCAGCGGTTAACAAATCCGACTAGGAAC
CATGAGGTTGTGGGTTCTATCCCTGGCCTCGCTCAGTGGGTTAAGGATCTGGCATTGCCG
TGAGCTGGGGTGTAGGTCACAGACACGGCTCGGATCCTGAGTTGCTGTGGCTCTGGTGTA
GGCCGGAGTCTACAGCTCCGATTAGACCCTTAGCCTGGGAATCTCCATAGGCTGAGGGAG
CCCCCTAGAAAAAGCAAAAAGTAAAAAAAAAAAAAAAACAAAAAACCTCAGACCCCAGCT
AAGGAAGGGGGCCCATCCCACTGTGTCACCATCAGGGAACAGGCTGCCAGACCTGATTCT
TCAAAACAGACGGGACATGAAGACTTTCATGGAAATCTATACATATATATTTTGAAATCT
AATTGTTAAACAGTGGCAACTAATTTGTATTAAAATCATTTGAAGAGCAAAAATTAACCC
AAACACATTTGGTCCTCAGCTGTCAGTGGGCAATTTTTCTAAGAGGAGTAATTTGGGATA
ATTTGGTATAACAGAAAGAATAAAAGACTTGAACTTATTATACTTGGGAATAAGTTATTT
AACTTCTCTGAGATTCAGTTTCCTTACCTATAAAGGGAGATAATAATGCATTGCCGTATA
AGGCTTCTGTGGGATTAAATGAAATGTTTCTGAAGTGATTGACACATTACAGTACTCAAG
AAGTTGCAGCTGGGGAGTTCCCGTCGTGGCACAGTGGTTAACGAATCTGACTAGGAACCA
TGAGGTTTCAGGTTCGATCCCTGCCCTTGCTCAGTGGGTTAAGGATCTGGCGTTGCCATG
AGTGGGGTGTAGGTCGCAGACAGCGTCTCGGATCCCGAGTTGCTGTGGCTCGGGTGTAGA
CCGGTGGCTACAGCTCGATTAGACCCCAAGCCTGGGAACCTCCCATATGCTGTGGGAGCA
GCCCTAGGAAAGATAAAAAGACAAAAAACAAAAACAAAAAAAAAAAAAGAGGTTGCAGCT
GGGAGTTCCTGCTGTGATGCAGTGGGTTAAGAATCCAACTGCAGGAGTTCCCATTGTGGC
TCAGTGGTAATGAACCCAACCAGCATCCATGAGGATGCAGGTTTGATCCTTGGCCTTGCT
CCATGGGTTAAAGGATCTGGTGTTGCCGCGAGCTGTGTGTAGGTCTCAGAAGCAGCTTTG
GATCCCGTGTTGCTGTGGCTGTGGTGTAGGCTGGCAGCTGTAGCTCCAATTCAGACCCCT
ATCCTGGGAATCTCCACATGCCGCAAGTGGGCCCCTAAAAAGCAAAATAATAATAATAAT
AATCAAATCAATCAAATCATGGAGTTAGAAGGGCCTCCCAGGTCATCTTAATTCCTTCTA
ATTTAGGAAAGTTACTCTACAGCATCCCTCACAGGTGGTACTCACTTGTGTAGCACTAGA
ATTAAAGGACTCTATTTCACAACACAATTGATGCTATTAAATTGCTCTGGTTTCAGAAAA
GTATTTCTTACATCAAGCTGAAATCAATATCCCCGTAACATCCCTCATTTGACCTTAGAA
TTGTTTGCAAATCTCATGGTCTTTAAAAGTATTATCTCTTGGCTCGAATAAAGCTAGCCA
ACTTAAAAAGTATGTGTTGAACGAATGCGCCAGGAGAGGGGCATCTACAGAAAGGGGTGT
TAGAGCCCCTAATAAGAGGGGTCTCAAGGGGAGTTGTCATGACAGCAGGAGACTGCAGGG
GGAGCCACACTCCAAAGCGCTTCTCGTCAGCTCCTTCCGGGTGTAGTTAAAGCAACTCCA
CCACCGCTGGTTGAGAATTACAAAGATGCGAGGTTGGTTTTGCAGATGTTTTGAATTTAA
CAAGAATTTAAATACCGTCTGCCTTAGAATCTTTGATTTGCTGACTGTTAATCTGCCTTT
CAGCTCTCCGGTTAGGTAGTGGATGGCAACCTCTGCTGCAAATTAGAAATGCCTCAGGTG
TTTTCTAAACAATTTTTGCAGTAGCCTTCACTCCCTGAGATTCTGATTTTGGTGGATCTG
GGATGGGATGTGGACAAGAGAATTTTTAAAAGCTCCCTGGTTGAGAAGGCTAAGAATCAC
CGATTTGGGACCACACAGAGGAGATGCATCCACAGGTATTGTTATTTGTAAAAGTGGGCA
AAAGGAGTCTATTGACCTGGGCCAGTCGTGAGGCTTTCTGTTTCCATTTCTAAACAATTT
AAAAAGTTCTAATAAGCCAATAGCAAAAGGACAAATACTAGATGACCCCCCCAACCTCCC
TCCATACTTAGAGTAGTCACAGAGACAGAAAGT
>GH_Bama
GGCCTCAGGTTCTGCAAGTGGTGGGTCTGCGTGAACATCTGGGTGATCTCGCCATCAGCA
TATGCAGCCTACCCTGAGGTTGGTTCAGGTACGTATGGCCCGGCGTTGCAAGACTCTGTG
CTGTCATTTTTTGCCTGTACCTTTTATGGTAAAGGAGACCATCAACCCGCCCCATGGCCT
GCCCTGCCCTTTCTGACTGGGTAGAGTTTGACTTCTTTCGTTGGCACTGCCTTTCCATCC
ATTCAATCCACTCAGCAGAGGCTGGAGTTTCTAAGCCTGGGATGATGCCGGCTGCCAGCT
GCCCCCACACCCCGAGCTAGGCGCTCACCTCTATGTCTTAGCTATTTCTTTTCTTTTTCC
TTTCCCCCACCCCTTTGCCTTTTCGGCGACCCCTGCAACAGGTGGAAGTTCCCAATTCAG
GGATTGAGCCTGTACCACAGCAGTAATCAGAGCCACAGCAGCGATGCCAGATCCTTAACT
CGCTGAACCGCCAGGGACCTCCTTAGCTATTTCTTTCATGGCCATTTTCACAATGTGACA
TTTCTGTATACATTTTACCATTATGTATTTATTTGTTTGCTACTGTCTCTCCTTCCCAAA
CGTATGCTGTGAACTCCAGCAGAGAAAAGATTGTGTCCTTTGTTTATCTAGGTAAGCCCA
TCTGCCTGGCATGATGCCTGGCACATGGAAGGAACAACGACTGCTTGTTGAATCACTCAG
TGCCTGAATAAGAGAACGAGTGGCTGATCCAAGAGATGAAAGGCATGAATCCAGCCTCAA
AGAGCTTTCATGCCCGTAAAGGGAATAAAATGTTCACAAATAACCACAGACTAAGGTGGA
AGGAGGCAAAGGTTATTTCCAGCCAACAGCACAACGAGGAAAGCACCCCAGACTTCCCAC
AGCTGCTGCACACGCCCCTGAACTTACTACCTTTTCAATGGGCCTTTGTCCCTGGGGAAT
AATCCCCAAGGTGGAAACGATTCAGTAGGTCCAGTGATAGAGATTGTTCTGCACCTCCAG
ATTGTTCAGAGGTCCTCACTCAGTGTAAACAACACCCCCCATCAACCCCCAGGAGTCCCT
GACCCCCAGCCCCAGGGCCCTCCAAGGCCCCTCCTCCATGCTTGAATCCTCTGGCAAACC
CTAGGGTCCGATGAGATAAAGGAAGTGAAAACGTGATGTACACTGAAACGTGCAACACAC
ATGTGAAGGCTGATGCGACCTGGTTCATTAAATCGAGCTACATCAGGTTGTTTTTCTCTG
AAGGTCTTCTGGCGCCGGTGGACCTTGCTCTGGGCTGAAGCTCCTTGTGATCGATTCCCC
TCAAGCTCCCTGAGCATCTTCTGAGTGGGGATTGGATCCCACCCTGCTAGCTTTGCACTA
AGGATAGGTCTGTCCACTCCCAGCAGTGCCACTGTCCTTCCCAGATGAGGCATCTAAAGA
GCTCAGCGTGGTGGGAAGATCGGGGTCTTGGGCAGCCATCACTGAGCAGCTGAAAGACTC
TGGGAAAACTGCTTATTGCAGGAGTTCCCATCGTGGCTCAGCAGTAATGAGCCTGACTGG
TATCTGTGAGGATGGGGGTTCGATCCCTGGCCTTGCTCAATGTGTTAAAGATCCGATGTT
ACCATGAGCTGTGGTGTAGGTCGAAGACTTGGCTCGGATCCCACGTTGCTGTGGCTGTGG
CATAGGCTGGCAGCTGTAGCTCCGATTCAACCCCTAACCTGGGAACCTCCAAAAAGACCA
AAACAAAACAAAGCAAAAAACTGCTTATCACTTTGAGCCTGAGTGTCCTTGTATGAAACT
CGGCTCACCCACCCCACCACCCCAGCACCCAGTACACTGCCTGGCATATAGAGGGTGCTC
AGAAATGTTGGTCTCCTTCCCCATCTCTCCTGGAGACACCCTTGGGCATAATATTAATAG
AACAATAATGTTCTCTAAAGACATTGACCCAACGTGCTATGATCAATGCAGTCAAAACTC
ATGCTCGAAGCAAAGAAGAGGTGGAGCCTTCCCTGGGGGCAGTCCCGGCCTCTGGCTTCA
AGGAAGGCGGGACAGAGAGAGGTGAGAAACGTGAACCCCAAGTGACCAAGAGGGGCTTGG
AAAGAGCTGCCACCAGCCGCTCTGAGGCTGCGCCTAAGGTAAGGACAAGTATGCCTGTAA
TTAATGCGACGGCCCCAAGCCCCAGGGAATTGAACCTCAGAGGGGTTCTTGAAGTCTGAA
ATAGGCCACTTTCAGATCAAGAGGAGAACTGTGGGTTGCTACAATAGGTACAGAGAACCC
CAGGGCTGGCCAATTCTGGAAATATGAAAGGCGTTCCAAACACACTGAAATCTGTGGATC
CCAAGATGATGGGAGCTTCATCCTAAACCCTTTGAGGCTGACACTGGAGATTCAGATCAC
AGCCTCTCCCCGCTGGCCACCATGCAGAGGCCGCTGTGCGCAGTCTCTGAGCCTGGAGAA
GCCAGGCATCTGGTCCCAGATGGTGCCACAAGAAAGGCTGGGTGACTCCCACTGGTGGGA
AAATCTCAGGTCCAATTCAAAGTTTCTCTTCTACTAGCAATGAATTATGTATATGTCTCC
ATGACTAAAGCTCCTCGAAAAGACCTTTTCTAGACGAGAGAAAAGGATCCGGGGTACCCA
CCTCCACATTCTTCGGTTCTTCCCTCTTTGGGTCCGATGGCTGCCATCGTGGTAACCTGT
TATGAAAGTGTATCCCAGGGATCCCCAGCATCGCGTGGGCTAAGCAGAAGTGGGCTGGTG
AGAGGATACGTGCCCTTGCTCTGGCTGGTCCCACCTGTTCTTGGCAGTAACCTGCCTGGT
AGGAGGCTCAGCCACACCTTGCTGGTGCCCACCTTGTGTGGCTCTTGAGCAGTCCCCAAC
TTGGTCTCCTGTACCCTAACTCCTAGGGGAGACCTGAGGCTTCTTGCATGGTCCACAGTT
CACATACTAGTCCCCTAGCATTAGCTAGAGGCCTGTCATGGGAGGTTCCACCTCAGTGCC
CCTTCCCCCAGGTGACAGAGAAGAAAGATGTTTCAAGGGGGCAGAACACCGCATGGGGCT
CAGAGACCCTCCCCCGCTTCCCGCCGGGCTCCTCCCCTTTGGTGGAGCTGGAAGGAGAGG
AAAGGAGGGTCCTCACCTTTCTTGTGGCCTCACCTTCCTCTGAGCCTATAATGACACTCC
TCCTAGTCCTCCTGGGGGACTGCCTGGGGACAGGTCCTGGAGATCCCGGTGTCCTTCTTA
GCAGATAGCGAATCAGGAGCACAGATGGGCAATGGTTCAAGATGGAAGAAAAGACAACTC
TATCCTCTGATCCTAAAAGGGGGGCGGATGTTGCAAGGTGCAAGCTCTCAGGTTCTGGAC
CATGGGGAGGGGGGTGACTTTTCCACACCGGGTGCCAACACCATAATCAACCACCTCCAG
AAAGCTTTGCTTGTTGGTTTGTTTTCCCACAGAGTCGAGTGCTAAATGTTCTTCCACTCA
ACGGTTTAAACTGAGAGGAAGTGCTCTTATCCCTGGAGACAGTTTGATACTGATGACCTC
CCAATGCTGAAGTGGCCCCAACCCTGGGCACCTGCAGCCCTAGCTTTCCTGACCCTAGCT
TTGCCCTGCTGTGTGGTCTCCACCATACACCCCGTGTCTCTGGGCTGTTTTTATCTGGAA
AATGGATGGACAGCAATCTGACTCTTGAAGGAGGACTAAATGAGGCGAAGGCACTCTTGC
GACTAGTGGCAGGATCCTTGTGATCTGAGGGATCTAGAAGTTTTAAAAAATAGAGTGGCA
CCCATCCAGTCTGCTTTGAAGAAAGGGCTTAGGAAGCTGTAACATGTAAGCCTCTCTGAG
GAGTGCCTGTCGTGGCTCCGTGGTAACAAACCTGACTAGCATCCGCGAGGACGCATGTTC
GATCCTTGGCCTTGCTCAGTGGGTTAAGTATCCAGCATGGCTGTGGCTGTGGCTGTGGCT
GTGGGGTAGGACCCCTAGCCTGGGAACTTCCACATGCTGCTAATGCGGCCCTTAAAAAAA
AAGTAAGCCTCTCTGAGCCTCAGTCTCCTCCTCTGTTAAATGGGGTGATAAGGATCCCTC
CTTCACTAGGTGGTCGCGAGGGTCTAATGTGAGATGGCACAGGCACGCTCTTCGCAACCT
GATACGCACAACACAGCTACTAAGGAGAAGACAGACTTGTAGGAGACCACAGTGGCTGGA
GAGGGCATCTTTCAGGGTGCTGTGCCCAAACTCCAGTGCTGGGGGTGAGCCTCAAGCCCT
CAAGGACTCTTCCAACATTGAGATTCTCTGATGGGGACAGGGCTACAGGAGGAAACACTT
GTGGGCAGTGTTTGTTCCCAGGATCTCTGTGACGGATCCCAGGGTCAGAGGCAATACTTC
AAGTTTTGGTCCTTTGTCCCACCCACCTGCGGGAGCCCCTAGGCTCAGGGAAAGCATAGG
GCAAAGTGTAGAGCTGGGGCCCTCTAGTGGTCAATGTTAGCACTGCATCCAGCTGGGCCT
CAGGCCACGTCAGGTGGCAGGCAGGAGGATGGTGATGGGGCAAAGCTGGAATCCATGCCC
AGAAATCCCGGAACTGAGTGCTCTCCTTGGCCCCCTTTCCCAACACACACATTCTTTCTG
GTGGCTGGAGGGCATCAGTGCAGGGAGGAGTAAAGGTGTAAAGAGTGAGGAAGCATCAGC
CTAGCTCTTAGGGTACATCCATCCATCTGAATATTGTCCCTTTTTGGGGACCAGCATGGG
CCCTCCTCATCCTGGTGGACAACCCCACCATGACACCCTGCCAGAGCGCGTCTGCCACCT
TCCCCTTGAAAAAAGGACAGATCGGGTGGTCTCTCAAGCTGAGACCCTGTGTGTACGACA
ACTCTCGGGGCTGGTGACAGTGGGGAGGGGAAGTTGACGGACCAGGGGGACATGACCCCA
GAGGAGGAGCGGGAACAGGATGAGTGGGAGGAGGTTCTAAATTATCCATTAGCACATGCC
TGCCAGTGGGCCATGCATAAATGTATAGAGAAAATAGATGGGGGCAGAGGGAGAGAGAAG
AGGCCAGGGTATATAAAGGGCCCAAAAGGGACCAATTCCAGAATCCCAGGACCCAGCTCC
TCAGACCACTCAGGGACCTGTGGACAGCTCACCGGCTGTGATGGCTGCAGGCAAGTGCCC
CTAAAATCCCAGTGGGCTTGGTGTGTTCTGAAGGGTGACGTGGGGGCCATGCAGACAGAT
GGGGCACCAACCTTGGGCTTTGGGGCTTCCGAATGTGAGCATGGATATCTACCCCTAGAT
ATGCGGCCAAGTTTTAAATGTCCCTGGGGGAGGGGAAGGAGAAGGGACAGGGCTGGTGGA
GCCCAGGCCTCTTGTCTCTGGGATCCCTCTCTCACGAGCCCTCCTGGTCTCTAGGCCCTC
GGACCTCCGCGCTCCTGGCTTTCGCCCTGCTCTGCCTGCCCTGGACTCAGGAGGTGGGCG
CCTTCCCAGCCATGCCCTTGTCCAGCCTATTTGCCAACGCCGTGCTCCGGGCCCAGCACC
TGCACCAACTGGCTGCCGACACCTACAAGGAGTTTGTAAGCTCCCCAGGGAGGGTGCTGG
AGGGGGGTGGTGGAGAGGGGTGAATTCGTCCCTCTCTGCCTAGTGGGAGGAAAATGAGGG
GTTCCGGAGTATTGAGGCCAACCGAAGATGCTATCAGGTAAGTATAAACTGAAGGGGGTT
CCCAAGAAAAGCAGCAAGGAGAACCGTGCCCCAGTGTAGACCTGGATGGCTGTCCCCTCT
CCCAGGAGCGCGCCTACATCCCGGAGGGACAGAGGTACTCCATCCAGAACGCCCAGGCTG
CCTTCTGCTTCTCGGAGACCATCCCGGCCCCCACGGGCAAGGACGAGGCCCAGCAGAGAT
CGGTGAGTGGCCACCTGCCAGCCGGGGAGCAGGGGCCTCCCTCTTCCTAAGAAGGCTGCC
CCATCTCTCATCATCAGGGCCTTGGGCGGCCTTCTCCCCGAGCTGGTGGGGGGTGATGGG
TGGTGAGGGGGACGCCCACCGGCAGAGGCAGCGCCCACCATCCACGCATCTGCCCGCAGG
ACGTGGAGCTGCTGCGCTTCTCGCTGCTGCTCATCCAGTCGTGGCTCGGGCCCGTGCAGT
TCCTCAGCAGGGTCTTCACCAACAGCCTGGTGTTTGGCACCTCAGACCGCGTCTACGAGA
AGCTGAAGGACCTGGAGGAGGGCATCCAGGCCCTGATGCGGGTGGGGATGGCGCTGCGGG
TCCCGCACACTGGGGCCCATGCCGGCTCTCTCCCGGCTGAGCGGAGCGGTGGGGGGACGC
ACGTGGGCTGGGGGAGAGGGTCCCATGCTCTCTCTGTAGCAGTTCACTCTCGACCCGGAG
AAATCTTTTCCTCATTTCCCCCTGCGGAGTCTTCCCTCTTTGTCCTTCTCCAAGCATGGA
GGGGAGGGTGGAAGATGGAGGGGACAGGAGAGCGCCGCTGCCAAGGACTCGGCCTCTGTC
TCTCTCTCCCTTTTGCAGGAGCTGGAGGATGGCAGCCCCCGGGCAGGACAGATCCTCAAG
CAAACCTACGACAAATTTGACACAAACTTGCGCAGTGATGACGCGCTGCTTAAGAACTAC
GGGCTGCTCTCCTGCTTCAAGAAGGACCTGCACAAGGCTGAGACATACCTGCGGGTCATG
AAGTGTCGCCGCTTCGTGGAGAGCAGCTGTGCCTTCTAGTTGCTGGGCATCTCTGTTGCC
CCTCCCCAGTACCTCCCCTGACCCTGGAAAGTGCCACCCCAATGCCTGCTGTCCTTTCCT
AATAAAACCAGGTTGCATTGTATTGTCTGAGTAGGTGTCACTCTGCGATGGAGGGAGGTG
GGGCAGTAGGGCAAGGGGTGGGGGTGGGAAGACAACCTGCAGGCATCCTTGGGGGTCTCC
TGGGGACCTAGACACTGAATGATGGTTGACCCGGTTCTTCCTGGGCTTGAAAGAGCAGGC
ACATTACCTCCTCTCTGTTACACACCCACTGCACCCACTGCTCAGGTCTGCAGTCCCAGC
TTGCTGGGCACTCATAGGTCAGGACCACCCCCCATCCTGCTACACCCCCCGCCTCCCATA
AAGTACCCAAGAATGGAAAGAGATGAAAGCAAGACAGGCTATTACGTTCTGAAGCAAGAC
GCCCCGACATGTGCGGAAACATTGAGAGAAATGAAACTATAAGGTGAATGCACATTAGGC
CCAACTACCCTTGGGAAATGGGAACAATGCAAAAATGACTTTGGGACAAACAGAACCAAC
ATGTTTAGGATCTGAATTGGGGTAAGAGAAGTGGAAGAGAGATTCTAAACGGAGGGTTGC
AAATCCAGTGCCAACGGGTGCCAGGTAGGCATACACATAAGTAATGAGGGCTGTGGGCCA
AGTGAGAAATAGCAACCAGCACTCAGGCTGTTTGTGCGGGAGACAACGCACAGGGGTGGG
GCCAGAGCAACCGAAAGAACTCAGACCCCAGGAGTTCCCATCATGGCTCAGCGGTTAACA
AATCCGACTAGGAACCATGAGGTTGTGGGTTCTATCCCTGGCCTCGCTCAGTGGGTTAAG
GATCTGGCATTGCCGTGAGCTGGGGTGTAGGTCACAGACACGGCTCGGATCCTGAGTTGC
TGTGGCTCTGGTGTAGGCCGGAGTCTACAGCTCCGATTAGACCCTTAGCCTGGGAATCTC
CATAGGCCGAGGGAGCCGCCCTAGAAAAGGCAAAAAGTAAAAAAAAAAAAAACAAAAAAC
CTCAGACCCCAGCTAAGGAAGGGGGCCCATCCCACTGTGTCACCATTCAAGACTGCGGGA
ACAGGGCTGCCAGACCTGATTCTTCAAAACAGACGGGACATGAAGACTTTCATGGAAATC
TATACATATATATTTTGAAATCTAATTGTTAAACAGTGGCAACTAATTTGTATTAAAATC
ATTTGAAGAGCAAAAATTAACCCAAACACATTTGGTCCTCAAGCTGTCAGTGGGCAATTT
TTTCTAAGAGGAGTAATTTGGGATAATTTGGTATAACAGAAAGAATAAAAGACTTGAACT
TATTATATTTGGGAATAAGTTATTTAACTTCTCTGAGATTCAGTTTCCTTACCTATAAAG
TGGAGATAATAATGCATTGCCGTATAAGGCTTCTGTGGGATTAAATGAAATGTTTCTGAA
GTGATTGACACATTACAGTACTCAAGAAGTTGTAGCTGGGGAGTTCCCGTCGTGGCACAG
TGGTTAACGAATCTGACTAGGAACCATGAGGTTTCGGGTTCGATCCCTGCCCTTGCTCAG
TGGGTTAAGGATCTGGCGTTGCCATGAGTGGGGTGTAGGTCGCAGACAGCGTCTCGGATC
CCGAGTTGCTGTGGCTCGGGTGTAGACCGGTGGCTACAGCTCCGATTAGACCCCAAGCCT
GGGAACCTCCCATATGCCGTGGGAGCAGCCCTAGGAAAGATAAAAAGACAAAAAACAAAA
AAAAACAAAAAAAAAAAAAAAAAGAAGAAGTTGCAGCTGGGAGTTCCTGCTGTGATGCAG
TGGGTTAAGAATCCAACTGCAGGAGTTCCCATTGTGGCTCAGTGGTAATGAACCCAACCA
GCATCCATGAGGACGCGGGTTTGATCCTTGGCCTTGCTCCATGGGTTAAAGGATCTGGTG
TTGCCGCGAGCTGTGTGTAGGTCTCAGAAGCAGCTTTGGATCCCGTGTTGCTGTGGCTGT
GGTGTAGGCTGGCAGCTGTAGCTCCAATTCAGACCCCTATCCTGGGAATCTCTGCATGCC
GCAAGTGGGCCCCTAAAAAGCAAAATAATAATAATAATAATCAAATCAATCAAATCATGG
AGTTAGAAGGGCCTCCCAGGTCATCTTAATTCCTTCTAATTTAGGAAAGTTACTCTACAG
CATCCCTCACAGGTGGTACTCACTTGTGTAGCACTAGAATTAAAGGACTCTATTTCACAA
CACAATTGATGCTATTAAATTGCTCTGGTTTCAGAAAAGTATTTCTTACATCAAACTGAA
ATCAATATCCCCGTAATATCCCTCATTTGACCTTAGAATTGTTTGCAAATCTCATGGTCT
TTAAAAGTATTATCTCTTGGCTCGAATAAAGCTAGCCAACTTAAAAAGTATGTGTTGAAT
GAATGCGCCAGGAGAGGGGCATCTACAGAAAGGGGTGTTAGAGCCCCTAGTAAGAGGGGT
CTCAAGGGGAGTTGTCATGACAGCAGGAGACTGCAGGGGGAGCCACACTCCAAAGCGCTT
CTGGTCAGCTCCTTCCGGGTGTAGTTAAAGCAACTCCACCACTGCTGGTTGAGAATTACA
AAGATGCGAGGTTGGTTTTGCAAATGTTTTGAATTTAACAAGAATTTAAATACCGTCTGC
CTTAGAATCTTTGATTTGCTGACTGTTAATCTGCCTTTCAGCTCTCCGTTTAGGCAGTGG
ATGGCAACCTCTGCTGCAAATTAGAAATGCCTCAGGTGTTTTCTAAACAATTTTTGCAGT
AGCCTTCACTCCCTGAGATTCTGATTTTGGTGGATCTGGGATGGGATGTGGACAAGAGAA
TTTTTAAAAGCTCCCTGGTTGAGAAGGCTAAGAATCACCGATTTGGGACCACACAGAGGA
GATGCATCCACAGGTATTGTTATTTGTAAAAGTGGGCAAAAGGAGTCTATTGACCTGGGC
CAGTCGTGAGGCTTTCTGTTTCCATTTCTAAACAATTTAAAAAGTTCTAATAAGCCAATA
GCAAAAGGACAAATACTAGATGACCCCCCCAACCTCCCTCCATACTTAGAGTAGTCACAG
AGACAGAAAGTAGAATTCT
>GHR_Duroc
GCTGTGATAATAGATGTGAATGTGCTTAGAATACTGTATAGTGTTAGGAAAACATATGAG
AAACAAATTTTATGAAGCAATTTTAATTTGAACACACATTTTGATTTATTGTCTACAACA
GTTGAGACTTATTTGACTTAGCTCTCAAATTCTTGCATGAAAGAGATCATGAGTTCCTCT
GGTTAATATGTCTCAACCTTCACCCGGTTCAACAAGTGCTGCAGAGGGCCAGTGACCTTG
AGGAAAGTGCTGTTACCCTGCAAGCCCTCTCTCTCCTCAATAGTCCTTGCCCTGCCTCAG
CGTTTTTTTCCAGCCAGGAATTCTCCTGCAGTTTTTCCCCTCCCCTGACCTTTCCTGGCT
TCATTGAGAGGACACTGGGTGGTAGACAGTTCTGTTCCATTCATGTGTAAAGGGTTTACT
GTCCTTGCTCTGGGGTTTTCATGGTGCCCTCAGAGAAGTCTGTTTAGCAAACTAGACTGA
TAGTTTATTTAATAATTGGAAATATTCTCTGCGCCTAATTTCTATAAAGTTGCTACAAGA
AACTTTTTCACACCTGCTCAGATTCCTTTCTTGTTCACATCCTTTTTTGTTTGTTTTGTT
TTTATATTTACAGCTTTTTAAAAAATAAAGTGGATAGAAGGAAAGAATCAAGTAATATAT
GAAGACAAAAAGTAGGAAAGTATTGAATATGACAGGAGAGGATGGAAGGAAATGCCCTGA
AGATGGTAAGTTTGCTAAATTCACATCCTTGGAGTGTAGGCTGAGTGATGGACAGAAGAT
AGATTGGAGTTGGGGCAGTCCTACCACATCTACCAGACTCCAAATTTTCTGCCATTTCCA
TTACTCCAGAGCACCTAGCTGGAGGCTCATGGTCCTCATCTATCTTGTAGTGACCATACT
GGGATTGAATTTGATACTGGAAACAGCAGTTTATGAAGGATTTTAATGAACTGGAGCATA
CACTAAGGTGGAGGCCCAGGATGGGGTAGGGTCTGGAACCTTATTATATGAGAAATAATG
TAAAGACCCTACATGAATTTGGTCTGGAGGAAAGGCAACATACAGGGAGACACATGGAAA
GTGTGTCTCATGAAAGTTACAAACTTAAATGTCTTATTTTTCCCTATGTGCTCTAGAGCT
AGAACCTGGTATAAATAATAGAATAGCAGATTCTGGCTGAAGTACTTTTTACAAATGGTG
CAGTCACAAAATGGGACACGCTTCCCAGTGAGGGAGCTAATGGGTTACTCATCAATATAA
TTATCCAGACAGATCCTCGAGGACTGTCTATCAGATGCTTTTTAAAAACAAGCTTTGCAT
TTGGTGGGAGGATAAAGAAAATCTCAAAATGTTTTTTCAGTTTTTAAAAACTTTACATTT
AAAGCATTCAAAGGGGAACATTTATTCATGCACCCCTGTTGAGACCTACCTTGTTTTGTT
CCTTTTCACCTGCTGTTCCACACATAGGTACCATCGCCCAGGCCCTGAGCTTTTTGGAGG
GTGGCTTGGAATCCACAAGAGAAAGACAAGGCCATCATATTCCTTTTAAAGAGCTCTGAA
TCAAAATACCTAATTTTTGAAATTCATAAACAGTAAATTTAAGCTTTAATTCTGATTCTG
GGACATCCTTATAAGTATTGGCTAAGAATTTCCAGATCACAAAATAATTTTCCACTGTTC
CATTTCAGTAGAAGAAAGAGACAGTAAATACACTCATCAGTTTGTTTTCTTCCCTTCATC
ATTCTCCTGCCATCCTCTCAACCAAGGCAGTTGGGGGTTGGGGTGGGGCTGAAGACAAGG
GTGGAGAAAATCAAGGGTGCTTTTCCAGGGTGTTCACAGTCATCACATGCTCAACTCCAC
AATATGCTGGGCAAGAGAGGAATTCCCAGCATTCTTACACCTGTTATCTGGCATTCCTGA
ACCCCATATCCTACTAGAGTTTCCTCTGAGCAGCGCTTCAGTGATTTACCTATTTATTAT
GTTGATTGCACATTGTCTCTCCCAACTAGAATGCAAGCCCCACGAGAGCAAGGTCTCTGT
GAACATGTCATATAATTTCCGTTCCCTGATGCAGCTAATGTTCCTAGAACACATCTGTCA
TGGTGCAGTTTCTCCGTTATTTGTTGCATGAAAGAAACCGGTGGATAGGAATTCAGTGTT
TGTTTTCAAAGTAAGTGTGCTTTATGTTTAGAATCTTACTACTCTTACCAATAAATATTG
CATTAGTTTAGATTCCACAGGAAAACAGGACCTGTAGGTGGGAGACGATAGCAGTGGTCC
AGGTGAAAAGCATGGTAGTTCGGACCAGGTACTAATCATGGAGGGGGTCAAGAAGTGACC
CAGTTCTGAAAGTGAAATATGAGAAAACGTGGAGGGTGGCAGTCTGGAGCTCCGAATAAA
GATCTGGGTTTGAAATACAAATTTGGAAGTTCTAAATTTTCATTTAATTTGGTTAAATAT
TTGTTGGGCATCCTACCATTTGTTGGGCACCTACCTGGACACTGTAGGTACAAATATTAA
GAATAGATAGGGCTTCCCTCAGAGGTGTCATAATTAATGGAGAAAGTAGACATATTAATA
AAAACTGAAATATTTAATAAAAGGAAGTATTACTTTTATGAAGACCCATGAGGCCGCAGA
TGCAGGGATAGCTAATTAATTCATTCCACCTTTGAAAACTGCCAGGCATGAAACAACTGA
ACTAGAACTTGAAAGTTAAGGAGAATTCCCTACATGGTCAAAGTAGGATATTCCAGGCAG
AGGGAAAGGCATGTGTAAGTAAAGTTTCACGTTTCATAAGATAAATATGCTCTGGCATGC
CTTATCTTGTAGCAAATTAGCTAATTCAGTACCTAAAAAATTTTCCCTCATAATCCAGAA
AAATATAAAGAGGCAAATATTAATCTAGACCTAGACATGATCATCTATGAGAGCATAGGA
CCTTTATTTATGAGGCTTAAAAAGGACTGCCTTTCATGGAAGTTGCAGTTTTATGTCTGG
TTGCATAATATTTTGTAGTAACCTCTGTTTTCTATGCATGATGACCTTTCTAACAAAGAC
AGAGCAATCAACTTTCCTTTCTCCTAGAATGAAGGCTACAGCTGAATACAGAGGGAAAAA
GAAGGTAATCTTTCTCTGTGAAGCATGGTGCTGAAATCAGCTCAGGGCATAAAAAATAGA
ACATTTTGTGTGCCCATCTGGCATCTGTTAGACTAGATCAAGATTCTCTGGACTTGGGGG
TGTGGGCGGGAAGTATGAGAATTCGAGTTGCCAGAGTCTGAAGAGGCAACCTGGAAAGTC
ATCTCAGAAGGCGTGGAGTCAGCATTCAAGGACTTCCTGGTCTCCATTCCTGCCAGGACT
GCCCTTTCAGTCAGACTGGTGGGACTGACCCCCCACCCCCGCCCCCAGCAGGTGTTCTGC
CTGCCTAATCTCTGTAAAGGCAACTCCCCCTTTACAAACTCCAGGCACCAGTAAGCACCC
TACTGCTCTAGCAAAGTAGGGAACCCCAGAAATCAAGGGAGTAGGGATGGTTCTTAGGGA
AAGGAAGGCTCATTATCCTCAGGTCCTATAGAGCAGGACCAGTTCAAGATCAACACCAAC
CTGCCCCAGGCTGGTTGACACCCCTTCTAGAATCTTTCCCCCTCCTTTCATTCTGAGTAT
CTCTGCCTTGAACAGCTGGGTCGTCAAAGGTGAGCATTGGAAAGGGCTCTAAGGAAGAGA
AATTTCTTTTCTTTTTTTTTTCTTGTCTTTTTGTCTCTTTAGGGCCGCACCCACCGCATA
TGGAGGTTCCCAGGCAAGGAGTCAAATAGGAGCTGTAGCCACCAGCCTACACCAGAGCCA
CAGCAACACAGGATCCGAGCCATATCTTCAACTTACACCACAGCTCGTGGCAACACCAGA
GCCTTAACCCACTGAGCAAGGCCAAGGATAGAACCTGTATCCTCGTGGATGCTAGTCAGG
TTTGTTAACCGCTGAGCCATGATGGGAACTCTGAAATTTCCATTTCTTTGATTCCTTTAG
AAATTGAGGTAACTTATGTGACATCTGCTACCCTAAAGTCTTTCGACTTATGTTCCTTCC
CAAGTCTTGGCCTGCTTGTCCTATTTTCCCTGCCCTGGGGAATTTTTTTTTATTCAAGTG
CCAAGAAGCTTGGTTTCTTTAAGGTGTTGCTTAAACATTTCCCTCTGAGTGTAAATTTGG
CTTTGCATCTGGGAACCCTGTAAAAAAAATGTCATTTAATCAGCCAAAGCTGTTAAATAA
ATGACATTACAACTGGCCTTCAGTGATAAAGTAAACAGGGAAAAAAATAGCAAGATGAGC
TGCTCCATCAGATCTCAGACAACCTGGTACTGAGTTTCTGAATTTTCTGCTTAGAAAAGC
ATGAGGTGACTGGGAGTGTGATGCTTTAACAAAATGACAGGTTTATGCACAGCAGTACTG
ACTTTCTGAAGCACTTTGACAGCTTCTCCTCTCCTTTTTATTTTCCCTGCAGTAAATGAG
GTGGGTAGGTCGGTATCCAACAGACGTCCAGCACAGGGAAGTTAAAAACATGTTCCCTAG
GTCACACACAAGGATAGTCCTCAGGCTGAGTCCTGTGTCTGTCTGGACGCCCTGCCTCCC
TGTGCTCTGGTTTCTGGACAGAACGCTCTTCTAACATGCCTTGTGTCCTTGTTCAGTTAC
TTCATCTCTCTGCCTCTGTTTTCTATAGAGTCTCTACAATAAAGTCCTTCTGACTTTTAA
CTATCCTTTCAGGATCCAGGGAACAGGAGTTTGGAAGTTGGTTGCAGGTGGAAAGAGGCA
ATGTTTGGCTTGTTAATTACGCTTTCCGTTCCCCGCCCCTAGTTCCCACCCCCCAATTCC
AGCAGATAACTAACTTTTCTGTAAGCATTCCTTTGAATTTGGTAAAGACACTTATGCTCT
GTTAGTCCTGCCTTCTTTTGGGGAGCGGGGGTGGGCGGGGAGGAAGGAAGTGTCCTGCAA
GTACCAATATTTTCCTCTAGGTGGAGCCGCGCAACCCAGCTGAGAGTGACACGCACCAAG
TCCAACTCCTCGCCGGGGAACGCTTCATCCCAGCTCCGCGGAATGCTCGGCCCGGACGGC
GCTCGGCGCCTCTGCAGCGGGTCTCGAACCGGCCTCCCCGAACTCCCGCTTCCCCTTGCT
GCCGCAGCCCGGGTCCCGGAGGCGGCGGGCCAGGCCCGGCGTGACCCCTGGTGATCGGCT
GCTGCCGTTTCCCACCCCTCCCCTCCCGTCTTCCCTTCCCGTTTCACCCCGCCCCCTCCC
CCTCCCCAAGCCTGACAGCCCGCGAGCTGCCAAGCTGGGCGCAGCCATGGGAAGAGGAGG
CGGTCTAGGGAGCGGCGGCGGCGGCGGCGGCGGCTGCTGCAGCGGCGGCGGCGACGACTG
CTGCTGAGCCGAGGCGGCGGCGGGGACCCCGGGCTGGGGCCACGCAGGCCGGAGGGCCCC
GTGCCCTCGGCCCCAGCGCGGACGCGAACCCGCGCTCTCTCTCCGGAGGCTCGGTTCAGA
GGTACTGGAACGGGGCTCCGGGATCGGGCTGTTATTTTCCCCCTGTTGTGCCAGGGGGGC
CTGGGAGTGGAGCCTGGGACGCCAGTTGTTTATGAAAGTGGGGATCAGTCGTATGCATTT
ACACAGATAATATTTTTCCTGGTGACTTGAGGGTTGGCAGTGTTCCCCTCCTCCTCGCCA
AGAAGTTGTTTTCAGCTGGTGGGTAGCTGTAACCCGATCCACGCTCTGGACTTTGTGTGT
GTGTGTGTGTGTGTGTGCGTGTGCGTGCGCGCGCGCGTGTGTGTATTGTTGGGGGGGGTC
AGAGATTGGGGTCGACAGGCGAACCATCCCACGCTGGCGCCTGCTCCCACCTGTGTTTGT
GGTGCCCGGAGGGGCTTCCTCTTAAACCAATTTTGCTAAAATCTTGGAAGTTTTGCGAAT
GTTTCTCTTTGACATCATAAGCCTGCCTGGGGCAGGAACTGCTGAGCGGGGAGAGGTCCC
TGGCTGCGCGGCCAGAGGAGTGGGGAGGTTGTGAGGCTGTGCGCGTCTACACCGCGCGCT
CCTCCCCAAAGCGCACCGCCCTTTGCGCGTTTGTGCGGGCCGCATTGGCGCCCGCGGAGC
TGGGATCAGTAGAGTCACGGCTACCAATCCCCAAGAGCTGGGGTGGGTGGAGATCGTGGC
GAACCGAGCTCCCCCAGGCTTGGACACACTCGTGGTTATGAAATCAACCAGGCACAAAGT
TTTTGACAGAGAGCTGCCCAAGGCGTGAGAGCCGCGAGTGAGTGAGGTAGCGGCTGGCTT
AGGGAGAAGACTGTGCGGCGCACAGAAGGTTCCAGGCAGGGTCACCCACTTTCAGGTGCG
TGGGGAAGTCTATTTTGGGGTGAGCGCTTTATACATAACCAGGGGTGGGGGACGCCTGCT
GGGGCCGGGCTGCGGGAGTTGGTGGCCTGGTGCGGGGAATATATGTGCTGAATGGGTGTA
CGTGCACTCTGTGTGTGTGCGCGAGCGTGTGTGCGCCTAGGGAGGCGTGTCGGAGCTTGA
GCCAGTAGGGTGGGTGGGGAAGAGGCCAGAGAGGTGCCGCCCGCCTGTTTGTGCTGCCAG
GAGACCTTGGAAGGGACAGGGAAAGGTAATGGGAGGCCAGAGGGTTGGAAAGTCATAGGA
GTTTCTACGTAGGATTTAAGTACCATAGACTTGAAAAAACCCACCTTAGAAGGGCTGAGG
TCTGGAGGTGGAGGTCTCTGGAGCTCTCCAGAGAGCTGTTTAGGAGGAAGGGGTTGCTAG
GAGATGTAGATGTGGGTACAGAACCTCAGAGGCAAGTTGGATCCGTGGGTCTGAGATTGC
CAGGTGCTGCTGTCCAGTCTCTGGAGTGTTTAGCTTTGGACACCCTGGTGTGTGTGCCTG
GGGAGGCATTCACCTTTCCTCAGAGATGTTGAGGCCGCCCCGTTCACTGAGCAACTGCTG
TTCTAGGCTAGTTTCTTCTTGGGTCACCCCGGAAGTCCTTTTCTCTGGGGTGCCAAGGTA
CAGACCTTGGAGGTAACTAGTATTGAAACATTTCCGGAAATTAAGATGCTGGATAGAAAG
AAAATAAAACGATTTAGTAGGCAGGGTTGTTGGTTCCACTTTTCTGTGATTGAGGAGTCT
GTGTCCTTTCAAGAAAAGCAAAGCTCAGTGCTCCCAGATTCGATTTCAAGGGGTCCTGGG
TCATTTGTGATTCCCCTTCCGATGGATTTTAGATGGAGCTGGAAGGATGTGTTTTAAGCC
CAGAGACAATTGGAAAACATCATCTGTAGCTTAAGTATGTCCCATCTCTCATCTTCTTCC
ACCCTTGTAAACTTTTTGCTTCATATGAGTCTAAGGAAAGTTGGTGAGTCAACATTCAGC
CTTTCTTTTGGAGTAAAATATCACAGGGAAATTATCATTTTGGTCTCCTGAATTGCATGG
CGAGCCAGCACTTAATGGGCAGAGATGTGAAATGAAAGTCTATAAATGTATTGACAAAGT
GACAACACGAGAGCATTTTTTTTTCAAACTGAGCATAACTTTGCCTTGCAAATATTTGTT
CTAGGCATAGTTTGGGGCTGTGTTTTTGATTATTAATTTTTAAACAACAGATTCCACATC
ATAAACCTCTTAAAAATGGTTACTTTGTGCCTTCTCTGTGCCATCTCTGGTGCCTGTGTT
AACAGATATTTACAGAGCTTAGTAACCTATGGGATTGTCATTTTGAGTATCTAGTTAGCT
CAAGACATAATGTTTATAGCATAACGTAATAAATGAGCCCCAGTTGAAGCCTACTTCTGC
CAAGTGCATGAAGCATCCCAGCATGGAAACAAATCTTGAAGTTGGTCCAACTTGGCGAGC
CTTTTTGGCTATCTGCTGGTAAGGACTGTTAATGTAAAGATAAATGAGTGATACAGTGAG
AATGTGGCACAACAAATTGTTCAGCTTAGAAAGAAAGGCATGGGTTATATTTTTTAAACC
TGCTCACCTTAAGCTTCTCTGGTCATTCTACGGTACATCGCACAGTTATGAAGACTTAGT
TTGCTTTCAGAGAACACGTTTTTTTAAAAGTATGTCAGTAGTGAAAATAATTTTCTACTT
CTTGGTGTGTTCACACAAACCATAACTTTTTTCTTCTTAAAAAAGAAAACCCTATCATCC
CCATGGTAAGGATTTAAATCAGATGAACATTCAAGTCACCTAATCATTTTCTGAATCTTA
AATTGATGAGAATTGAAGTTTGGTAAGACTGGCGTCAGATGTCTGCTATTTGGGTAAACT
ACCCATTGGGCTACTGGGTAGAAGAAAATATTGATTCAGTATAAGGCAGAACTTTCTAAA
AATGAATCTCTCTGGAATGGACTGGCCAATGAGGAAGCAAGATTTCCATCTTAAGTTGCT
GAAGTCACTCACACATTAGGAAACTAATCCCTCTTCCCTTTAAGTGCTATATTAAAAATA
TTAGAAAACAAACCTTTTACTCCTTCCTGAATTCTTTTTTTTTTTTTTTTTGGTCTCTTC
TTGGACCTGTTCCTCACCCACTGTGGAGTTCCACCCTTATTTGTCCTGACCTGTATGAAA
TGTTCCTGATTCCCACCATCCCTCCTAATGTATGCCTTTGAAAAAAACACAGATATGAAA
TCCTTAGTTCTGGACTTTCTGCACCTATTAAGTCAGCTTAATATTCATGCTCTATTTTAG
CCATCTCACTACACTGTTCACTAGTTTTGAATCTGTCAAAAAACTCCTTCTTTTTAGATG
ACTAACAGTCAAAACATTGTGATAATAGTTTCAAAACATTTTTTCATCCTGAACTTCCTA
TCAATTGATGGAAAGTGTAACACTGTGCAGGTAAATAGACTTCTATGTGCAGTGAAGGTA
GCTACCTAATTTCTTACTATCAAGGGATACTAACCCCCAAAGTAGCAGATGTGGAATGTT
CTAATTGAAGCCGCATACTACAGACAGGTGGAGACTTAAGTTGCAAGGTACTCTTTTCAC
AGACCTCATTGTGTCTGCTTCCCTGAGCATGAGTCAGTGCTCGGCAGTCAGCATTTATTG
AAGGCTTGCTCTGTCCAAGCCCTAGAGAGTATGCCATCTGGCCCTAAATGAGGTGAAAGT
ATACCAGACAGAAATGCTTCCTCGGGCAACTGGGATTTAAGATGTACATACAGGATGTGA
ACTGACTCAACAACTCATCTCCCTCTGGAGGTGACAGCTTGCTGATGCTGCAGGGAAGCC
TAGAGCAGGTGTATCTCACCATTAGCACTAAGGGAGTTCCCTCAAGCTCTTCCTTTACCA
AGCCCTTGCCTCCTTGGAGGAAGGAAGCAAAACAGGGGAGAAGGTATGGTTCAAAAGCAA
CCGCTTTGGGACCCATCCCGGAGCTGGTTTGAGTCTGAGCTTTACCACCAGCATGGAAAT
TAACTCCTCCTCTGAGACTCACTTTTCTCCTCTATGAAAATTCCAGTGCCTGCTGCCCCA
GGGGCTGTAGCATGTCCGGCCTGTACTTTGCATTTGACACCTACCTGTTATGATTGAGTT
CGCTTCTTGTATCAGTCTGAGGCTTCCTGACTAAAATTATGAGTTTCCCTGCCATCAGCT
GAGAATCCTCTACAGCTGAGAATCTTCTGTCTTCCTGCAGGAAATGTTTATGGTTGATGA
TGATGGCAGTGTTGTTTACTTCAGCAAGTCTGGGTGTGAAAGAAATGACTGTTTCTTTTT
TGGGCAAAGAGAGAAAACCAACCTGTGATACAGTCTGCCATCCGGGGCCCATCAGAAGGC
CCCACTGTGTGCACGAGGGGCCAGTGAGACTCTTGTGCTCTTAAATGAAATAGTCCCTGC
TTTTACCTTGTGTGTGTGTGTGTGTGTGTGTGTGTGTGGTGTGTGTATAGAAGGGTCCTC
TCTCATCACCTTTGCATTAAGGTCTCCATCCATATCACATTAGCTCCTGTGCTTTATTCT
GTTCTCATATAGAGGGAGAAAATAAGCAGTGATAAGGTGCCTTTTTTAAAGTTCAAAAAT
CTGTTTCACTGCTCGCTATCGCCTATCCACCCTCCCCTGCCCAGAATTACAGCAGACCCA
CTGATAAGTCTTCGGACATGTAATTGCTAAACCAAAGTTGTAGTGTGATATAAGAACCCC
TCAAGTTGGGATGGCATAATATGAAGTAATAGTAAACTAGGTGTCGAGAAACCTGGGTCT
CCTCTAAGCTCTGTAATTTTCGAAAACTATATAACTTTCTTGGGCTTCATGTTTCTTACA
CATTAGTAACAAAAAACAACAACAAAAAAAGAGGAGTAAACAAGATGACTTCTTAGGATT
CTTTTCAGGGCTATGTTTGAATCCATTAAATTACCCAATTTCTCTCTTCTCTCAGCTCCT
TTGGGGCTTTGCTCAAACGTCTCTGGGAAAACCTATTTCATTCATTTTCAGTTTCATGGT
CTACTTTTTACATATCTGTCTTCCTTGCTGGGCAGTGGGTTTCTCAAAAACAAAAATAAT
TTTTATTCAGTTTTACATAAACCTAGTTGAATGCAGTAAACATAGCAGTTGTGGAAAGAG
TGTTAGTTGAATGAATGTGGACAGCTTTGGACAATCAAGCTATAATTTATATCACTTATC
CAACAATATGCAGCAATATTGAATGTAAGCATCAAGAAATAATGTTTGCTGATTCTGTTC
CCTTACCATTAATTTTTTAAAAATCAATTAAATAAAATAGATTAAAAAATATACTTACGG
CTGTGCTTCCAGCTCCCATTCTAATGGTCCGACACAGGAAGACTTTCTGAAGTAGTTTTC
TTTTGTTGTATTTGCTTTGAGCTAAAGAAAATTCCATGATGAGTACCAGACTCTTAAAAG
AAGGAAGACAGAGAGGGTCATTGTTTAGTCTCAGCTTCTTTGTTGGATATTTCTCACTAC
CTTTTAATATAGGCTAATGAAGCCTTAGGTCAGGTACCAATTTCACCTACTAGTGATTCA
TGGGAAGGTAGTGATTTTGTCAGAAATTGTTGGGCTGTGTGTTTTTAATTAGCATTTCAA
TTTACCTTCAAATACTCCGTTCCAAAATCAGTAGATTATTTCTCCTACAGAGGCCTTAAA
ACTTCCAGATGTGTTTACTGCCCTGATTAGAGCTTGCTTCTTTTGCTATTGACTAGATTT
CAGTTTTCTTTAGAAGAATATCATTATAATCCAAAATGAGTTGTACTTCTTAGATTGTAA
ATTTGTTTCAACATAAACAAGTCTATCTCCAGCTGGCTGGGCTTCTAAGTGGAAAAGTGT
ATCCTCGGAAAAAAGCTCGCTTCGTGGAGACCTGGCACAGGTGGGGGAGAGCACCTTGAC
AAAGCCCTCAGTCAGCATTATAACCAGAAGGTCTTGCAAACTGAACAGGTGCTTTTATGT
GTTTACAAGTGGTGGACAGGCTGCTATACTAGACATTTGCTGTGGTGACTCCTTGATTGT
ATCCTCAGTTCTTTATAAAATGAAACATTTAAAGTAGTATATTATTCAAAACCTTCAATA
AGGCACCCCTCTCTGTTCCTTTATTATATTAGAATATTTTTTAATATTTTTACTTTTTCT
GTTATAGTTGATTTACAATGTTCTGTCAGTTTCTGCTGTACAGCAAAGTGACCCAGTCAT
TCATATATATATATATATATATATATATGCACACACACACATATATGTATAATTATCCTC
CATCATGTAGTATATTAGAATATGATAAATCCATTGGTGCAAAGGAAAATCATTTTTTCT
TGCTTAAAAATATGTTAAAAAGCATTTCATCCATCTTTTTTTTTTCTTTGAGTGGCCACA
TCCAAAACAGTGGAGTGTGACCAGTACAAAACAGTCTTACATGGTTCTCTCCCTGTGCTC
ATTGAAATAGAAGGTGCTACCATGTTGCAATAAATAGCTCATCTCAAATTCGATGATGCC
TGATGAGAATCCTCAGTCACACTTCCCATTCTGATTGCTATTGGCCGGGAAATCAGCCTT
TGTCCCTGCTCAGGAGGATGGCATCTGATCCTCCTTCACCCTATCATTCAAGCTCCATTA
TTGTTATCCCCCAAGCCTCAGTGTGGCAAAGGGAAGTGAAGAAACACCTGGAAAAGTATC
TGTGAATGAGAAGTTATGGAAAGCTTCCTGAAGACAGAATCTCTCCATGGCTTCTTCCCA
CAGAGGTAGAAGATGCCAGAATCCCTGGGCGAGATGATGATAATAAAGAAAAGACATGAT
TTTTATACTAGCAAGTCAGAAAGATGAATGTAAGAGCAGCGAGATGAAGAGGAAGGATTT
CTTTCATATGAAAATCAATGTAGAATCTTAGTTCCCTTAGAGACATTGGCAAAACAATAC
TTTGCTTGTCATAGAATGGACATTCAGTAAATATTTTGTTAATGACCTTAATATGTAGTA
AAATAGAGAAATGGAAGTGTTGACAAGATGTATGTGGAGAATTGGGGGCAAAGGGATGTG
GAAGGATTGGGTGATAACTAGGATCTAAGCTCATAATGCAAATTTGATATCATTCTCCTT
AGATTAAGGATGGTACCCACACTTGACGTCCGGCTTTCCCAAGTGGATCTTGTTCATGAC
CCTGGAAACTTCCAGAAATTTCTAACATTTGAAACAAGACATGTTTTGAAGTCATGGAGA
CATGTTTTGAATTTTTTTCGTGGGGCTTGGTAGGACTGGGGAGACACATCCAGTTTGCCA
GCTCTTAGTATATTGTCATCACAGAGCATAAGATTATAATTCTCTTTACCTTTGTCCTGT
ACACTTGAGTGTTTTTATTTAATCTTTCAGTACATATAAGGCATGTGAGAGTTAATTATG
TCATCTGAAAAGTACTTTGAAAACTACTTAGGAAAAGATGCTGGATAAATAAGACATTTT
ATTAGCTTACAGGATGCAAGTTTGGCCAAGCTAGTGGTATTTTGGGGATCACTTTTTTAA
AAAATCAAAGACAGAACACATATTTATTTTTTCTTTTTTCTTTTTTTCTTTTTCTTTTTT
TTTTGTCTTTTTTTTACTTGTTTTTTTCCCACTGTACAGCAAGGGGATCAAGTTATCCTT
ACATGTATACATTTTTTTTCCCCATCCTTTGTTCTGTTGCAATATGAGTATCTAGACATA
GTTCTCAATGCTACTCACCAGGATCTCCTTGTAAATCTATTCTAAGTTGTATCTGATAAC
CCCAAGCTCCTGATCCCTCCCACTCCTCCCTCTCCCATTGGGCAGCCACACGTCTGTTTT
CCAAGTCCATGATTTTCTTTTCTGTGGAGATGTTCATTTGTGCTGGATATTAGATTCCAG
TTATAAGTGATATCATATGGTATTTGTCTTTGTCTTTCTGACTCATTTCACTCAGTATGA
GATTCTCTAGTTCCATCCATGTTGCTGCAAATGGCATTATGTCATTCTTTTTTATGGCTG
AGTAGTATTCCATTGAAGAACACATATTTATTGAGTCATTACTGCAGGACATTGGGGAAT
ATAAAAGTAGTATAAGACATGCCCCTTGATTTGGGGACCTAGCATTCAAGCTAGGAAGGC
AACACTAATGATGGACACGATGTGACTATGGAATAGCTGACAATCATACAATTTAATGAA
AAATTACAGAATGTAAATGCTACATTTATTTAGAGAGAAGGGAGATCATTTGGGCTAAAG
TGTTTGAGGAGAGAACTTATGAGCAAAGTGACTCCAGAGCCAGGACATAAAATCTGGTAA
ATTTTTTTGATAGTTTGGTGTTTTATGTGAGGAGTTCAGGGACTGAGCACCAGGAGGTAT
ATCTGGGGCTCTCTGGGTTACTTGTAACAGGGAATGGGCAGGGTGTGCTAGGCTGTGGAT
TTGTTTTCCACTGGAACCCTTCTCTTGGCTTATTACAGATGCTGCATACAGGTCTTTGCT
GGGGATGGCCACTGTTGCAAGTGTCTCTGCAAACTTCTTTTGTATGAACGTTGTATAAAT
TCTATTTTAAAACTTCTTTAACAGTACCCCAAGAGACCTATTAAAGATAGCAATAGCATG
GCTTCCTCTCAAGAATGGATCTGAAATGGACCCTACAATGGTAGAGTTGGCCTGGGATTT
CCTCCTTCATCCCCAATTCCTTGCCACCTGCTTATGCTGACAGTCTTGGCCCGATAGAGC
CATAGGGCCTCATAAAATTTGAGATTATCCACCAGTGATTCTCTGCTATTCCGCTAAGCA
GGGCCTAGTGGCATTTGGAAATAGGGTTGACTACAAAGAGTTAGAAGCTTTTAGTGCCCA
GAGTCAGGGATGCTAAGTCTCTTTCATGCCAGGGGCAGCCTGCCCAGGAAGAATGCCAGT
AGACCCCTGTTGAAAGCTGAGTGCAACATCCTTACTTTATTTAGAGGTGAGGAAATGAGA
GTGACAAGACTTCCCTAGGATTAAACTCCAATGCGGCCATGACAGATTTATAACCCAGTT
GTTCTAGGCTCTTTTCAAGGGCTCCTTCTGCTACACCACAGTCCCACTCATAAACATTGA
TTTTCACCATGGAATAGCGTGCTGTTGAGCTTTGTCATTCCCATGTGCGGGTGACAATCA
GCCATGTTAACTACCTGAGTTGGGGGTTATGAATTGAGACAAGTGACACTTGAACAGTGG
TTTTTTTTCTCTGGGGACACAGAGATTTGCCCGTGAGTGAGGGTTGGCAGATGCCCTCTG
AGGTGGCAACCACTGCAGAAGCCTAACGGTAGGTTGGCATTCTGGAAGGGCCTGGAGGAG
GCTTTGGAATCACACAAATCTGGCTTGTTGGAGGCACTTGAATCCAGCTCAGCCCTTTAC
TACCTTTATGACTCTCAGCAAGTTAATTAAACACTCTGAACTTTATCTGAAAAATGGGGA
TGGTGATTCTTACTTCGAAAAGCTGTTGTAGTTTCAATTTATTTAAACAACGGCTGGCCC
AAGAGAAGAGACTGTTCTAAGAGAAGAGACTTAAAACCTTCACTCATGAAAGATCACTTG
AAGCTAATTGCTGCTTTTTGCCCCCTCCTCCTTTCTCTGATCCACCAAAGTTAGGGCTTG
AATGAGTCCTTGAAGTATCTCTTTTGTTTGAAATATTGAAATTTCCCTCCTTTGGAAGAG
GACTGCTGGCCAGAGCTTAGTTTCTTGTGACTTCTCTGTTAATGTGCCCAGACTGTTACC
ACACCACAGAAATGAAAAGTCTACCAGATGTTTACTGGTGGCTTATGAAATTTCACTTTT
CTTTCTTTTTTTTTTTTTTTTGCCTTTTCTAGGTCTGCTCCGGCAGCATATGGAGGTTCC
CAGGCTAGGGGTCTAATTGGAGCTGTAGCTGCCGGCTTACGCCACAGCCACAGCAACTCA
GGATCCGAGCCATGTCTGCAACCTACACCACAGCTCACGGCAACGCCGGACCCTTAACCC
ACTGAGCAAGGCCAGAGATCAAACCTGCAACCTCATGGTTCCTAGTCGGATTCATTAACC
ACTGAGCCACAATGGGAACTCCCAGATCAGTAATAAAAGCCATTCCTGGATGTATATGTT
TGTCAGAGAGATTTCTCTCTGTCGATGATGAGAGACCCTTCATAGGCAAAGTGATACTTC
TTCTGAGTTAAGGGACAGTTGAAAGTTGGCCAGTTGGGGTGGTGGGGATTATGGTAAAAG
GCCTTTCTGGGTAAAAAATAGCTTATGAGGATACATCGTAATGCAGGAGAACCCAGAAGG
GTGCACACAAAAGCCAAAGAGTGTTTCAGGCCTTGACTTTGAAAACATTTGCAGACTCTG
ACCCCCAAGGGCACATTTGCCCATTATTGAAATGCTTTAAAGTTGCTTCTGTTTGTTACA
AGTTAATTCTCTTAAAGGCAAAATCATGAGTCTTCTACAGATAGAAAACGAACAGACGTA
AAATAATACAGATATTAATTAATGAAGGAACTTGAAGAGATGTTATAGCTATTTTTAAAA
AGAAGTATGAGTGTATATACAGTAGCAGAACGTTGAAATGAATCTGCAAACTCTGATCCA
TCTGTAGAGCAGTAATCAGTTACATTCCACTGGATACAACTGATTTGCATTCATATGGAC
AAAAATCAATTCTACAGCTCATTTTTACAACTTCTGATGCCTTGTAACAGTAAAATAGCA
TCGTCAAAGACAAAGGCCCAGACCTCTATGGGATCAGTTAATTCCTGGAGGCACAACATT
CCATTGAGAAGATATTCAGTAATCTCCTTGCTCATTTCACAGTCCAGAGTTTTTCCTTAT
ACCTTCATGCTTCCATTGGCCATTGTTCCTTCTTGACCTCCTAATTCATAACGAATATTT
GGTGACACAGGATTCTTGTAACTTCGGGAATTTTCTGTCTTTCCTAGATATATACTTATT
CAAAAAAACTTAATTATGGGAAATTTTAAGCATGTAAAAAGTAAAGAGAATAGCATTTTG
AACCCCAGGTACCCATTACTCAGTTTTCAGAGTCATCAATATTTTGCTATTTTTTTTCTT
TGGTGGCCACCCCTGACATGCATGGAAGTTCCTGGGCCAGGGACTGAATCCTAGCCACAG
CTGAGACTTACACAGCGGCTTCGGCAATGCCAGATCTTTTGACCCACTGCAGTGGGCAGG
GAATCAATCCGAGACTCCTCAAGACCAGAGCCACTGCAGTCAGATTCTTAACCACTGCAC
CACAGCAGGAACTCCAATATTTTGCTATCCTTATTTCATCTTTCCGCCCTGCCTCTCCCT
GAGTATTTTAAAGCAATCTCAGACATCTTGTCTTTTTAATATATGTGTTTAACAAGTAAT
CCTCCTATTTTCTGAATAGCAATATGACCTGTATTTTATGGAGAATAGAGAGATAATACT
TTATGAAAGGACATTATACTCTTTAGACTTGACTTTGTGATATGAAGGAGGCGTGTGTGT
GTGTCTGTGTGTGTTCATATACACACACAGACACATACACACACATATACATCCATGTAG
GACTGGTTCCCTTTTGTCATTCAGGGTCCAGCTCAAATGTCACTTTCTCCAAAGGAATCT
TCTGACCCCCAGCTAGGTCATGCTGTCATATAACCCTGCTTTATTTTCTTCACAGCACTT
ATCACTATCTAATATTATCTTGTTTATTAATTTGTTTTTCTATTTTTTTTGTCCATCACC
ACCAACAAAGATGTAAACTCCCTAACAGGACAGACCTTTTCTGTCTTGGTCACGTTATAT
CCCATAGAAAATCCTTAGTAAGTTTTGATTGAATAAATACATCTTAGTATTAAGTATTAA
TAGAAGTTATATTGGCATTCTTCCAAAAATTTTATTTTCATTCTACACACCCAAAAACAC
ATGACTTTCATGTGCCAATTCCTAGTGTATTTACAATTATGTGAGATTTCCTCATGCTAT
GGATCAAGGAGCTCATTCTGGGGAATCAAAGATAACCCAGGACACCTCTCCAAAAATGGC
CTGAAACTGATATATTCAGTAGCCACTTCATCTGATCAGCAAATATAGTTAAGAATTTGT
ATTTCTCCCAGAAGGAGGCCATAACATAAGGATTCAGGTAAAATCTTATGTGGGAAAGTG
ATAAAGGGAAGGAAAGGAGCCAGTAAAGGGTGCATTGCCAAGAAAGTTACCACCATTGTC
AGCTGGAGTTGATTATCTTCCCGAGAGATTTTGGGACCTTGGGCAAAACACACGTCTCAG
AGACCTCTCACCCATGGTTGAAAGAATTTGAATATTTACCCACCAACTTCCATCTGTCAT
TATTCCTGGTCACTAACACAATAGGGTTGGGGGGCAAAGTGGTCTCCAGATGCAGAAGAA
AACCTCTAGGCAAAGAAATACAGGTGCTGGTGGTTAGAAATGGGGCCCTGTGTGGTAGTA
GGGGTGAGGGAGTTTGGCTGGGGAAGGGACAGGTGACTTGCATGGGATAACAATATGATT
TTTTAAATAAATATTTTATTTGGTATTAATTTCAGGTTTACAGAAAAGTTGCAAAGACTG
TAAAGCCCTGTAGAGTTCCTGTATAGCCCTTGTCCAGTTTCCCCCAATATTAACATCCAC
AATCATGGTATATTCGTCAAAACTAAAAAAAAAAAAAAAAAAAAAAAAAAAAAAAAACCC
AATTAGTTTAACGCTATTAACTAAACCTCCAGAGTTTATTCAGATTTTCTTGGTGTTTCC
ACTAATGTCCTTTTCCTATTCCAGAATTCAGTCCAGAATATCACCTTGGATTTATTTAAA
ACATAAATACTCTGCATACACTCTTTTATTTGGGTCCTCTTATATGTTCAACCAACTAAT
CTTTATAATGAACTATAAGCTCTGTGAGTGAAAATACAATGATATTCATGTCCCGTAACA
GATTGGACACAGGGTATGGTCTTAAAACAAATATATCAAAACAACAATAAGAACACAATT
TTATTCAATAGGCGTATATATGTATAGCTGAGCCTCCATCAGTTAGCAAAGAAGTACTCA
TACCAGTGTGACACCTTGGAAGAAATTTAACTTTGAACATGTGTCTTGAACATCAAATAT
GAAGCAGGACCCCCTAAATCAGACACAACCCAGTCCTTTCAGTGTGCTTAGCTTTGTCTG
GACATGTCACATTTAATCCTTCTAACTGTGAATCACATGGCCTTAAGCACCTGAGATGCA
TGAGGGAACAAAATTTGGAGAAGTTACTTGCCCAAGAATTTACAGGTGGTACATGACACA
ACTAAAATCAAGACACATGTTTTCTGGCTTCGGAGCCTCCACTTTAAATATTAAACACCT
TCCTCCCACACCTCTCCATTAGCCCAACTCTTATCTTTGGTGCCTTTTGGCATGCCATCT
TTGACAAATCTGTGTTGTGAAGCAGGCATGCTTTTGTCTTCGTAGGCTGGTTTAATCATC
AGCCTTGGATCTGTGGATTATTTTCAGAGCCTACCTTTTATTTGTAAAACCTGTTATCTT
GATATCCACATACATTGACCATAAAATGCATCAGAAAGTCACTCCATACTCTAGTACTAA
AGATTTGATCCAGGGCTAGTAATAGGCTTGGAAGCATGCAGGTCTAAAGAGCAAGCATTG
ATGTTGTTAATAATTCAAATATTTCATTATTTTATGTGTTTGAGTTTGGATAGTTAACCT
CCATTTCTCAGTCTTTCCATAGTTACTGTCTTTTTAAAAATACATTAACATGAGGGAAAT
GAAATATTCAGTGAAATCTTTGATCTCAATACTTGCAGTGGCTCAACTGAAAATTACTGT
TGGTTGCCTTGAAACTCAGGGCATGAAATTCAGAAGAAGAAATTCTTATAAATTGTTCAA
GATTTGACTCTGGGAAGATAAACTACATGGATATCTAGGCTAACCAGTGCTGAAATTTCT
CTAACCTCTAATTCTAAATTCAGAAAAGAATAGGCTTTGAGGTTTTTTGTTTATTTTTGC
TTTGATTACAAGTTGTTGGAAGCTTAGAGTTAGTATCTAATAACACAATCCATGTAAAAC
ACAAATTATTGGCTCAGAATGAGATCTAACTTCTATGAAGATATAAAGGGACAATCATGT
AAAAATGAGCTTTTTTTTTCTTAGAAGGAATAAGCAGGGATTGACTAAAAGGTAATCCTT
CCAGATTCTAACGTTTAAAGCATTGCACATTTTTAAGGGAGAAAAAGCATTACCTTTCCA
AGCATACATATGAAACTGTTTTCTTTATGTAAATGGCTACATTAGGTTGCATGGTTTTAA
ACCTTGACCTTTGATTAGTCAAAGGAACATCTGACCTTTGACCTTTTTTGGTGCTAGAGC
ACAATTGTTCAGAGAGATTTGCAAACTGCGCTCCAGCAAGCCCCCTCAGGGCCCTGGGGT
CTCTGGAGGAGAGGGCCAAGCTGGCTACAGTGCATGCTTCTCCCCTGCAAAGTGCTGTGC
CTTCATCAGACACAGCACCCCTGAGAAATTTTTAGCTGAAGGAACAGCCTCTCTTCTTAA
AATTGGCACGCAAAAACAAGAATGTTTATTTATTTCTATAGACTGCTTTTCTGACCTTCT
TCTCTTTAGGAAGCCCTCAGATTTCTAGAGGAAAAATTAGCTTTTCTGTGTCACATTAGC
TTTTCTCTAAATTCAGATTTCCTTTCATAGGGGCAAGCTTGTAAGCTCCTACAGGGCAAA
GGACTGGGGATTCGCTACCTGGTAGGCACTCAGACGTTCTCCTCACAATTACTGTTGTAT
GAGCAATATTAAGAAACTGCTTACTATGACCAGGGGCTATTTCAAGTCCTTTTTAATGTT
CTGTTATTTAATCCATTTAACCCCATACAAAATGCCTATGAGCCACCTGATTCTACATTT
GGTGAAACTATGGCATAGGGAAGTTAATGATTTATGCAAGGAGCCACAGCTGGTACGTAG
CAAGGTCAAGATTCAAACACAGATCTTCCTATTTCCAAATATGGCTAACTCACATGCTGT
AGCCACTGCCTATGTGGTGGTTTTAAGAATATATCCAAATAAAAATATATCCACACATTC
TTTGCTACTCTTCCCATCAAGAAGTGGAGTCCAGGTTTCCCTCCCCTTGAGTCTGGGATG
GACTTAGTGACTCATTTCTAATGAACAGAATAAAGTGGAAGTGAAGATGTGCAACTTTGG
AGACCACAACATTCAAAGGCACTGTGGCTTCTGTTATGGTTGCTGTCTTTTGGATCATTC
ACTCTAGGGGAAACCAACAGCTGTGTTTTGAGCTGCCCTGTGGAGAGGCCTGTGTGGGAA
AAAAGTGAGGAAGTCCCATGGCCAGTGTGGACTGAAGAACTCAGGCCCTCTAATCCAGTA
GCCAGTGTGAAACTGAAGTCTCTTGACAACCACCATAGCCTTTAGTGCCAGTCCACCCTC
AGAATGACTGCAGTCCCATCCCCGCTAACAACTTGACTACAACCTCATGCAGACCCTGAG
CCAGAATCACCCAGCTAAGCCTCTTCTGAGTCCCTCCCCCAGACTATAAGATAATGTATG
TTCATTGTTTTAAACTGCTAATTTTTGAGTTAACTGGTTATGCGGTAATAGATAACTGAG
ACAGCCAAACACTGCGTTGCTCATTTAAAAAAATTGTCTTAATTTCATTCAACCTTAAAT
TTTGAAATATTGATACAGCTAGGAGAAATTTTCCAGGAAAAAAAAAATGCTGCCAAATGT
TAGTAAAATGTATGTGTTCCATTGCGCCACAATGGGAACTCCTTGAGTAAAATTCTAATG
CCCAGGTCATGTAATAGTTGTAATGACTTTCCTGGGATTTGGGATTTTGTAATTTACAGG
ACAACTGCTTTAAAAATCCATGATTTAAATGATTTAAAAAGGAAAGATATTATAATAACC
ACATTGTTAAAGATAGCATTTTGAACTTTTAAAAAAATCCTCATGGGAAAACTCAGGAAA
TATTTTGTTTAGTAAGTTATCACTCATAATCTTAAGTTGTCAGAGCATGCTTGCACTTTA
CATTATTTAAAGAGGAATATAAAACAAAGTTGAATTTTAACCTCTTCCCTGGTGATTTCA
TTCAGCTTTTCAAAGGGGGTCCTAAAAGCTCACAGGTCAAGCCATGTCTTGGTTTGCTCT
GCCTGACAATTTGCATTAACTCTGCTTTATGGCCACTTGCAGTTTAATAAATTACTTGGA
CTTTGATTACTATCTTTTGAGCTTAAGCCCAAGAATTTGTATAAGGCTTTGGGATACAGT
ACTTATTTAGAGATGCACTCTGAGAGCTGGAGGTTTAGTACATGTATAGATATTGAACTT
GGAGCTTTTTAAGTTCTTACAGAAGATCTCAAATGATTTGCCTTTTAAATCATATATTTA
TAAAATGATTTAAGTAAATTAAGGAACTCATTCATGAAGTGGACATGGTTAGTTCTTTTT
TCATATTCAGAGTGAATATAAGGTAGAGATGCTGGTTTTCCTTCTCTAAGCTAGAGAACA
CAGGTCAGACCCTGCTGGTTCTTCCTTTTCAAAGTTTTTTCCTCCATGCAGTTTGCACCC
TGAAAAATTGTAAAAATACACTTTTTATATTGACCTGGACTTGGTAATATATGCTTGACC
TTGATTCATGGGTTTGTGTTGCAAGGGAGGATAAAGATGAATATTGATAGCCTGAGTATA
AAGATCCACCATTACCATAATTATTCATTCACTCACTCACAGAGTCACTCATTAATTCAG
TCTATGCTTTGCCCAGCAGAGCAGGGGGCTAGGTGCTGGAAAGCTATGATAAGCAACTCA
GAAATAGCCTCTGTCTCATAGGAGTTCATGGACTAGAGTGGAGAAGGGCATCAACCAAGT
AAAATTAAAAACAGTTTGAAGTACCACAGAATAAATGTATAAGGGAATCTGACCCATGCT
GGGGCTTGGTGGTTAGGGAAATCTTTCCAAAGAAGACGTTTGAAAGTTAAAGGAGTAGAA
GTGACAGGAAGAAAGAGCAATCTAGGCAGAGGTAACAGGAGCCAGGAAGGTATCCAGTAC
TGTTCAGACCTGAAAATAATCAGTGTAGCCAGAGCTCAGAGTGAGGAGCAAGGCCTATGA
AGAGGCCAGAGAAGTAAGCAGGGGCTGTATCTGACATGGTCTTGCAAGCTCAGTGTAGGC
TTTATTAATAGAAAGAACAATAGAAAATCATTAAAGGTTTGGAAGCAAAGGGGGTGACAT
AATCAGGTTTGCATTTTAAGGAGGTCGCATGGCTCTGTGATGAAGAATGGGTGGAGAGGG
AGTGAAAAGAGGTGTTTGGGGAGATGGTGTATCAAGCTGTTGGAGGCCAGAAATGTTGGT
AGCGTGGACCAGAGTAGTGGTGGTAAAGGTGGAGGGGAGTGGAGAGAGTTCTCAATATTT
ATGGTTAATAGATTTACCACTTACTTATGAAGGAAAAGTAGACTAGACTTCGTGCTGCCT
TGGCTATGGCTGGAGGAGGAGCACCATGGAAAACCTCCAGGGCTTTGGCTTCTTCAGGTG
AATGGGGAACGCTGGAGGGAGACCAGTTAGAGGTTAGGAGGAGGTCGTTTAGTTTGGGGA
TATTTTCAATTGGAGGCCTTTTTAAGACATCCATAAGGAAACTCAGTGCCATTTTGGTCC
TGGATTGGAGGTATCTGGAGACATAAATTTGGAAGTCAGTGTTACAGGGCTGAAGGCACA
AAGTTATCCCTCTGAGATTACAGAGTGAAGATGGAGTGAGAGAGAGAAGAAAGCATAGGT
CTGAGCTATGAGGAATTCCAGCATTTGAAACCTCAGTGGAGCAGAAGTTGACAAAGAGTG
GAAAATGTGACAGGGAAGATGCAAGGGTATCATCTAAGAGATCAGAGAAAGAGAATCACT
TAAGATGCCCATGAGGGGTAAAGTAAAAAAGGTCCTGTAAATGTCCTTTGGGTTAGTATG
GATTTCTTGAAGGGCTTGAAAGAGAGCCAAGATGGTGTAGTGATGGAGGCAGAGGCCAGA
ATGAAGTATCATGAGGAGTGGCTGAGAAGTGAAGAAAGGGAGACAGTCAAGGGAAACAGA
AGGCTAGAATTTTACCTATAAGAGAAAATAGAATTAAGGGAGAGGTTTCTAAAGAGGGGA
AACCTGAACTCGTTTAAGGAAAGAGCAATGGGGAGAATAAGGGGATAGCTTGAAGCTAGA
GAGAGGATGGGTGATTAATTGTGTAGGATTCCCAAGAAGGTAGAAGTGGTGCGTTCAGAG
AAGAGCTGGAGGAACTGGAGAGGAGGGGAGTTCCTGCCCTTCAGTGCTAGGAAGAAAGAA
GAAGGAATGCCTACAGATGCCAAGGTGCGGTAGCCTCAAGTTAACAAAGTTTCTATTTCA
TGGTTTTCATCTGCTTTGGAAAATAGCCAAATGGGAGGGAGAAAGGGATGGCGTCCTGGC
AAAGAAAGGAGGTCATTTCAGATTTTTTAGGAGGACAGAGAGGTGTGAATATGAAAGGGA
GTAAATTATAAGACTCCATTGGATTGCTAGTCATTACTGGAGGGCCCAGTTGAGGTTGAT
GATCACAAATTCATGTGATCCACTGTTAAAAGGATTATAAAGTATTTGGTCCTTTCTGGA
GGTGTTCAGCTCTTTACTGAGCACAGAGAAAGTGGGGTCATCTAGGCCTATGATTTTGTC
AGAGAGAAATAACAAAAAGACAGCAACAGCAAGGGAGCCATTGAAATGATAAACCAGGAA
TATAAGCTGGTTAAGAAAAAAAAAAAAAGTTAAGAGAGGGAGAGAGTGGAGATCTGTGTG
AAGAGTGTAGTCAGAGTGGCTGATTAAATGTGATGGAAGAATAGAAGTCAGGGGTCAGAA
CAGGATGCTGTACCCTGGAAAAATGACTTGAATCTCAAAGTGTGGGGCCCATAGATGATT
TAAGGCTCACTGGTGATTCCAGTGTTTTTTTTAAAAAAGGAATATAACTATGTAGTGGGG
GAAAAAAACAGGAATATGTTGCAGTGATTATTACTAAATTCATGATGATGAAAGACACCA
GCGGTGTGAAATCAAGATGAAGACATAATTAGAGAAAGCAGTCAAAAAATTGTGCCTTTA
ATATAAAACAAAACAGGAGTGCCCATTGTAATTCAGCAGGTTAAGAACCCGACATAGTGT
CCATGAGGATTCGGGTTTGATCCCTTGCCTTGCTCAGTGGGTTAAGGATCTGGTATTGCC
ACAAGCTGCAGCGAGGTCACCAATGCACCTCAGGTCTGGTGTTGTAGCTGTGGTGTAGGC
CAGCAGCTGCAGCTCCAATTTGACCCCTAGCCCAGGAACTTCCATATGTCACAAGTGCAG
CTGTAAAAAGAAAAAAAAAAAATTAAAACCTCTGAAACCATACCTTTCCTTCTTCACAAG
TTGAAGTCTTGGCCTTGCCCTCTTGCTCATTCTCTTTGATATTAGATGTTCATTGCAAAG
AAGGAAAGATTATTATAGGGAATACAGTATAATTCAAGACAAAGTATCAGATGCTTTGGG
ATTGGACTGATGAAAACAGGAAGTAGAAACACGGTAACTGTTCACCTCAGTGTCTTTGGA
GGGCCAGCACTTTGGCTCACTTGGCATGCGATGGTGTTAGTCTAGCTACGGAGGTCCGAG
TGTGGGCTTGGATTCCTATATTGGCCTGGATGGCTATATCCTTAGACTTGGTGACTATCG
TGGGCCACTCATTTTGGAGTGATATTGAAATTTTATTCAGTGAAATCGCATATGAAGGTA
CATTAATGTTTTACCTGGAATTCAATAATGAGGATGATCACTGACATATTTTTTTTTTCA
GTTCAGACAACTCACTTCTGCTCTACCTGTTAAATAGAAGGCTCTCACTGTACAGTTAAC
TTCTGGCTAAGTGGAGTGCTTATGAAATGCACAGGTCTCACAGGCATAATTGTTGCTAAA
GAAAACCTAGCAAATCTAACTAGATACTCCTACCCCCAGCCCATAGCCCTTATCTGTTAT
CCCATAAATTTCATGTCAAGGGCATTTTTAGAGAAGATGATCATAAGAAGATTCAGGCAG
ACATGAAGCAGGTTGTGAAAACTCTGGCATGTTTTATCAGTGTATTGATCAGGGTTCTCC
AGAGGAACAGAACCAATAGGATGTGCAAATACAGAGAAAGAGATATATGTTAAGGAATTA
ACTCACACAATTATGGAAACTACTGAGTCCAAACTGTGTAGGGCAAGCTGAAGCCCCAGA
ACAGAGCTGACATTGCACTTCAAACTTAAAGGTTGTCTGTTTGCAGAATTCCCTCTTACT
CTGGAAGCTCAGTCTTTTGTTTCATTCAGGCCATCACCTGGTTGGGTAGGTCCCTCCCCC
ATTCTGGAAGGCAGTCTGCTTAAAGTCTACTGATTTAAGTGTCAATCTTATTCAAAACAC
CCTCAGAATAATGCTTAACCACATTATCTGGGCATTGTGGCCCAATCAAGTGGACATGAA
ATTAACCCAATGCCAAGGGAGGTTATAGTGCTTTTTTGGATTCAACAATATTGAAAATAC
TCAAAAAAATTGAACCAGTCACTTGTCCAGTGCTTTGTAAATATCAGGTGCTGTGTAAAA
TATACACATTATACTACAAGTTTGGTTTGGTCTTTGCTAGAAATGGTGAGCATTTTTTTC
TGTATATGTTTTTTGGCACTTTGGTCTTACAACGCTTAGAATAGTTCTAGGCACATAGAA
AGCACACAGACTACTCAGTGCCAGTGACAAGAGAGACTTTGTAAGAATGTGTTTGAGGCC
AAAGCTTTGTGAGGCAAATTCCACAAGCAGCTAATAGATTTCTATTTGACAGAAGCTCTA
AACATGAATCAGAAGATTCACTGTTGTGTTCAGCTCATACACCTGCGTTGGGGCAGAAGC
ATCAGCCATAGAAGCTCTTATTTGTCCTCCTTTAGCTCCATCTCACCAATGCCAAATCAT
CTTAAATAATTGTCCTTCTGACCTCTCACTTTTTCCAAAATCATTTTATTAGCTTAAGGG
TTGATTTTCAAATTCCTTAGCCTCTATTATTCGTAGCCCTGGGATATTACCCCCACCTCC
TTCTCCATCTGTGTTTTCTGCCAAGTTTCAAGCTGAACTACTCCTTTGCCCTCAAAATAA
TCTCACTTGTTTCTGCATAACAACTCTTGGTCATTTTCTCTCCCCAGTGACCTTCCTCTT
TTCTTTCTGCATCCTTTGAGGCTGAACTCAGATGCCACAATGTCCAATTCTGCAGTGTCT
GTTCTGATCTTTCCTCTGCATCTGTTGCTTGTCCAGCCACAAGCTCCTGTCTCCCTTCCC
CTAGCACTCCATTGACATGTATACTCAGACTGTCACACTTTGTGTCACCTGAGCTTCTCC
TGGGCATTGTCTTACTGCAACAGGTCTGCATTCAGGACCAAAGTCTGTAGCATCCCCAGC
AGCCCCACTGCAGTGCCTTGCAGACAGTGAACACTCTGCTCTGTGAGTACTCAAGAAAAA
TCAAAATAAGGGACCTAAGGTGAAACCTCATTCTGATTTATCAGTTTCGTCAAGGAAAGA
ATTCTTCCTGAATTTTTTTTGTACATGCATATCCTTTACAGTACCTAGCAATGTGCTGTG
CCATAGTTGGCATTAAGTAATTAGTAATTGATGGATTCATTATGAATTTTATAAAGTTTT
TTGGATGCATTCAGACCAAAGAAGAAATGATGACACAAGTTTCAAAAGGTACCATTATTG
TTGATGCACTTTCTGAGGGCACTATGGCATCTTTTAAAGTCAAGCAACTAGAAAAATGAA
TCAGTCATGAGTCAGAATCATTGATGGATTTATGCCACCATCAAGCTTTAAAGTATTGGT
GCTGACGTCAATAAAATATTCTCTGTCCTGAGAGCACCCATAGCCAGCTTTCTGTACTGA
ACCAACAGTGTGTGTTATGCTGCTGGTGAAAAAAACCTGGTGGTCTAGTAATCCTAGTGG
TTTTTAAAATTCATTTATAAACTTGACATGACTGTGAATTTCTGTTTCCTCCAAAATCTG
GTATCTGAAGATATTCTTAATTTCTCCTGACTTAAATCACAGCAAAAGAGAATCAGGTAA
ATATCAAGAGAGATTACCTATGATATCTGATTTGATTACCTATGATATCAGTTCAATCAA
CATTGACTTTTATGTCACACATTATGTTGAATAAGTATTGAATTAAGCCTACAGGTTAAG
CTCAGTGTGCTTTAGATAAGGGAGCACATTTTTGTTAGTTTGTTTTCATGTATTTTAAGG
TCCTTATTGAGATATAATTGACAAATAACATTGTGTAAGTCTAAGGTATACATTGCGATG
ATCTGATACATATATACACATTGCAAAATGATTACCATACAAATGTTAGTTAACAGGTCC
ATCTCCTCACAGAGTTCCTTTTCTTTATGTGTGGTGAGAACATTTAAGATCTGTTCTTAG
CAGTAGAATACGGTTAACCATAGTCACCATGCTGTATATAGGTCTCTAGGACTTATTCAT
CTTAATAAGAGAAAGTTTATACCCTTTGATAAATATATCCCCATTTCACCCAACTCCCAA
CCCTTGTTAGCCACATTCTTTGTTTCTGTGAGTTCACCTTTTTCACTTTTGTAAGTGAGA
TTTTCCAGTATTTTTCATTTACAAGAGAGACTCATAACAGAGCAATTGAAGCCAGAGCAC
TGATAAGCAAAACAGCCACAAATACCAACAAGCTCACCTTGGATGGAAGCCATAGTGGCC
ACAGGAGGCAGAACTGCCCAGGACACCACACCCACCTTTGTCAGCTTCACACACAGGTGG
GGCAGCAGAAGTTAGTTGAACTCTGCAAATCTGTGTTCCATACTGAGCACCTGCATGAGC
CAGGCCCCAGGGATGGGATGAAGAGCAGATAGGGGCTATGGAGCACACTGCCAAGAGGCA
TTTAATTGCATTCACCACTCACCCAGTGGGAGAGATGGGGACAGCTGAGACTCACTATCC
TGGAAAGTCCCAGAAGGCTTCTCAGAAGATAAGCCTTTTGAGCTGATTCTTAAAAAGCCC
ACTGGGTAGAGAAAAAGGAAGGGGGCATCTTAAAGGGACAGTTCATACTCGTGGAACTAT
TAAAAAAAATATGGTGTGTTAGGGAAATGGTAAGTGGTCTAAGCTGACCAGCCCTGAGGA
TATTTGAGAGGAGGGGAAAGGGAAGGAGGCTGGAAAAGGCAGTCGGATTCATACACTGCG
TCAGGGATCTTCGACTTTTGGGAGGCCCAGTGGTAGTGCACCAGAGTTTCTTATGTAGGT
AAGTGACAAAATCAGATTTGTAATTTTAGAAATAAACCCATGGGTAATCTTTCAGATCCA
TTCCTCCTGCCTTCACTAATCAGGGTTGTTTTAAAACTTGCCTATTCTCCAAGCAGCACT
TAGCCTCAGCATTAAGTTGTTTGCCAGAGTTAATTTCCAAGAGCCGGGAGTCAGCTGGGT
CTAGTTTGAGCTGAGCTGGTTAAGACTGGATGGGAAAACCGACCCTCCCGCTGGGCATGC
GCGAGTGTCCGCTCGGTGACCTTTTGCCATTGGAGGGCCCCAAACTCCACCCGCAGAAGG
GGCAGAGGCCTGTAGCTTATTTACACCCATCCAGAAGGGTGATTCCCACACCTTTTTCCC
ATCACTTTTCCCCACGTTCCTCACGCCTCTCACGCCGGCGTCTTTATCCGTATCCCATAA
ATACCCAAGCGCCTTGCCTGCTGGGGGTCAGATTTGAGGTTTGTTCTCCCATCTCCTTGC
TTGGCTGCTTTGCTCGTCAACCCTTTGCAGCAAATCTTAGTGTCTCAGTGTTTGGTTTGC
TTTGCATTGGGACAAGACAAACTTGGCTCACTACGAAGAAGAGAAATGCTTGGATTGCAT
TGACAGGTAGGGTGGAGGTGTAGTTTTTTAATAATCAACAAAATGAGCAATAACTTGTCT
TACTCTTGCACAATGAGTAGGATTTTGCCAGCATCTTCATAGAATGAAAGGAAGCCTGGC
ATTCATCCCCAAATCTTTTGAGATGTAAATATAACAAAACTCTATAGTTCATGTCTTGAG
GCTAGTCTTCCCCGGTAGTGTGTGAAGAGGACTAGAGTTGCAAACAGACCAGTGATCACA
GCAGTTCTGTCACAAGCAGTCAGGAAACCAGACAGGATATTTAAGCTATGGCTATTGGTA
TTGGCAAGAGTTCAGCTCCCAGGAAAATAAATACACTGAGTTAGTGGTGGTGATGAAAGT
GACATAAATAGAGTGGCCTGTTCCTTTTTGTGCTGTTGCAGGGAAAGGAAGCTTTAAACC
TAATGAGATGGGATCTTGTAAACAGCTTATTTCTTCAGTTACTGTCTTCCCTTTAGATAA
CTGAGACCTCATCATTTGTTTCATGACATGTTTCTAGTTACTGACAGTTCTCTATAGAAA
ATTGATGTATTTCAAGCATTATTCCCAATTTATGTAGGAATGAAATTTTGAAAATTTGTT
GAGCAAGTGTTTATTGAGGCTCTGACCTCACTGGTGAAGGAGGGACGGGCCAATCCTTTG
CCTTCATGGAGTTTATAGTTCAGCGTAAACATTGCATGATAGTCACCAGACTTTTAGGAG
GGGAAAAAAAAAAAAGGACTAGCATAAAAAACTAACACTTCTGCCAGGGAAGCATGTGAA
ACACTTTACAGATGATATATGTTGGAGCCCAAACTCCAGTTCATTGGCAAAAAAAAAAAA
AAAAAAAAAAAGTAGTACTTATATTAGAGGTTTGCTAAGAGCATGTTGGATAAGAACCTG
TGTTCTTTCTCTTCTGGAGCTGCAGGTTGCTTTAATCTTTGGGCCCCTATTTCCTCATCT
GTAGAATTAATAGGTTAGACCAGATTGGTGTTTTTCAACTTTGGCTGCCTGTTAGAATCA
CCTGTAAAGCTTACCCTTGCCCAGTGGAATCAGAATTGCTATTGGAGGAAGAGGCAGGCC
TGTATATTTTAAAGCTCCCAGGTGATACTGTGTTTCTAAAGCCAGGGCTGAAACTCACCA
GATTAGGTTGGAGGTCCCAACTGGAAATCTCTGGGTGAATTTTCTATGTACATGGGTGTG
GAAAAATTATCTTTTAAATTAGTCGTCAACATTTCTTAACATTTCCTAATTTCTCTTAGA
AAAACTGAAAGAATGGGCAACAATTGAGCCTATAATTCTGAGTGGTAAAAATTCAAAGTA
AACCCCAGTTTCTACTGGCCCACTCATTTATTTGTGTTAATTTTCTGGCCCCTGAAGGCA
TTTTCATTTGTGAAATGGTCTCTAAGGTCTCAAATTATTTGAATTGCTTGTTTCCAAAGC
CAGAAAAATGATGGCAAATAAATGGCACCTTTATCTATAAGCTGGCTGTTAAGTCAAAGG
GAACTTAATCTTTGAAGATGGAAAAATCCTAGGGTCCAGTTAACAGAAGCTCTCCCTTGC
ACTGCCCTGTAGAGGACACTTGGGGGGCCAGGAGTAAGGGAAGAAGGGGGATTAATTCAT
CTTCCAGGGATTTTAAATGAAGCTTTTCCCCCTGCTCTTTTTCATTCTTTCCTGTTTGGG
AGCTGGGTCATTAGGTCGGATGTGACTGGCCCTCCCCAGGGAGCAGAGAGGCAATTATCA
GAGGTTTTTCTCCATCCTTCCTGTGAGCCTTTTGCTGCGGAAGCCTCTCAAGGGTCTTGC
TCTCCTTCAGCTTCCTTGTGGCTTCTTGCTGTGTCTGCCTAAGAGTGAACACCTGGCTGG
AAGGGCTGATTTGTGTGGTTTGAGAGCTGCCTAAGCATGAGATTTAAGTGAGTGTATTTG
AATTAATAGGATTTTACTTTTTACATGTTAAAAATATGTACTTGATTTGTGTAGGACCTC
TTGCCCAAAATGAATCAGCCTTTGTGCCTTGTTCTATTTAACTTTTTTCTTTTTTACTAA
GAGTAATGAACTTTAAGGGTACAAACCTGTAAAGAGAATGAGCCACACAGATCTAATACA
CATTACAGTGAATATAGATAATTATATTGTACTATAACTGTAATGTGATAAATATTAGCA
ATCATAATATATAAATGCATCAAAGTAATACCTATATATCTTAAACTTCTATAATGTTAC
ATGTTAAATTTATTCAATAAAAAATTTACACTATTTGGAGTTCCTGTCATGGCTCAGTGG
TTAATGAATCTGACTAGGAACCATGAGGTTGCAGGTTCCATCCCTGGCCTTGCTCAGAGA
GTTAAGGATCTGGTGTTTGCCGTGAGCTGTGGTGTAGGTCACAGATGTGGCTTGGATCCC
GCGTTGCTGTGGCTCTGGTGTAGGCCGGCGGCTACAGCTCCAATTAGACCCCTAGCCTGA
GAACCTCCAGATGCTGTGGGTGCGGCCTGGAAAAAGGCAAAAAAATAATAAAAAAAAAAT
ATCCTATTAACACCATGGCATATGTTCTATGTGGTGACAATAATAAAAAATAGCCTTTAA
TGAGCACTTTTTATGCCAGAAGTGTTCTGGGTACTTTTCATAATTATCCAGCTTATTCCT
CACCTCACAACTCTCCTGTGAACTAGATGTTATTATTCCTGTTTTATAGATGACAAGCAA
TGAGGTGCAAAGCAGTTATTTGATTTCCCATATGTGAAAGCTAGGTTAAGTGAGATCTTA
TATAGCCAGACCTCCTTTAGAAGTTTTTGGTAGATTCCAATGTGTATTGGTTTTGACAAA
GACAAGGTGCACTGTTTTATATTAAATATAATTTTTCCTAATTCCTCTAGTTACTTCAGT
GAATTTGTTATTGTCTACCAATGATGAATTTCCATCTTAGCTGACTGTCTGTTTTCTCAC
TATAAAAAAAAAAAAGAAAGAAATTTCAGTGGTCACCCAAGCAAATTATTTATTAGCCTT
ATGACCATGAGCCCCTCTGCCCCAGTTTCCTTGATGGGAAAATGGAGATTTTAATATATA
CCTGACCTCAGTCCACAGGAATATTTCCAGGAACAGGTGTGATAATGACTGAAATGTATT
TCATCATCCCTAGAAAATGCCCATGTGTATCTTAAGTATGACGTATTCGCTATGATGCAG
GGTATACAGTGAACATTCTTTTGCTTAAAAACAGGGGTCCATGGAGATTTTTCCATTTGA
GAGATTTAGTCCCATTAGAGGTTTTAGATTGATCAGACAATGAGAATTTATCACTGAAAT
TTGATTTCATTTTCCTACTGGTTTTCCACAAAGTCCCCTTTCATGCTGTCTTCGTGGCAA
CTGCTGCCAAGCTGTCTTCAGTGTGAATGGGCAATGCAATGGATACATTTCTCTTGTTGA
AGCCATGTCTGTCCTTCAGTGCTGAGAGGTTGCTTGTATGTGCTTAACCTCTGCAATAAT
TGACACATGACATGAGTCTACCCTTATAGCTCATGCTAACTGGTCAGGAAAAGATTTATT
GGGAGCAGGAAGGAAATATGGGCACAGTGTTGCTTGTCTGCTAAGTAATTTAAATTATAA
GTTGAGCCTTTCATGGTTTTATGTGTGGTTGTGTGCTTGTCATAACTAATTACCTTATTT
TATGGCAAAAGTAGTAACCTTTAAAAGTAATAAACTGAAAATGGGTCCATACTCTTAGGT
CTCAGACCCTGTGAGAGTGTGTGTACATATGTATGTGTATGCGTATGTGCATATATAAAT
ATGAGTATGTGGTGATACACACAGCACTTACTTTAATTAATGCTGTATGTAATTACTAAT
TACTGAATGCCCTTATGGCCCAGCACATTGATATGCCCTGTGGCGGGGATGCATATACAG
AAAAAAATTCAACAAAAATTCTTTCTGCTTAAAGGGGAGGATTTTTACTTCCAACCTCTT
CAGTAATGTCTAACTTGAAGGAAAAAAAAAAAAAAGACCAAACTAGAAGCTATATAAATC
ACACCACCACGTACCTATTTTCTATCACATTAGTCTTTTGACTACATCCAAAATAATATC
TTCTTAGTACTTCAGTTTCAAAGGCTAAATGCCAGTGATTGTTATGGTATGTTTCAAAGT
TTTTTACTCTTTTTCTCCCTGGTGTGAAATATGGACAGGGGAATTCTATCAATTTCATAT
ATTAAGAGCCTGTAAGCAAGGTAAAGAGGACGTTGAAAGACTAATGAGTATGGCACTAGT
ACCGTGAGATGGATGGGCTACTTCCATGTATTTGCTCGCTGGGTGAGAGACTTGATGAGT
CAACCCCATTCTGTTAACACACTAATGGTGCCCTAGCTCTTTTGGAGTTCAAACTATAAC
CTCTTCTCTCTTTTGAGAGGGACAGCTTGACAGGTGGACCAGACTTGGCATTTGAGCCTC
GATTCAAATCCTGCTCTTACTGTTTTTTAGCCACATGTTATATACTGACTCGGTATCCCT
CCCTGCCCCAAATTCCCATGTTCAAGCCCTAATCCCCAGTGTGACTATGTTTGGAGATAG
GGCTTGTGTGGAGGTGATAAAGGTCAAATGAGGTCATAAGGGTAGGGCCCTAAGCCAACA
GGGCTATAACCTTATAAGAAGAGGAAGAGACAGAGAAGCTGTCCCTCCAGCACCAGAGGA
CACAGTGAGAACGTGGCCATCTGTCAGACAGCATTCTCACCAGGAGCAGAGTTGGTTGGC
ACCTTGGTCTTGGACTTCCAGCCTCCAGAACTGCGAGAAATAACTTTCTGTTGCTTAAGC
CACCTAGTCTGTGGTATTTTGCGTGGCAGCCCAAGCAGACTAAAATTCTACCAGGTAGGC
AGGTTACCATGTAAGTAGATAAGTAAGTTATTAAAATTTTGGATCCTGGCCCTACCATTT
ATTAGCCATATAAGCATATTACTTCAACTCACAGAAAGGCTTTGTTGTGAGTTGTAAGCT
TTGCTTGGCGGGCAGGCAAGCTGGGTGAATTTTGCCCTCTCCCTCACTCTGTTCACCACA
TTTGGCCAGAGTGACCTCTCGTCTAAATTTAGACCTCATTAGTTCATTATCTGCATAAAA
TTCTTTAGTTGTTTCCCAGTGTTCTTATAATAAATCTTTATCGCTTTCCTCAAAAAGCCT
CATGATCTGGCACCCGTTTACCTCTCCAGCTTCATAATATAGCCCTACTTTTTGGCCACA
CCTATCTTCTTTGAGATCCTTAGGCACTGTGCCCCCCTCTTCTGTAGCAACTGTCCATGT
AGTTGCCCTTTCCTCAGGGAGGCCTTCCCTCCCCATCCTCGACTGACTATATGTTTATCT
CAATGGTTATTTGATTTACATTGTCCTCCCAGTAGTCTGTCAGCACCACGAGGGTGGGGC
TGTGTGTGTTAGGTTCCAGCTCTGCCTTCAGCACCTGGCTCAGTGCTGGTGTTGTCACTG
GAACTCTCTAGTATTAATGGGAGGACATGAAAAAGGAAAAGAAATACATGCAAATCTCAT
CCAAGGAGGGTGAGGTGCAAAATCTAATCTTGGGGAAGTGATGTGCTAGCAGGAGAGGCT
GGTAGGAACCACTTGAAGAATCAGAAAGCACAGGGAATACCTGTTAGCTTTTTTTTTTTA
AGACCTTACCTCTGACAGACCACCTTCGAGCAGACACCTAGGAATTTATGGAAGTAATCC
CTCTGGGATGCAGGCTTCCTCTTCCTGTCAGAGGCATGGGCCCTGGGAATCAGGAGCCAC
CTCATAAGAAGCAAATTCTGTCGAAGCTGTTCAGGGTCACATTTTGGAAGTAGGCTCTTA
AATGAGCATCCAATCTAATGTTCATACTTCTAGCCCAAATGCACTGACTTGAACAAAGTA
ACTGGGAGTTACTTTGAACTGGACTTATTTGAATTGTTGGTTTTCTCTTGTCCGTCTGTT
ACAGGTCATAGCTGTTTGTTATTACCATGATTTCAGGGTTTCTCAACTCGGACCCTCTGT
GAGTCAGATAAGTTTTTTCAGCATGACCATCGGAATTATGAAGTTGCTTCTTACTAAAAT
GAAGCTAAACTTAATACTTGTTTGGGTTGTTTTGTTTTTGTTTTTTAACTTTTGCATCCC
AAAAAAGATGTAAGGGAGAAGACTTTAGATTTTAAATAATTTTCTTAATTCAGATATGTA
TTTAAGCTACTTTGTCATAATATGTAAATTATATTTACCCATGGTAGACCTATTTTCAAA
TAATGAGATTTCCCAAATTATTTGCTTTTTTAAGGTTATAGCGAATTCCTATTGTGGATG
GAAGTTTTCTTCTTTTCACTCTGGCTTATTGTGGTTATGAGACTGAGTACTTTGTTTTAG
ATATTTGACAAAATGTGTGTGTTTAAGAGGCCCTCAAATCCAGAAATGATAGAAGGTTGA
AATGTCAACATTTCCTATTGTATAGGTTTATATTGGAGAAGTATAACTATGAACTGAAAC
ACATTTTTGAAGTGGAAAACCAGAATGTGCTAAACATATTCTTAACTTACCTTTTGAAAA
GCAAAGAGATTGCAAGAAAATAACTCATGATAACTTAGTTTCAGTATTACACTGATAAAT
AAAGATGAAATCATAAAAGGGGTGATTCATGATTTTAAGACTGATACTATAAATTCTTGA
AATATTTTAATATTTATTTAACCTTTAATTTATAATTACTCTCCTCTCTGTAAGCATTTA
TGTAATAATGCTTCATCTATTTTTCCATTAAAAATGCTAAGATAAGTAAGTCCTGGTGAA
TGATATATAATTTAATAAACATGTATTTCTTGGTAGAAAACTAATCCAGTCTTGCTATAA
ATGTATATTTAGAGAGAAGCACAGTAGACAAGCTTAATGACTTAGCAGTGATATGACTTC
AGGGAAAATGTTTTTTATACCATATTGGTCATATCTTTTAATACTTGCATTGAAAATAAA
ATTACATTCCAAGATTATGAGGATTGTGGAATTCCATAATTGGATATTTAAATCCAGAAT
TGATTTAACAGCCAGCAGTATAAACATAGAAATAGATTTTAGGTTAAATCTGAGTTTTTT
TTTTTTTTTTTCCTTTAACTATAATCTTAGTTTAAAATATTTTCCTGAAAGTTTTCTAAA
TGGGATAGTCAGCTTTCTGGAAATACAAAATAAAGGGAAGAGGTGGGTGGCTGGACCACA
AACCTCTTCAGACATCTTTTAATCTATTGCTGTAATTTATATATTTTATCATATTTATCA
TCATATTTATGATAGAATTCTTTTAAAGAATACTTTAAAAATAATTTAGTGCTTACCCCA
TTGACTTTTTTTTTTTTAACCAAGCAAAAATTTGATCACAGTCACATAATTTAGTCAAAG
CTAGGACTAGATTCCAGGTTGTCTGACTTCTGGTACAGTTTGCCTTTATTCTCCCTGCTG
GTGACTGGTCCTGGGAGTTCCTCAGCCTCTGCATCAGAGTGTTTATGGAGCATTAAGGAT
GTGCTAGCACTGCTCTAGGTGTCAAGGATATAATGATGAGTGGAGCTCACATTCTGACTC
AAATTGGTTTTCTCTCCTTGTTCCAGTGGAAACTACCCTTTTGCTTCATCTGCAGCATTG
AGATATTAAGTTTATTTTTATTAGGAAGTTGGGGGCGGGGGTGGGGCGGCTGCCATCCGA
CACCTGTGTGAGAACCGCAGCTGCCTCATGTGAATGAGGTCTCTGGAAGGTGGCACATGT
TGCAGGTAGGAATGCAGCCTTTAAAATGTAGACTTGTCAAGAGAAAGGGGGGAAAGCACA
TGTGAAGCAGAAGTAAGTGTGTCATGACCACATTCTGCAGTTGTGCACTGGTGGACTGAA
GGAAGAGCAGACCAAGGACGTCTCGCCATGTCCCCTCATTGTTATCAGGTGTATGATGGG
GACTAAAGAGGGTTGAACTAGGTCATTCATAGAGTTCTTGGCAGAGCTGATATTCTCCGG
TTATGAGCGTCTGCGCGCGTGCGCGCGCACACACACACACACACACACACAATGCACTTG
CTAATGACTACCATGAATGGCTTCTATCTTCTTCATTACAAATAAAAGAATCTGATTTTT
CTTTGCAGATTAGAAGTACCTAGGTCATACTGACCTAAGTGAGTACTGCTTGAAAAGGTA
CACTGTGATGTCTTTATTGGTGGGGGGGGGGGTGGAATGAAGAGGGGAAAGATTCTCTTT
TCAGGAATAATTGTAGTCTGTTCCAATTAAGCGACACTGTGGCCTTCTTGAAAATAGGGA
ATTCTGTAAAAATAGCTCTGGGACTGTAGGTACTATGTGACAGAGCCTGAATTAGACATG
GTGAAAGGCGTGGAATATGTTGGTTAATAATGAGCACCTGAATTAAGAGCAGAACAGCTG
GGCCCAGAGGCAGCTGTCTGGTTAGAAAAACCAGAGCAGTAACTTTGGACAGTGTGCTTT
TCTTATACTGAATATAATGATTTTAAGAACAGATTTTTTTTTCCAAATATGTCTATGAAT
GCCAGGTAAGGTAAATTTCAATGTGAAATTTTTAAAGTCTGTGAAATGAAATCATACTTA
ATTCTGACTTTCTGACAAATGAAAGTTATTTTCCTGAATAACTTTGCTCTAGAAAGAAGC
TCCTCTTATTCTGGGCAAGAGATGGTTTGTAAGTTTGAGACAAGACAAATATGGTTGGTT
TTCTTCTAACAAAATGAATTCTCCCACTTTTCATTGGGAAATGGGGGTCCAGGGAAATTA
TGATAACCTGATGGGAAGTGGAAAAAGAAAATTATTCCCTATTTGTGTGGTCTATGAACA
GTTGATGAAGAGGATATGTAGTAGGCGGGTGTTGTCGTGGTCCATTTGGGCTGCTGCAAC
AGAACCACAGATTCAGTGGCTTACAGGCAGCAGAAACTTCTCACAGTTCTGTGGGCTGGG
AAGTCTAAGGTCAAGGCACTCCCAGGTTCTCCTCCTGTTTCATAGGCAGCCATCTTTTCT
CTTTGTCCTTGGGTAGCAGAAGGTAGGCTGGAGCTCTCAGGGGTCTCTTTCATGAGGGCA
CTGATCCTGTCTCTGGGGGGTTCCAGGCCCCTGACCTAGTCACCTCCCAAAGCCCTCACC
CCCAATACCATCATATTGGGCATTAAGTTTCAGGATATGAATTTGGGGAGAACACAAATA
TTTTCAGTCTATAGCAGGTGAATTTTCGGGATTTTCACAACAAACTTTTTGGGAGAGATG
GTATAAATCCCCACTTTACAGATAAGGAAATTGAGGCTTAGATCTGGTCATGTGTAGTAT
ATTCTTTGTTAGACCAACCCTTGATCTGTTTCACCCTATACTGAAGGAGATGCCAGAGAG
AAAAAACAGGCTCACGCTGGCAGGAAGAGGCCTACCCTTACCTCATACACGTCCAAGCAC
CTTGTCTTAGAGCCTCCATGAGACCTTAAAGAAACTTCCCCTCCGGCTGATATTTGACAT
CTTCTAGAACTCCAATTCCCCTGATAATAGAAGCAGCGAGACTCAAAGACCCAGGGCAGC
GCTGAGAGGAGAGGAACCTTTTCGGACCTAGAGACTCAGGACCTCCCTAGATTCACTTCC
TGTGATGTGCTACTTGCATACTGGGAAATGGAGCTATTGGTACCAGAACGTAAGCTTCAT
TGGAGTTCATGTTTGGACTTTACCTGGGCTATTGCTTCATCTTCTGTTTACTGATTCTTT
TTTTCTCTCTACAGTGTAAAAGTCTCATTCTGGAAAGTTCTCAGATACTTACTCAATGGG
GCAAACATTCATGTTGCCTTTCGGAAAAGCATGTCTAGAGTTAACCTGTCTCAACAACCT
AATAATCTCACCTCCTAAATTGGGTGAAGAAGAGTGTGTGTTAATATAGTGTGTGTAGTG
TGTGTGTGCGTGCGCATGCATAAAACATGTATTCATGCATATTGCTTATTTGCTTAAAAC
CACGTCTTGCAATTATTAACCACTTTTTTCATCTAATATATCAGAAGAATAGTTCAATTA
GCAAAATGAGAATACAAATTTATATTTGTATACCCAATAAATTTACTCCAGATCTGGTAT
ATCATTCCACTTATAACGTTAATTGAATGCAAATGTTCTATTTATATTCCATTGTTGCAT
CATTCAAATGAAATGTGACTTTTGGTTATTTAGAGGCCCACCAGTGAGTGCCTTCCTGAT
GATGAGGGCTAACCAACATAAACTTTCAGACCTACACTTTCTAGAGAGAAACTCTCAACT
TAGAGACTAGCTTGCCACAGACCCTAGTCCTAGACCTCTCTGAAGTTCATTGTGAAATAG
AAACACCCCCTTAGGGCTCTGGCTCCATGCAGTGCTCATGTATTTCTTATTCAGCTGTAG
GACCACTGAATTGAGTTTGAATCTAAATTTGGAGTAAAAAACACTAGTCAGTAGAGCTGC
TTCTGTGACCAATTTGCCTTCCAACTTGCATTCCTTCTTTCCCTGTCACTCCCACATTCT
TTTTTGTCTTTTGCCTTTTCTAGGGCCACTCCCCGCGGCATATGGATATCCCCAGGCTAA
GGGTCTAATCAGAGCTGTAGCTGCCAGCCTACACCAGAGCCACAGCAATGCCAGATCTGA
GTGATGTCTGCAACTTACACCACAGCTCCCAGCAACGTGGGATCCTTAACCCACTGAGCA
AGGCCAGGGATTGAACCCAAAACCTCATGGTTCCTAGTCGGATTCATTAACCACTGAGCC
ACGACAGGAACTCCCACTCCCACATTCTTAAGGAAGACGTTTGTTTATAATTTTGGTGGG
CTGGCTTTAAATTTTTCAAAAATGCATTGCACTGAACCCAGTAGGATAAGTTCACCGAGA
CTTTCTATGAATTCCCACAGACTCGCTGATTGGGAATGTGTGTGGGTAGAAGCCTGAAAC
AAGGTAGTGAGTCCTGAGATTTCTTACTTGTGAAGGTGGGAGTTGCGTTTCATACTATTG
TAAGCTGCCTGCAAATATTTGAGGGCCTTTCTGTTCCTACCTTCAACTGTGCCAGTGCTG
AGCTCTGGAATAGTCTGCCTCTTGATGTTTTTCCTAGGAAATGCGTTTTTCCTTTTCCCT
TGGATTCCTGGTGCCTGCTGTAGCACTTTTTTGATTTGCTGTTGTCCTGGCAATAGGTCA
AATGGCTCTCATGGTCCTTAGCATTTGGCTAAATGCTTCCAACAGTTGCAACTGGACAGA
ATCCAAATGACTTCAAGGCATGTGCCTCTACTCTGTTCAAGGAGCTACATCTTAGTGATT
CCCCCCCCCCCCAATTGGTTAGTAGCTTTAAAAATACAATTGAAAGGAGAAGCTACTGTC
TGAAGAACTAATGGAAAATTGAGCAGTTTGGGATATCCTAGGAGATTCACTTATAATGTA
AGGAGTGTGATCAGTCATCTTCCTTCCTACCCAAAAGTGTGCCATCAGAGCATGTACAGA
GTGTGGCAAGCAGTTAGGTGCACACATCCAAAAGCCAGACTGCCCAGGTTCAAAGCCCAG
CTTCACCACTTGGTAGCTGTATAGTTCCTGACTATACTAGTTAACCTTTCTGTCCCTCAG
TCTGGTTTTCCTGATGATTAAATGAATTAATATTTGTAAAGTGTTTAGAACTGTGCCTAG
TCCATTATATGTATTACATGTCTTGGTTTAAATACATGAAGTGTTGGGGTTGTTGTTCAG
ATGGGAAACAAGGGTCTTGAGAGGCTTGCACATATTTCTAAAGTAACAGAATCAGTCAGT
GGTGGAGACAAGAATATCATCACTGCCCAGTGTTCTAGTGGAGAACTGTAGCTCTAAAGA
GTGATGTGCGGAATGAAATATGCTAATGAAAACCAATCAAAATTACTAAGGGAGGTAAAG
AACATGGAAACTGATCATTCATTTATCTAGTGGTTTAGTCAATAAGTAACTGTTAAATGC
TTACTGTGGACCTTGGCACTGTGTTAATGTTGTGGGTATAATGATAAATAAACGAAATTT
ATAGAACATTTACTTAACCTGGGTTAGGCAAGATGTCTTTTTTTAGGGTTGGTGACCATT
CCGCTGAGGACTCTCTAGCCTTGAATTATAGGACAACTTCTACATATAGTGTGGTACCAT
GTAGCTTAATTTGAAGATGAATTTTCTGACCTTAGGTTGATAAACTGTAGGTCACTGGAA
AGATTATGATGAGATTTCCATCCTTTAAACATATCCTGGAAGATGATCTGTGTGAGATGC
TTTAATTACTTCTGAAAACACAATATTCTCCTCTTAAGAGTCTAGTATGGAGAATGTTCT
TGTTTTAAATGTAATTGATCATAAGCTTAATTTGAACCAAGAGTTTGCCCCCCCACCCAC
ACACACAAAATCAGCTCGGTTTTGGATTGTTTAAACACTTTTGCACAAAAATACACATTT
TTGTACCAGATATTTCTAGTCAGACCACATCTAGGCTAGTAGTTTCAGGTGTAGGTGAAA
TGCTTTAAGGAGGATATTAACAAGTTAGAAGACATTTAGAAGTGGGTGCCAGAATAGTGA
AAGGGCAAAGAACGCATGCCAAATGGTTTATACAGTGGAAGGAGAAATAGATGCCTAAGT
GGAACTTGGTATTTTGTTCATAAGAGTTAAAAGGACCATCATTGATAGAGTAAGAAAAGG
GTTGCTTTTGGCTGCTTCCAGGGTAGGAGTAGTAGATGAGAGACTACAGCCCAGAAGTGG
GCAGCTATAAGGAAGAGTTTCTGAACATACCAATCCCCAAGGGGGTGGCCTGCCATGTGG
GAGGGGATCTCTGTGTGAGTGGATCTCCTCAGTCACAGCCGGACGAACAAGCTTCTGAGC
CCTGGGGACTGGGGTCCTGCTGCTGGATGGAAGGTTCAGCCAGATCACCTCAGAGGTTCC
TTACAAGTATCTGTTACCCTGTGACTTCAGGACTTTGATGTCACCTCCGCTGCTGCCCTT
AATACCACTTACTCTGAATAATGTTAAAAGTCCGTGTATGACTAAAGACTGAGTGAACAG
CTGTGACTATCAGCATGATTTTTGTCATATAAGCAGTGAGGCTAAGAATGAAAGTGCTCT
CTCTCAAAGAGGGAGAGGTGTCAGTGGCTCAAAGATAAGATTTCTCTGTGGCTGGAAAGA
ATTAGCTTCCTGGGTCTGTACTGGATTCATGGTAGGTCATAACCAGAATAGGTGAACTGT
GAATGTGTATTCTGAAGATGGGGCCGCGTTCTTAGGCACAGCTGAGGAGAATTGGTTAAT
GGAAATAGTCTGTTGAAACATCTGCCTACCCCCTTGCTTCTGGGAGGCCCTCTCGGACTG
TGGAGGTGCCTTGTTCAGGACGGCAATGTGCTCCAGCTGCTGTCAGGGGAGCCAGCCACT
TGCTGGAACGGAGTCAGGACTGGACCTTTATAAGACACCTTTGAGAGGATCGCAGAGCCC
GGAGAGCAGGCAGAGGTCTTTAGCAAGTTATTTCAGAACAAAGCATTATTTTTCTGACCT
GAGCCAAGAACTACAATAAAGATCCTTTTTGAACTTAAGTTCCTTTTTTTTTTTTTTTTT
TGAAGAGTGAAGTGAATTTTGATCACTAAAGATAACATTGTATGAAGAGGAACATTCTGG
TAATATGCACTCTGTGAAAAGATGCTTAGACAAGATGATCAAGGAGGTATGAGGAATATT
TTTGAGGGCTGAAATCCTGTATTTTTAGAAACAGTATTTTAATTTTCTACAGTATTTTTT
TACCTTTGATTTTGAATTATGTCCCTTTTGAGAATTTCAGTTATTTTCTGGGGTAAGGGG
AACCAGTAAAGGAAATTAGGCTTATTCTTGGGCTGGAATTTCCCCCTCGGTTAGGCTGTA
ATGGTGACAGGGGAGGTTAGGTAAGAGCAGAGGCAGGTGTAGTGTGTATCTATAGAAGTG
GAGGCTCAGGCCGCCTCACTTGTACAGATTCCCTCCAGAGACCTGAGATTGGTCCTAGCA
GTGTGCTGTCATGGTCAGGGTTTTTTTGGTAAAAACTGCAAAACATAATGTATTTTAACC
ATAATTTAAGATCGCTACCTTTTTCCAATTCAGCTTTCTCTTCGTTATGCTTGCCTTCAG
GTGGGTGGCATCGAAATTATTGTGGGAATTTTGTATATGTAACCAGGTACATTTTTCTTA
AAAAGGATTTTCTGAGTTGTGTGAGTTTAAGGCATTACAAAGGTGAATCTTCCTGGGGGT
TAGGAATGCAATGGGTAACAGTCAGAAATTGCCACTGTAGCAGAGTCAGGCAGAAGGTCA
GAGTGAGATATCAGTGTGCAGATGTGAGTGGAAGTAAATTAGTTTCTGTGTTTCTACCGA
TCTCTGACAGTGGGAACACAGGACTCTTCTTTGTTTTTGTTTTTTTTTTTGTTTTTTTTT
GCGTGTATATATTATTTTTAAAAAATAGTTTTTCAGTGTTGTACCAGTTTCTGCTGTACA
GCAAAATAATCCGGTCACATACATGTTTGTGTGCATGTATATATATATATATATATATAT
ATATATATATTTTCCTTATATTATTTTCTATCATGGTCTATCCCAAGAGATTGGGTATAG
TTCCCAACACAGATCTTTTTTTCCCCTCATCTTTAAGGTCTGTTTTGAATAGTAATATCC
TTGGCATGGTATAATTTCATACACTGGTTAGAACTACATCTGATTAAATATTAAAAATCA
TAAATTCTTAAAAATAATGCAAATCGACAATGAGCTAAGTGTGAAGATAATGGTGAGAAA
CTGCTGAGAGAAATGGCTTAACTGTATCCTTTTGCCCCTGCTACTTTGCATAATTATGAA
ACCTTTTCCTAAAGCTCCCTTCTGAGCGAGAAATCCAGCCAACAGAAATCAGAGGCAATT
TACATACTGTCTCTAATAGGCGGCTGTTGGCATCCTGTGAAGTGGTGGTCTCTTTCCTGC
CTTCTGTCCATCTCTCCTCACATGCACTTGTAGTTCTTCTTGGCATTCACACTTACTCTC
TTCTTAATCGTCGAAGTACAGTTTGCAAATGAGAAATCTGTCCAAGGAGCCTGAACTTGG
TGAATCATGGTTCCTTTCAGCCCTGGTTGTGAGTTTATGACTCTATGAGATCTTAAAAGA
TATATTTTATTTGGACATGTAAAAAGGTTCTTCATAACATTCAAAATAAATACTTCATGG
TGATGAAGATTATTGAGGAAAGGGATAATCATTCATGATATTAACTGTTTCCCAAAAGAC
GTCTAGTTAACAAGTTAGGGAAGGGACCCAAATTTAAGTGATGCCTACTTCATGAGGCGA
AGGGGTGTGGTGGGAACGAGGAAAACTTACAAAGGGAAGTCTTCGCCAGAGTCCAGAACA
TCATCGTTATCATAAAGACAGGTTGAGTAGCTGTTGGATCGACTCTCCCAGATTTGAACT
CTGAAAACTCAAACACTGCCATTCTGTCACAGAAAGGATTAAAAACCAACAGTCGTAATT
GTTGGCTATATTGTAATCCTGGGCTATATTCCAGGGGTAGGATTTGACTCAGATTTTTAT
CCCGTGTTTGGAACCAGCAAAGGCTGTCTCTGTGCTCAGCACGAAGTAGGTGCTTAATAC
TTGCTGGCAGCATGTGGACTGATAATGGTGGTAAATGCAGGTCCTGAATGCTTTGCTCTG
GGGAGATTGTGGCCCTTTGGAGTTTGCATGCTGTGGATATCCTCAAAAAGCCCAGAAAAG
GCATCTTTATAGACAGACATGTGACTCAATCCATGTGATCTTAGAACTCAGTGAAATGCT
GTTCTTTGGACTAAACTTTCAAGACTCATGTACATGGCATACAATTCATTAACTAAAAAT
GATTGCTATTTTACCTTAAGTAGGACCACAAATGTCTGCTGTGAGGATGCCCTTTTATTT
CATAGCTTGGATGGTTTTCAGAAGTTGTAAAAAGTGATCTGAAACACTCTCTGAAGTTCC
ACTGTGGTGCAGTGGGTTAAGAATACGACTGCAGTAGCTCGGGTTGCTGTGGAGGCATGC
GCTCAATCCCTAGCCCAGAGCAGTGGGTTAAAGGATCCAGCGTTGTTAGATAGGTCACAG
CTGTGGCTCAGATTCAGTCCCTAGCTGTGAAACTTCCATATGCTGTGGTGTGGCCATTTA
AAAAAAAGAAGAAACACTTTCCAAAAGAGGGAGGTTTAATATTGTGATTGATCAGCCTGT
TGCTTAATCCCGGAATTGTGAAAGGTGATCAAAATGAACAAGATGCTTTCTTGGCATTCT
CTTCTGAAAATACAGAGCCTGCTGCTCTTCTGTCTTAAGTGTAACCATGCTGCCCTGAGG
AGAGCTCAGAACTGCTCTTAAGTTCAAGAGGACAGCTGCTTTCTGATCACTCAGGTCCTC
TGAGGCCTGACCCAAACAGGAAAAGGGTGCTTCACAGGGGCTCTTTGCCAGAGAGAGATT
CAATGTATGAATTTTACTATGAGAATAAAAGGTTGGCTCGCTTATACAGGATCAATTGAA
AGTTCACTGTAGGGTATTCTTCCTTTCCTATGATGGAATTGATTTTAATTCTGGTTTCTA
GGCAGCAGTATTTTTCAAAGAGGAATGTAGCCCTTGTGCTAGGTAGCCCCAGAAATGCCT
ATCATCTCATGGCAGGAGCATGGAAAGTAGAAGGGTTGGACCCTCCTTGAACAGTTGACA
CCCTGGTTCTTGTACTTTAAAGCCATCCAGCAAGAATTCTGAGATCAGCTTTTACCTAAA
GTTCAATATTAACCGTTGAAAAATGAAAAGTTGTCCAAGTTCTAGGTTGGTTGATTAAAT
TACACCATCAAATTTGCCCATTACTTTCAGGCTGCTGAAAACTGTTTAAAAATGACAATC
TTAGAGCTTGAAAAAGACTGTCCGTCTCTCACCAGTCCAGTGGCTACAAATCCTGATGGC
TCTTTCCATTCCCAGGTTTTCCCTGTACTTTCTCTCTACCTTTGTGGTCTCCATCTGTTG
AATATTCTCTCTGGTATAGCTCAACTGTCCTTTTCAACAGGAAACCTTCCTTGTTTTCCT
TTGTAGAATTAGGCGCTAATTCCTCATTTTTCTCTAAGCATCTGTGTTTTAGCAGTACCC
CATCCAAGCCTTCACCGTAATATGCTTTGTGCTGTGTACTTATCTCCCCCCTTGTTGTTT
GAATAAATGAATGCTAGATCCAACTTCGCAGAAAAGAAAATGAGCTTTGAAAGTGTTTAA
CAACTTGCCCAAGGCCACACAAAGTTAGGGGCTTCATCGAGTCTGTTTTTGTTCCAATGT
ATTTTCTCCCATATTCTAATGCAGATAAACCTTTTCTCTTGCACTTAATTGGAGTCATTC
GACACAAGCATGCATATATATATGTATCATATACACATATGTAAAATATATAAACAATCC
CTTTATTACAATAAGGCTATATAAACAATGCCTTTATTACAATAAAGCTATCTTTCCAGG
GTCATGGTTGGTCATATGAAAATCAGAATACAATTTTACATAGGCTCATTATTACCATGC
AAGGAAGTTGCACTCAGGAGCCAGCTTACAGAAGAGTTTTAATTCAGAAAGGTATGCTAG
CTAGCTTCACATGGGCCTGGTGCAACTCTGCTAGCCTTTCACTAATTCCTCCCTTCATCT
GTGCTAAACCTTCAGCCCTCGAGTCCTGGCCCTGCCCTCTTGGTCTCAGCAGATGATACG
GTTTACGTCTCTCACTGAGACGATTTAGGTTAGTGGTTCTTATAACTGAATATGTGTAAA
AATCACCTGGCAGGCTTGCTATAACATAGCCTCTTGTGCCTTGTCCCCCACAATTTGGAT
TCAGTCAGCCAGGGTGGGGCTCCTGAATTTACTTGTCTAACAAGCCCTCGGGTGATGCCA
GTGCAGCTGGTCCAAGGACCTCATTTTTTTTTTTTTTTTTTTTTTGTCTTTTTGCCTTTT
CTAGGGCCGCTCCTCTGGCATATGGAGGTTCCCAGGCTAGGGGTGCAATCGGAGCTGTAG
CCACCGGCCTACGCCAGAGCCACCACAGCAACGGGGGATCAGAGCCGCACCTGCGACCTA
CAGCTCACGGCAATGCCGGATCCTTAACCCACTAAGCAAGGCCAAGATTCAAACCCGCAA
CCTCCTGGTTCCTAGTCAGATTCGTTAACCACTGCGCTACGATGGGAACTCCCAAGGACC
ACATTTTGAGAGCCCTGATTTAGGCCATCTTACGCGAGAGGGTATCTTCTCCAATATAAA
AGCTCTCTGGATCTTTATCTTTCCTCTTCTTTCTGAATTATGACTCAGAAGCGTTAGCCC
TTTCTCAAGCTGAACCTTTTCACCACCAGTTTTGATTCCATCTCCTTTTGTCTGTTTCAG
GATCTTGCTCCAGCATTGAACCCATCTATCTTTGTGCATCTTTTACTTCAACTACTCTAT
TGCCTTTATTCCTCTGCTACTTTACTAACAAAACTGCTTACATTTCCTGTAAGCTGGTAC
AGCCACTATGGAGGACAGTATGGAGGTACCTTAGAAATCTATACATAGAACTACCATATG
ACCCAGCAATTCCACTCTTGGGCATATATCCGGACAAAACTTTCCTTAATAAAGACACAT
TCACCTGCATGTTCATTGCAGCTCTATTTGCAATAGCCAAGACATGGAAACAACCCAAAT
GTCCATTAACAGATGACTCAGAAAGATGTGGTATCAATGGAATACTACTCAGCCATAAAA
AAGAATGACATAATGCCATTTGCAGCAACATGGATGGAACTAGAGACTCTCATATTAAGT
GAAATAAGTCAGAAAGAGAAAGACAAATACCATATGATATCACTTATATCTGGAATCTAA
TATACAGCACAAATGAACCTTTCCACAGAAAAGAAAATCATGGACTTGGAAAATAGACTT
GTGGTTGCCTGGAGGGAGGGAGTGGGAGGAATTGGGAGCTTGAGGTTAACAGATGCAAAC
TATTGGTCTTGGAATGGATTAACAATGAGATCCTGCTGTGTAGCACTGAGAACTATGTCT
AGATACTTATAACGCAGCACGACAGTGGGAGAAAAAATTATGTATACATGTGTGTGTAAC
TGGGTCCACATGTTGTACAGTGGGGAAAAAAAAGTGGGTTAAAAAATAAATTTAAAAAAA
TGCTTACATTTCCACTTGCAGATGTACTATTTAAGATATACTTGACCCTTGTACAAAATG
GGCTTGAGCTGCATAGGTCTACTTATACTCAGATTTTTTGCAATAGTAGATATTGCAGCA
CTGCAGGATTTGTGGTTGGTTGAATCCATGGATATAGAGAAAATGTGGATATAGAGAGCA
AACTGTAAATTACACTTTAGTTTTCAACCATGTGCAGTTGGTGCCCTAACCCCCGTCTTG
CTCAAGGGTCAGCTGTACATAGCTATGTCTAATGATTGTAAACAAATGATTGCTTCTATG
AGAGTACATGACTTTCAGTTGTCTGGGAACTATAATTTGGCTTGCAGACAGAAGAATCAA
GCCAAGTTTAATTTTTTTTTAATGGAGATGGATGGACGAGACTAATGACACATCACAAAA
GAGAGTAAACCTGAATCCCTTTATATTCCTAATAAAGAATGGTTCCTCTAGGTATTCGAA
CAGCACACTTGGCCCAGCAACCTGAATTTGCTTCCCTCTGAAGCATTGCAGTATTGGTAT
GCCAGGCATGGCATTCCTGCCTCTGTCCAAGCAGTTAGAGGTTGGAAATAAGAGGAATAG
TTTACTTTGAAAATTGCACATTGAGCCACTTTGCCTTCTAATTGTTCTCCTTATTTAAGA
ACTTTTGCTACATAAGGATGCTTTGTCTTTCTGATCATCACTTACACTTTTCATTTATCA
CTTCATTAATCATGATTATGAATAATAAATATGTCTAATCATACTTGTGTGACTCATTTC
TACCTGTGTCCTTAATATTAACTCTTATTTCCTAATTCAGTCTTGGTGTTCTTTGGAATA
GGGAGGAATTGGATAAAACATGAATAAGGCATGTAAAATATACAGAAACTTTATTTTCTG
AAAATTGGTTATATTTCTCTAACACATGCAACTTTATTCATATGTAACTCTACATTATAA
TAAATTATCTGGCAGAAACATAGTGAAACATTGTCTCCTATCTAAGTTGTATATTCCTTG
ATAGACCATATTTTTAATGATTCTTTTGAATCCTTAATAATTGAATCTAATCAGTGACAG
CTGAATGAATGGTAATCATGAATGTATGTAAACCTCCAATTTTATCCTTCAAATGTCTCA
TTGATTTCAATTTAAAGGATTCTCTTTAAAAATGTTTAATGGTGTGAGATTGTTCAGATT
TTCCCTTGTCTCCTTTCTCTGCATGGCTTACAAAAATACTTGGCTTTCATTATTTAGTAG
TTTACTCTTTAAATCCAAAAGATGTGTTCCAAAGCATATTCCACAAATTTGCAGAAAGCA
GTCTTCTGCTTAATGATACCCTTAGATGGTTTAATAATTCAGGATCTATTTTTTTCTCCT
TTTAATATGCTAGTACTATTGTGACATCAGTTTTCTTGAGAAAATTTCATGCATTTAGAC
TATCATTTTTCATGGTAAATCTCAGTAGCCCAAAATTCAGTGGTGGAACTCTTCCTTTTG
TTCTCTAAAGGGCCAACGTGGTTCTGGATTCTAAGAACTGTGAGAAGGTTCTCTTCTTAG
TGGAGCAGTTTTATCAGGTAAAATATTATCATGATTGTTTTTTAGTGTATTGGTTTAATA
TATAGAAACCATGTTCTATGTCTAGCTCATTGGCAATCGATAGTTATTTTTTTACTTAAG
CCTTGGCGAACAGATTTTAGGTTGCAAAAATCTCTATTGGTTATTTTGGACATCTAGTTT
AACTTACTTGTGCCTCAGTATCCAAATTTTCTAAATAAAGAATATGCCTACCTATACTAT
GCTCATCACTAGGATTAAAATAATAGATATCATGAAATACAGCACCAATAAGACCATTAC
CAACCAGATGACAAAATTGCTACCAGTCAACGCAGCTGACCTACCCTAATGCCAGATTCC
CAGATGTGGTTTCTTGAAACAGTGGGCCAGTTTGTTCCTTACTCTTCCATGATGCTCACA
TGTCAACTGGAGTTCCCACTGTGGCTCAGCAGTAACAAACCTGATTAGTATCCATGAGGG
CAAGGATTCAATCCCTGGCCCTGCTCAGTGGGTTAAGGATGCAGCATTGCTGCGAGCTGT
GGTGTAGGTTGCAGATGTGGCTTGCATCTGGCGTTGCTGTGAGTGTGGCATAGGCCAGCA
GATACAGCTCCAATTCATTCAACCCCTAGCCTGGGAGCTTTCATATGCCATGGGTGCAGC
CCTAAAAAGACAGAAAAAAAAGTACATGTCAACTAAAAGGCAAATGTCATTTGTCCTCTT
GTATAGGAAGACTCTGAGTTACTTATTCTGTACATTAAGCTGCATTTAAAACAGTAATAA
AGATTATTGCCTGTAGAACTTAAAACCCCTGCAAATTAAGCTTATATTGATGATATTTGT
CAATGGTTCTGAACATCTGCATATCATGAAACTTTCTTGTCAACGTTTAACCTAAAACTT
TCTGCTCACCTTGTCCACTGTAGAAATTGAGAACAGATTCTGAATCTCTTTTGATGTAGT
TTTTTAAATTAAATATAACCGAAATAACATTAGTTTCAGTTTTTAAGTTTGTATATGTTG
TGAAATAACCACCACAATAACTCTAGTTAACATCCATCACCTTATGTAAAACATTTTCTT
GTGAAAATTTAAGATCTACTCTCTTAATAACTCAAATATACAATACAGTATTAACTATAT
TCACTATACTGCATCTTGTATCCCCATGACTTGCCTAGAAGTGTGTGCTTTTTAGCCTGC
TTTACCATTTTGTATGCCCCCCCCCCCCTACCAACCTCTGGCCTCTTACAACTACTAATA
GTCTCTGTATCCATTAGCTCAGGGTTTTTTTTTTTTTTTTTAATCCTTGAGACTTTATTT
ATTTATTTTCCCACTGTACAGCAAGGGGATCAAGTTATTCTTACATGTATACATTACAAT
TACATTTTTTTCCCCCACCCTTTGTTCTGTTGCAACATGAATGTCTAGACATAGTTCTCA
ATGCTACTCAGCAGGATCTCCTTGTAAATCTATTCTAAGTTGTATCTGATAACCCCAAGC
TCCTGATCCCTCCCACTCCCTCCCCCTCCCATCAGGTAGCCACAAGTCTATTCTCCAAGT
CCATGATTTTCTTTTCTGTGGAGATGTTCATTTGTGCTGGATATTAGATTCCAGTTATAA
GTGATATCATATGGTATTTGTCTTTGTCTTTCTGGCTCATTTCACTCAGGATGAGATTCT
CTAGTTCCATCCATGCTGCTGCAAATGGCATTTTGTTGTTTTTTATGGCTGAGTAGTATT
CCATTGTGTGTATATACCACATCTTCTGAATCCAGTCATCTGTTGATGGACATTTGGGTT
GTTTCCATGTCCTGGCTATTGTGAATAGTGCTGCAATGAACATGCAGGTGCATGTGTCTC
TTTTAAGTAGAGTTTTGTCCGGATAGATGCCCAAGAGTGGGATTGCAGGGTCATATGGAA
GTTCTATGTATAGATGTCTAAGGTATCTCCAAATTGTTCTCCATAGTGGCTGTACCAGTT
TACATTCCCACCAGCAGTGCAGGAGGGTTCCCTTTTCTCCACAGCCCCTCCAGCACTTGT
TATTTGTGGACTTATTAATGATGGCCATTCTGACTGGTGTGAGGTGGTATCTCGTGGTAG
TTTTGATTTGCATTTGTGTTATAATCAGCGATGTTGAGCATTTTTTCATGTGTTTGCTGG
CCATCTGTATATCTTCCTTGGAGAACAGTGTATTCAGGTCTTTTGCCCATTTTTCCATTG
TGTTGTTGGCTTTTTTGCTGTTGAGTTGTATAAGTTGCTTCTATATTCTAGAGATTAAGC
CCTTGTCCATTGCATCGTTTGAAACTATTTTTTTCCCATTCTGTAAGTTGTCTTTCTGTT
TTCTTTTTGGTTTCCTTTGCTGTGCAAAAGCTTGTCAGTTTGATTAGGTCCCATGGGTTT
ATTTTTGCTCTAATCTCTATTGCTTTGGGAGACCGACCTGAGAAAATATTCATGATGTTG
ATGTCAGAGAGTGTTTTGCCTTTGTTCTCTTCTAGGCGTTTGATGGTGTCCTGTCGCATA
TATAAGTCTTTCAGCCATTTTGAGTTTATTTTTGTGCGTGGTGTGAGGGTGTGTTCTAAT
TTCATTGCTTTGCATGTAGCTGTGCAGGTTTCCCAGCAATGCTTGCTGAATAGACTTTCT
TTTTCCCATTTTATGTTCTTGCCTCCCTTGTCAAAGATTAATTGACTGTAGGCGTCAGGG
TTTATTTCTGGGTTCTCTATTCTGTTCCATTGGTCTGTCTGTCTGTTTTGATACCAGTAC
CACACTGTTTTGATGACTGTGGCTTTGTAATATTGCCTGAAGTCTGGGAAAGTAGTGTCC
CCTGCTTGGTTTTTGTTTCTCAGGATTGCTTTGGCGATTCTGGGTCTTTTGTGGTTCCAT
ATAAATGTTTGGATTGTTTGTTCTAGTTCTGTGAAAAATGTCATGGGTAATTTGATAGGG
ATTGCATTGAATCTGTAGATTGCTTTGGGTAGTATGGCCATTTTTACAATATTGATTTTT
CCAATCCAGGAACATGAAATATCTTTCCATTTCCTTACCTTTTCTTTGATTTCATTGATT
AAAGTTTTGTAGTTATCGGCATATACGTCCTTTACCTCTTTGGTCACGTGTATTCCGAGG
TATTTGATTTTGTGAGGTGCAATTTTAAAAGGTATTGTATTTTTGTATTCCTTTTCTAAT
ATTTCATTGTTGGTATACAGAAATGCAACTGACTTCTGAATGTTAATCTTATATCCTGCT
ACTTTGCTGAATTTATTAATCAGTTCAAGTAGTTTTGGGGTTGAGTCCTTAGGGTTTTCT
ATGTATGGTATCATGTCATCTGCATACAGTGACAGTTTTATCTCTTCTCTTCCTATATGG
ATGCTTTTTATTTCTTTTGTTTGTCTAATTGCTGTGGCTAGGACTTCCAAAACTGTATTG
AAGAGCAGTGGTGAGAGTGGGGATCCCCTCTTGACTTCCCATGTGGCTCACAGCTCAGGG
TTTTTTTTGCTGTTTTTTGTTTTATTTAGATTCCACATATAGATGAGATCATATGGTTTT
TATCTTTCTCTTAACTTTATTTCACTTAGTATAATGCTCTCAAGGTCCATCTTTGTTGCA
AATTGCAAGATTTCATTTTTTATGGCTGAATAGTATTTGCATGTATGTATAACACATCTA
TCCATTCAACTATTGATTGATGCTTACCATGCCTCATATCTGGGCTGTTGTAAACAATGC
TGGAGTGAACATGGAGAAGCATGTATCTCTATGAGTTAGTATTTTCATTTTCTTCAGATG
TAAATACCCAGAAGTGGAATTGCTGGGTCACATAGTAGTTCTGTTTTTAATTTTTTGAGG
AACCTCCATACTGTTTCCCATAGTAACTGCACTAATTTACATTCCCACCAACTGGCATGA
GAGTTCCTTTTCTTCACATCTTTGCCAACACTTGTTATTTTATTTTTGATAATAGCCATT
CTAACAGGTATGAGGTGATCTCATTGTGGTTTTGCTTTGTATTTTCCTTATTAGTGATAT
TGAGTACATTTTCATGTACCTGTGTGTCTTATTGGGAAGTATGTCTCGTGAGATCCTCTG
CCATGCAGATTTTTTTTTTCTTTTTTGCTATTGAGTTGTATGAGTTCTTTATATATTTTG
GATGTTAACCCCTTATCAGATATGGTTTGTAAATATTTTCTCCCATTTGGTAAATTGTGT
TTTCATTTTGATGGTTTCATTTGTGTACAGAAGCTGCTCAGTGTAATATGGTCCTACTCA
TCTGTTTTTATTTCCTTTGCTTTTGGTGTAAAATTGAAGACTGGTATCAAGGAGCTTAAC
ATCTGTTTTCTTGCAGTTTTATGGTTTCAGATCTTATACTCAAAGTTAATCCTTTCTGAG
TTAATTTTTGTGTATGGTTTAAGATAGTGGTACAGTCTCATTCTTTTGCAGGTAGCTGTC
CAGTTTTCCCAGCACCAATTAATGAAGATTGTATATTCTTGACCCCTTTGTTGTAAACTA
ATTAACCATATAAATCTGGGTTTGTTTTGGGGCTTTCTTTTCTGTTTCATGGATCTTTGT
TTCTATTTTTATGCCAATACCATACCCTTTTGATTATTATAGTTTTGTGATACTGTTTGA
AATCAGTGTGGTGCCTCCAGCTTTGTTAATCCTCCTCAAGATTGCTCTTGCTATTAAGGG
TGTTTTATGTTCCATATAAGTATTAGGATCATCCATTCTATTTTGGTGAAAAATGCTATG
GAATTTTTAGAAGGATTGTATTGCATCTCTAGATTGGGGTATTATGGACAAGTTGATAAT
ATTCTTCGGCGTGAAATATCTTTGTGTCTTCAATTTCTTTCATCAGTGGCTTATAGTTTT
CTGTATACATGTATTTGAAAACTCTTAATGGGCTTTATTCCTGCCTCTTCCTGCCCATTG
CAGTGTGCACACCCAGTCTACTCACTGGTCTGCTTGATGTGCCTGTGCTCTGGCTCCTGT
CTTTTCTTCAAGCTTAGCCTACTCTTATTTGGTTTCCTCTTATAAAATATTCTCTAAGCC
TACTATGAACTCTGAAGTACTAAACTCAAAGTAATAGTGAAATCACAACACCATGCTAAA
TTTATGTATTTCTTCATTTAATCCATATATAATCTATAAAAGATATTTGTATTCCCTAGA
GGTGAAAACAGAGGTCTAGGAAAGAAGTAACTTGTTCAGAGTTACTAGTTAATGGCTTTG
CATGTTCCTGGGACCAAATCTCAGCTATCCTAAAACCTACCCTTTTACTACTATGCACAC
AATTACTATGTATTCCTATTTGATAACTATGATGTGACACCTTATTCACATTTTGTCTGC
TTTTTTTTTTTTTTTTTTTGGTTTGCCCAAAACTTTATTTCTGGAATATAAGTGTTAAGT
GCCCCAAATCAAATTTGGTGTTTTTTAATACTTAATGAATTTTATTACATTTATAGGTAT
ATAACAATCATCACAACCAAATTTTATAGCATGTACCTCCCAAACACTCAGTGCATCCCC
CCACCCCCCAAACTGTCTCCTTTGGGACAATAAGTTTTTCAAAGTCTGTGAGTCAGTATC
TGTTCTGCAAAGAAGTTCATTGTGTCTTTTTTCAGATTCCACATGTCAGTGAAAGCATTT
GATGTCGGTCTCACTGTCTGACTGACTTCACTTAGCATGATAATTTCTAAGTCCATCATA
TTGCTAAAAATGCTGGTATTTTAATGCCATTCCTTTTAATGGCTGAGTCATATTCCATTG
TGTATATGTACCACATCTTCTTGATCCACTCCTCTGTCAATGGACATTTAGGTTGTTTCC
ATGTCTTTGCTCTTGCAAATAGTGCTGCAATGAACATTGGAGTACATATTTTCTTTTCGA
GTCATGGTTTTCTCTGGATAGATGCCCAGGAGTGGAATTGCTGGATCAAATGGTAGTTGT
ATTTTTAGTTTTCTGAGGAATCTCCATACTATTTTCCACAGTGGTTGCACCAACTTATAT
TCCCACTAACGATGTAATAGGGTTCCTTTTTCTCCACACCCTCTCCAGCACTTATTGTTT
GTAGACTTTTTGATGATGGCCATTCTGGCTGGTATAAGATGGTACCTCATAGTGGTTTTG
ATTTGTATTTCTCTAATAATGAGTGATGTTGAACATCTTTTAATGTGTTTTTTTTCCATC
CACATGTCTTATTTGGAGAATTGTCTGTTTAGATCTTCTGCCCATTTTTTGATGGGGTTG
TTTGTTTTTTTGGTATGGAGCTGTAGGAGGCATTTATAAATCTTTGAGATTAATCCCTGG
TCAGTTGATTCATTTGCAAAGGTTTTCTCCTATTCTGAGGTTGTCTTTTCGCTTTGTTTA
GGGTTTCCTTTGCTGTGCAGAAACTTTGAAGTTTAATTAAATCCCATGTGTTTATTTTTG
TTTTTATTGTCATTACTCAAGAGGTGGATCTGAGAAGATGTTGCTGTTGTTTATGTCAGA
GAGTGTTTGGCCTAAGTTTTCCTCTAAGAGTTTTATAGTATCTGGTCTTATATCTAGTTC
TTTAATCCATTTTGAATTTATTTTTTGTGTGGTGTTAGAGAGTGTTCTAATTTCATTCTT
TTACCTGTGGCTCTCCAGTTTTCCCAGCACCACTTATTGAACAGGCTGTCTTTTCTCCAT
TGTATATTCTTGCCTCCTTTGTCATAGATGAATTGGCTGTAGGTGTGTGGGTTGAATTCT
GGGCTTTCTATCCTTTTCCACTGATCTATATTTCTGTCTTTGTGCCAGTACCATATGGTT
TTAATGACTGTAGCTTTGTAGTATAGTCTGAAGTCAGGGAGCCTGATGCCTCCAGCTCCA
TTTATCTTTTTCAGGATGCCTTTGGCTATTCTGGGTCTTTTACGCTTCTGGACAAACTTT
AAAATATTCGAGTTCTGTGAAAAATGGCCTTGGTAATTTGATAAGGATTGCATTGAATCT
GTAGATTGCCTTGGGTAATATAGTCATTTTGATAATATTAACTCTTCTAATCCAAGAGCA
TGGTATGTCTTTCCATCTGTTTGTGTAATCTTTGATTTCTTTCATCAGTGTCTTCTAGTT
TTCCTAGTACAGGTCTCTTATCTCTTTAGGTAGGTTTACACCTAGGTATTTTATTCTTTT
GGATGTGATGGTAAACGGGATTGCTTCCCTAATTTCTCTTTCTGATCTTTCATTGTTAGT
ATATAGAGATGCCATCAATTTCTGTGTATTTTATATCCTGTGGCTTTGTCAAATTCATGG
ATGAGTTCTAACAGTTTTTTGGTAGCATCTTTAGGATTCTCTAAGTATAGTATCATGTCA
TCTGCAAATAGGGATAGTTTTACTTCTTTCCAGTTTGGATTCCTTTTATCTCTTTCACTT
CTCTGATTGCTGTGGCTAGGACTTCCAAAACTATGTTGAAAAGTAGAGGCAAGAGCGGAC
ATCCTTGTCTTGTTCCTGATCTCAGTGGGAATTCTTTCAGCTTCTCACCATTCAGAATGA
TGTTAGCTGTGGGTTTGACATATATGGCCTTTATCATGTTGAGGTAGGTTCCCGTTATGC
CCACTTTCTGAAGGCTTTTTATCAGAAATGGGTGTTGGATTTTGTCAAAGGCTTTTTCCA
CGTCTATTGAGAGGATCATATGGTTTTTATTCAGTTTGTTAATGTGGTGTATCACACTGA
TTGATTTTGCAGATATTGATGTCTGCTCAGTCTTGCCTGCTATCCCCTTACTTTCTCAAA
CTTGTTATTCTTTAGTCCCATCCCAGCACACTCCCAGTTTATGTACCCAGCCTTCTTTCC
ATTTTTTTTAAACCTCAACTATCTTTAAAACAAACAACAACAGAAACAACTTCAAGCCTG
ATAATGAACCCTCTATGTTTCTTGACAATGTCTAATTCCAACCACATAAGATAATTAGCC
AGGTGAAAACAGAAGTAGACTATAGGATTGAAGTAAAGAAAACCTCTTTACCTTTTCTAT
TATAAATTTAAATGAGTGACTAAAACACCTTGATCTCCATAATTTCTTTTTGTTGTTGAT
CAAGTATCTTTTTTTCATTTTTTATTGTTAATTTACAATGTTCTGTTAATTTCTGCTGTA
CAGCAAAGTGACCTAGTTGTACATATGTATGTTCTTTTTTCCACATTATCCTCCATCATG
TTGTATCACAAGTGACTAGACATAATTACCTGTGCTAGACAGCAGGATCTCATTGCTTAT
CCACTCCAAATGCAATAATTTTCATCTGCTAACCCCAAACTCCTTCCCTTCGGCAACCAC
AAGTCTATTCTCCATGTCCATGAGGTTTTTTTTTTTTTCTTTTTTTTTTTTGCTTAGATA
GGTTCATTTGTGCTGTATATTAGATTCTAGATAAAGTGATAATCATATGGTATTTGTTTT
TCTTTCTGACTTCACTTAATATGAGTCTCTAGTTCAACCATGTTGCTGCAAATGAAATTA
TTGTATTCTTTTTATGGCTGAGTAGTAGTCCATTGTGTGTATGTACCACATTTTCTTAAT
CTGTTCATCTGTCCTTGGACATTTAAGTTGTTTCTATGTCTTGGCTATTGTGAATAGTGC
TGCTGTGAATGCTGGGGTGCATGTATCTTTTTCAGTAAAATTTTTGTCCAGATATATGCC
CAGGAGTGGATTGCTGAATCATATGGAAGTTCTATATTTAGTTTTCTGAGATACTCCTTA
CTGTTTTCCATAGTGGTTGTACTAATTTATATTCCCACCAGCAGTGTAGGAGGGTTCCCT
TTTCTTTGATCTCCATAATTTCTAAGTAGCTAAATATTAGAGCACTGCACATACACAGAC
ACACATATTTTATGCATAGATTGCTATTTTACTGAGTGGCATATTTTTGGCAGTGTAACA
ACAAAAGATAATACAGAGGCATGGATAGGCTTACTTCTATTGTGTAGAAAGCTGCTTTGG
AAATCATCATGCACTGATATAAATTATCATTGGAGTTTCATTTGGATATCTGAGCTTAAG
CATTTTGCTCTTCTCTCCAATTTCAGAAGTTAATGGCCATTCATCTTCATAAAAGTAAGA
CTTCTAAAATAGGACAGAGGCATAAAATAAACATTTGAGAGCAGTGTTGGATGCACCCAA
CTGAACAAACTGCCCTTCTCTTTAGCTTTGAACTCTAAACCTTGTTTATAAATACCCTTT
TGGTTTTTGTCTTCTCTTTAGCGAGGAAAAAAAAAAGAACAATTAATGTAGATTCTAAAG
AAAAATACAGCAGGAACATTTTGGTAAGAGAGAGTCCCACATGTAAAAGTTTAAGAATTG
GCAAGTACCTGCAGCTGACCAGTAGAACTTGGAAGAGGAAATGTGGCTTAAACGTCTTAG
CTTGTGGAATGATATGGATAAGTTTTGATTACTGAGGTGCTCAGAGATCCAGCATTTACT
CATTGAAACACTGGAATGGCTCACATCATCCCTTGTAGCATCTACTTTATTTCTTCCAGA
AGAATTAGGTTTTGTGCTACCTTAGAACCCACTTTCCATAATGAAATCACCATATGAGTT
ATGCTGTGAATACTGTGTACCAATGCATAGGAGGAGCTCACTCATCTCACAGAAATTGCA
CACATGATGATTATACACCTGGCCTAGAAATCTGAACTATGTTGGTACAGCTATGTTCTG
CCATGAAACCACCTGATTGTATTTGCACTGTGACAGCTGGGATGGCCTAGGGCAGGAAAG
TGGCATATGCCAGGGCTGTGAATGCAAAAGGAAAGATCAGCAAGAAGTGGTCAGGAGAGC
CATACTCCATACCGTAACTGCCCCTAGCAAGCAGTGTCTCAGCTTTAACTTGGCCTCCAA
TATCTTGCCTGGTTATGGCATGCCATGACCATGACAGATGTTTCTTTAAAAAAAAAAAAA
AAGTAAATGTACATAGTCTTTCTCTTTAAAAAATAGAGTACCCTCCATTCCTCACCAAAA
GTAATTGGTAGTATCCATTATATTACATCTTATAATTGAACAGATTCAGAAATCACCATT
ATAAACATGTTTCCTAAACTATAAAACATGAAGATATTGGAGCTTCCTTGTGGTGTAGTG
GGTTAAGGATCTGGCATGTCATTGCAGCAGCATGAGTTGCTGCTGTAGCGTAGGTTCAAT
CCCTGGCCCTGGAACTTCCATGTGCTGCAGGCATGGCCAAAAATAAAAAATTAAAAACAC
ATGAAAATATCACAGCCTGAGTTTAATGTTAGGGAGCCACTTTTCTATGTGTTTTAATCA
GAAAAAAATTAACTATTGCAGAGGAAGCTTTAATTTTGAAGTAAGTCCAGCATTTGAAAA
GAAACACATAATTCTTGCTTGGGGGAAAGAAATGGAAGTTCGATTTTGGACTCTGCAAAT
GACAGTACCAGCTGTTGTCATAATATTTCTAACATCCATGAAGGATTAATTCCAGGCCCA
GCAAGCTCATTGGATGAGCAGAAACAGCTATGGAAACAAACACTGGTGCTTATGCTCTGA
CATCGTGAAATTCGGCAGGAGAACTCTGTGGAATTGGATAGCCAGCCAATACTGGATTAT
CATGCCTGTGGAGCATTCACTTTGTGGATTATGTGCAGAAATGTTAATCCCAAACTTGCT
TTCCTCTGCCTCTTGGCCCTCTTTCTCTACAGTGGTATACTCAGGATGTGCCATCTCATT
TGAATGCAACCTTTCTATTAAGGCCATTAAGTACTCATAGTCCAGGACACTCAGAGGGAG
AGATAGAGACCTGGTTTTAAAGCACTTACTTTCACTACAGAAATAGTAGTAATTTGCTTG
AGGAAACACATTTGCTTGGGTTTCATAGGCAGGTGGGTCTGGATTCAAATCCTACTTATT
TTGAAGTATGGCCTCAGGCACATCATTGCAATTTCCTGAGGCCATTTCTGTTTCTATAAA
GCTTGGGTCCTAGGAGTTCCTGTCATGGCTCAGCGGAAAACGATCTAACTAGCATCCAGG
AGGACACAGGTTCAATTTGTCCTTGCTCAGTGGGTTAAGCATCCGGTGTTGCTGTGAGCT
GTGGTGTAGGTGACAGACACGGATCAGATCCCACGTTGCTCTGGTTGTGGTATAGGCCAC
CATCTGCAGCTCCAATTTGACCTCTAGCCTGGGAACCTCCATATGCTGCAGGTGCAGCCC
TCAAAAGACACACACATATACACACACACAATATGGTCTTAATACCATGTTATAGAGTTC
TTTTTGAAAATTAGAAATATTTACGTCTTTAGATCACTACCTGGTAGCTGTTTTTCCAGT
ACAGATACACCTTTTTGTATATATTCAATGAGGCAGAATATATGCTAAATGAGAATCATG
TTTCCCCAGGTCCTCCCAGAGACAGGAGGCATGGATGAAGGAGGTCCACCCTCCGCGGGG
GTAAGGGGTCAAGCTAAGGCAGGACATGTGGGTGGGCCTTTGCTAACCGGGTGGAGGGAG
AGGACACACCTTCCAGCAGGTGTGGGTCACATTAAGGCATAAAGACAGGAATGCCATGTG
GCATTTATGAGGCAAAGGATTAGGAAGTTAACGCTTAAGACCTTGAAGAGCAAGCAGACT
AGGCCTTCGTGGACAAGTGACTACTAGCCAGAGGGGGGAAAAAAAAAATCCCAAGGCCCC
TTTTCTCCCCTACCTCCCCACTTTCCTACATCATATTCAGGCAACCCCAGCTTTTCCTTG
CACTCTGTTTTCATATGAGACTTTAAGAAGGCAAATCTGTAAGAAGGGATCATTTTTTTT
TATTTTATTTTTTTCCTCACTGTACAGCATGGGGATCAAGTTATTCTTACATGTATACTT
TCTTTTCCCCACCCTTTGTTCTGTTGCAACATGAGTGTCTAGACATAGTTCTCAATGCTA
CTCAGCAGGATCTCCTTGTAAATCTATTCTAAGTTGTATCTGATAACCCCAAGCTCCTGA
TCCCTCCCACTCCCTCCCCCTCCCATCAGGTAGCCACAAGTCTATTCTCCAAGTCCATGA
TTTTCTTTTCTGTGGAGATGTTCATTTGTGCTGGATATTAGATTCCAGTTATAAGTGATA
TCATATGGTATTTGTCTTTGTCTTTCTGGCTCATTTCACTCAGGATGAGATTCTCTAGTT
CCATCCATGCTGCTGCAAATGGCATTTTGTTGTTTTTTATGGCTGAGTAGTATTCCATTG
TGTGTATATACCACATCTTCTGAATCCAGTCATCTGTTGATGGACATTTGGGTTGTTTCC
ATGTCCTGGCTATTGTGAATAGTGCTGCAATGAACATGTGGGTGCATTGTGTCTCTTTTA
AGTAGAGTTTTGTCCGGATAGATGCCCAAGAGTGGGATTGTGGGGTCATATGGAAGTTCT
ATGTATAGATGTCTAAGGTATCTCCAAATTGTTCTCCATAGTGGCTGTACCAGTTTACAT
TCCCACCAGCAGTGCAGGAGGGTTCCCTTTTCTCCACAGCCCCTCCAGCACTTGTTATTT
GTGGACTTATTAATGATGGCCATTCTGACTGGTGTGAGGTGGTATCTCGTGGTAGTTTTG
ATTTGCATTTGTCTTATAATCAACGATGTTGAGCATTTTTTCATGTGTTTGCTGGCCATC
TGTATATCTTCCTTGGAGAACAGTGTATTCAGGTCTTTTGCCCATTTTTCCATTGTGTTG
TTGGCTTTTTTGCTGTTGAGTTGTATAAGTTGCTTCTATATTCTAGAGATTAAGCCCTTG
TCCATTGCATCGTTTGAAACTATTTTTTCCCATTCTGTAAGTTGTCTTTCTGTTTTCTTT
TTGGTTTCCTTTGCTGTGCAAAAGCTTGTCAGTTTGATTAGGTCCCATGGGTTTATTTTT
GCTCTAATCTCTATTGCTTTGGGAGACTGACCTGAGAAAATATTCATGATGTTGATGTCA
GAGAGTGCCTCTTCTAGGCATTTGATGGTGTCCTGTTGCATATATAAGTCTTTCAGCCAT
TTTGAGTTTATTTTTGTGCATGGTGTGAGGGTGTGTTCTAATTTCATTGCTTTGCATGTA
GCTGTGCAGGTTTCCCAGCAATGCTTGCTGAATAGACTTTCTTTTTCCCATTTTATGTTC
TTGCCTCCCTTGTCAAAGATTAATTGACTGTAGGCGTCAGGGTTTATTTCTGGGTTCTCT
ATTCTGTTCCATTGGTCTGTCTGTCTGTTTTGATACCAGTACCACACTGTTTTGATGACT
GTGGCTTTGTAATATTGCCTGAAGTCTGGGAAAGTAATGTCCCCTGCTTGGTTTTTGTTT
CTCAGGATTGCTTTGGCGATTCTGGGTCTTTTGTGGTCCCGTATAAATGTTTGGATTGTT
TGTTCTAGTTCTGTGAAAAATGTCATGGGTAATTTGATAGGGATTGCATTGAATCTGTAG
ATTGCTTTGGGTAGTATGGCCATTTTTACAATATTGATTTTTCCAATCCAGGAACATGGA
ATATCTTTCCATTTCTTTACATCTTATTTATTTATTTATTTATTTATTTATTTATTTATT
TATTGCCTTTTTGCTATTTCTTGGGCCGCTCCCACGGCATATGGAGGTTCCCAGGCTAGG
GGTCCAATTGGAGCTGTAGCCACCGGCCTATGCCAGAGCCACAGCAACACGGGATCCGAG
CCGCGTGTGAACCTACACCACAGCTCACGGCAACACCAGATCATTAACCCACTGAGCAAG
GGCAGTGACCGAACCCGCAACCTCATGGTTCCTAGTCGGATTCATTAACCACTGTGCCAC
GACGGGAACTCTACATCTTCTTTAATTTCTTTGATTTAAGTTGTATAGTTCTTGGCATGT
AAGTCCTTTACCTCTAAGAAGGGATCATTTTTATGCCTGCAGTTGTATAGCCACTATGGA
GCCTATAGCCTTGCTCTTGAAACTAGTCAAGGGTTGTTCTGTAATGTTTGGGCAAAAAGC
TGATTGAGTATATAAGCCCAGCAAATCACTAAAGTGGATAGTGGGGAGGCCTGGGGAGGA
GGAAAAGGTGGCTAATCCTGGAGAATAGAGGGTTAGCGTACTGGAAAATGAAATAAAAAA
AGGCAGAAGTTCCTGTTGTGGCTCAGTGGTAATGAATAATGAGGACACGGGTTTGATCCC
TAGCCTCACTCAGTGGGTTCAGGATCCGGCATTGCTGTGAGCTGTGGTATAGGTCACAGA
TGTGGCTTAGATCCCATGTTGTTGTGTAGGTGGGCAGCTGCAGCTCTGATTCGACCCTAG
CCAGGGAATTTCCATATGCCACAGGTATGGCCCTAAAAAAAGGTGGGCGGTGTTGGGAGG
TAGTATGGGGAAAGGACTGCTTATGATTCAGGTTTAAGTCATATAGGAGTTACATTGATT
CTTGGAGCAAGGTATCCAATGTGTGTAGCTATAAACTGGCTGGCGTGTCTTTCTGTTGTT
GGTCCTTCCCAAGACCAGGCGTGCATGTTCCGGGAGATGCTCATGGGGTTTTTGTGCTAC
AGGCAGAAGTAATTGAGGTTGAGCCCAAGGAAGGGACAGTGGATGGGGCTGTGGTTCTCT
GGATGTAAGGTTATGTTTATATATAGAACAAAGTGATTTTAAACATTATTAATGGTAAAA
TATGAACCAATATTTGCAAATGTTAACTATCATCTAGATGTTCTTTTTGTTGCTAATTGT
AGAAAAGTACCTTTGGAGGAATATATTTGGAATGGTTAAGTATTAGGGAGCACATTTTGG
TGTTCCAGCTTTAAGGTACTAGGGCAATATGAAAAGACATATTTTATGTGCATTCAAATT
CAAGATAAGAGAACCCATAGTTCTATTGCCTGGATAAAGATCTTGAGAGTTAAATGGGGA
TTTGGCAAACAGTGGGCAAAAATTGACTTAAAACACAGAGAAGCCTACACAAGTATTTAG
AGGGAGGAGACATCAAAGAATGTTAGAAATAGCTTATATCACCACAAATACAATAACGCA
GTAAAATGGGAAATCAGAGTCCATGCTGCCAGGAAAATCTAGTTATTGTGTAAAAACGCC
TATTTGGCATACTTAATAATGGGATAAAAGGGAAATGATGTTTTCTTTTTTTTACATGTA
ATGTTTTTTAATTTTTTTCATTATAGCTGGTTTACAGTGTTGTGTCAATTTTCTACTGTA
CAGTGTGATGACCCAGTTACATATACATGTATAGATTCTTCTCGCATTATCATGCTCCAT
CATAAGTGACTAGATGTAGTCCCCAGTACTATACAGCAAGATCTCCTTGCTCATCCCTTC
CAAAGGCAATAGTCTGCATCTATCAACCCCAAGTTCCCAATCTATCCTGCTCCCTCCCCC
TCCCTCTTGGCAACCACAAGTCTGTTCTCCAAGTCCATGATTTTCCTTTCTGTGGAAATG
TTCATTTGTGCCATATGATTTCTGAAAATCTGTTCTCCAAGTCCATGATTTTCCTTTCTA
TGGAAAGGTTCATTTGTGCCATATCTGAAATCTTAGATATAAGTGATATTATATGCTATT
TGTCTTTCTGGCTTACTTCACTCAGTATGAGAGTCTCTGGTTCCATTCATGTTGCTGCAA
ATGGCATTATTTTGTTCTTTTTTATGGCTGAGTAGTATTTTGTTGTGTATATATACCACA
TCTTAATCCAATCATCTGGCAATGGATATTTAGGTTGTTTCCATATCTTGGCTATTGTGA
ATAGAGCTGCAGTGAACATGCAGGTGCATGTGTCTTTGTCAAGGGAAGTTTTGTCCGGAT
ATATGCCCAAGAGTGGAGTTACTGGGTCATATGGTAGTTCTATGTATGGTTTTCTAAGGT
ACCTCCATACTGTTTTCCATAGTGGTTGTACCAACTGACATTCCCACCAAAAGTGCAGGA
GGGTTCCCTTTTCTCCACACCCCCTCCAGCATTTGTTATTTGTGGACTTATTAATGATGG
CCATTCTGACTGGTATGAGGTGGTATCTCGTGGTAGTTTTGATTTGCATTTCTGCAGTAA
TCAGGGATTTTGAGCATTTTTTCATGTGCTTGTTGGCCATCTGTATATCTTCTTTGGAGA
AATGTCTACTCATGTCTTTTGCCCATTTTTCCATTGCGTTGTTGGCTTTTTTGCTGTTGA
GTTGCAAGTTGCTTGTATATTTTAGAGATTAAGCCCTTGTCAGTTGCATCATTTGAAACT
ATTTTTTCTCATTCTGTAAGTTGTCTTTCTGTTTTCTTTTTGGTTTCCTTTGCTGTGCAA
AAGCTTGTCAGTTTGATTAGGTCCCATGGGTTTATTTTTGCTCTAATTTCTATTGCTTTG
GGAGACTGACCTGAGAAAATATTCATGATGTTGATGTCAGAGAGTGCTTTGCCTTTATTC
TCTTCCAGGAGTTTGGTGTCTTGTCTTCTGTTTACGTCTTTCAGCCATTTTGAGTTTATT
TTCGTACATGGTGTGAGGCTGTGTTGTAGTTTCATTGCTTTGCATGCAGCTGTCCAGGTT
TCCCAGAAATACCTGCTGAAAAGACTGTCTTTTCCCCATTTTATGTTCTTGCCTCCTTTG
TCAAAGATTAATTGACTCTAGATGTCTGGATTTATTTCTGGGTTCTCTATTCTGTTCCAT
TGGTCTGTATGTTTGTTTTGGTACCAGTACCACACTGTCTTGATTACTGTGGCTTTGCAA
TATTACCTGAAGTCTGGGAGGGTTATGCCTCCTGCTTGGTTTTTGTTTCTCAGGATTGCT
TTGGCAATTCTGGGTCTTTTGTGGTTCTATATAAATTTTTGGATTGTTTGTTCTAGTTCT
GTGAAAAATGTCATGGGTAATTTGGTAGGGACTGCATTGAATCTGTGAAATGATTTTTTA
AAGAGTTGTCACCCACCCTCCATCCACCATGTGTGATTGGGGTGTTTGCTAGTTTCAGTG
ATTTTTGGAGGCAGAAGACAAGTTTCACTGCCAAGTGTGTCAGTGGAGGTGGGGGGATAG
AAGACTTACTGTGTTAAATGAAAGACATTGCTTAGAATAAAGCCAGATTTTCTATAAAAC
AGAAGGAATTTGATATATGCTATTATCAGGAAAAGTAGATTTTTAAAAGTTTGGTTATCT
AGTAATTTTTTTAATGACTGCCTTAATATTTAAACATTTTCATGCTCTCATTTAGGAAAA
AAATGGAAATCTGTTTCTATAGAGGGTTATATGGCTAAAAATCTTTTTTTTTTGTAGTTA
CATGGATAGATATGCTACATAGTTTCAGTCATATGTATATGACTTTCTAAGAGAATTGCG
GTATCCAATAATACATGATTTTCTTAGCAGAATCTAACACATAGTTAAGAGTCATGTATT
ATCTGTTTCTTGTTAATGAGATCCATGAACAGTGAAAGCAGAAAAGAAAGTGACCTTTCA
GGGTATATTAATGGATATAAATTTAAAGCAAAAAAATATTTCTAAAAACATTGCTTTGGG
GTACATAGGCCCAATTACCAGTTTTGTACACATTTTATACATGTTATCAGGCTTGAACTA
TTTCTTCCAACTTTCATTTACCAAGAGACTATGATAACATCAGTAAAATACAACCAGGAT
GGGTAAATTTTCCTTATCCTACCTATGTCACGATCATGCTGCAAATCCTCCCATCATGAT
TTTTTTCAGTTTTACTTATATATTTATATTTATAGATTTATATATACATATTTCAGATTT
TTCCCATTACAGGTTATTGCAAGATATCGAATATAGTTCTCTATGCTGAATAGTAAATCC
TTGCTATCTATTTCATATAATAGTATATCTGGTAATCCCATGCTCCTCATTTATCCCTCC
CTCCCTCTTTTCTTTTATGTAAACATAAATTTGTTTTCTATGCTTGAGTCTATTTCTTCT
TTGTATACAGATTCATCTGTATTATTTTGTTTATTTATTTATCTTTTTAGGGCTGCACTC
ACAGCATATGGAGGTTCCCAGGCTAGGGGTCAAATAAGAGCTGTAGGTGCAAGCCTTTGC
CACAGCTACAGCAATACAGGCTGAGCTACATCTTTGAACTACACCACAGCTCATGGCAAT
GATGGATCCTTAACTCACTGATCAAAGCCAGGAATAGAGCCCATGTCCTCATGGATAACA
ATAAGGTTTGTTAACCACTGACCCACGATAAGAACTCTCCTATTGTTTTTTAGATTCCAC
ATATAAGTGATATCATGTTCGTATTTCTCTGACTTCATTTAGCATGTTAATCTCTAAATC
CATTCATATTGTTGCAAATGGCAATATCTCCTGTTTTATGGCTGAGTAATATTCCTGTGT
GTGTGTGTGGGGGAGAGAGAGAGTATATACCACATATTTATCCATTCATCTGTTGATGGA
CACTTAGTTTGGTTCCTTCCATGTCTCAGCTATTATAAATAGTTCTTCTATGAACATTGC
AGTACATGTATCTTTTCAAATTAGAATTTTCATCTTTTCTGGGTATATGTCCATGAGTGG
GATTGCTGGATCATATGATAGGTCTATTTTTAGCTTAAATATCCATACTGTTCTCCCTAG
CGGCTGCACCAATTGACATTCCCACCAACAGTGTGGAAGTGTTACCTTTTCTCCACACCC
TCTCTAGCATTTATTTATAGAGTTTTTGATGATAGCATGTGTGAGGTGATACCTCATTAT
AGTTTCAATTTGCATTTATCTAATAATTACTGATGTTGAACATCTTTTCATGTGCCTGTT
GTCCATCTGTACCATCATGGTTTTTTAGCTATAATAGGCCTAGCCTCCCCATCATCCATC
TTGCTGGGTTCTGGTAATGCAGCTTAAGAACTAATGGAGCCCTAGTCAAACTTTTAGTAT
CTAGATATCGACTTTCATTATTCAAGACTTATTGGGGGTGGGGGGAACCTCCTTCTGTCC
AAAGCTCCTCCAGGGGAGTTCCCGTCATGGCTCAGTGGGAACGAATCTGATTAGCATCCA
TGAGGACACAGGTTTGATCCCTGGCCTTGCTCAGTGGATTAAGGATCCAGCATTGCTGTG
AGCTGTGGTGTAGGTCACAAACATGGCTCAGATCTGGCCTTGCTGTGGCTATGGTGTAGG
CCAGCAGTTACAGCTCCTATTCGACCCCTAGCCTGGGAACCTCCATATGTCACAGGTGCG
GCCCTAAAAAGACAAAAAAAAAAAAATTCCTCTGGTACCATCAGGCATGGCTGGATATAC
ATGAAATTGAAAATGTCCAAGAGACAAACCATCCATGTAACTAACCCTAGAATCCGAAAC
CTTCACTCAGTACTCAGGCTTCTGGAGACTTGCTTTAGGAGGTCACATACATCTCTGTGT
GCCTTCAAGCACGGCTTAGCATGAACGGGGGGATGAGTGAGAAAGCCTACTGCCTTAAAC
ACAGCCATATAGAGCAAGCTGGTCCTCAGGTGGATGACCTTCTCACCCAGAATTTAAGGG
ATAAATTAAGGAGTTTGGGATAAACAGATATACACTACTATATATAACAAGGATTTACTG
TATAGCACGGAAAACCGTATTCAATATCTTATAATCTATAATGGAAAAGAATCTGAGGAA
TGTATTTATATGTATAACTGAATCACTTTGCTGTACATCGGAAACTGACACAACACTGGA
AATCAGCTAACTTTAGTAAATATATATATAAAATAGAAAATCCTCTTGAAATGTTGGATA
TTTCTTTGTGCTATTGTCCTTTATAGATGAGTAAATGACACTATAAAAATGTGTTCTCTC
TGGAGCATTACTTGGCAATCGAATCCAAATATGGAAGTGGTTGAAATTCAGTTTCCAATT
TAGTACCCCTCTTAGGCGAGTGATGAAAGCTCCCATATCTTAGTGTTTCTGAGTATCTGC
CACCTCACTGAGGCAATATGTTATCATCTACACTAAAAGTTCCATACTTGTGAAACAATA
GAGACATGGCTTCTTATTCCCCCTCCTCTTTTTTTTTTTTTTTTTTTTGAGGGGGTAAAT
TACTTTTACAAGGTACAACTATTGCTTGAGGGTACTTATTGCTTTTACAGACAAGAAAGA
AAAAAAAAAATAATAGCTAGAAGGAAAGTGTGCCCCCATTCAGGTCACTCTATCTAATAA
GTACTTATAGAATGTTCCATGTACCTTGCATGTCACAAGAGATGTACATTCAGGAAAAGA
ATAAAGCAACAGACTCCTTAGAGAGTAACATGGCGTGGCTGAGGAATAAATATAAATTGT
CTTCCCTACCCTCTGAGAGATTGATGAATTATTTATTAGTTAATTTTCCCACCCAAGATT
ACAATCATCTCACCTGCTGCTTGCCAGCCTAGTGGGTTATTAATATCTTTTGCCCTACTT
ATTAACATATTTTCCTTAGGGTACTCATCCTGCATTAAACACAACCCCCTAGTCACGATT
GCTTGTTTTTCCTCTGGAAGGCTCTATTATTATTGAGATCAGGAAAAAAAAAAAAAAAAA
AAAAAAGAAACACTGTTTACAAAATTAGCCCAACCTGGGAGTTCCTGTTGTGGCTCAGCA
GTAATGAAACAGACCAGTATCTATGGGGATGAGAGTTCAATCCCTGGCCTTGCTCAGTGG
GTTAAGCATCCGGCATTGCTGGGAGTTGTGGATAGGTGGCAACCTGGCTCAGATCCTATG
TGGCTGTGGTGTAGGCCGGCAGCTGCAGCTCTGATTCAACCCCTGGCTTGGGACTATCCA
TATGCCGAGGGTGTAGCCCTAAAAAGCAAAAAAAAAAAATTAGCCCAACCCAGGCATGGG
GAGGAAGTTTGCTTGGGTTGGAGTAGAGAGTCGTTCACATAGGTAACTGAAGCTTTTGTA
CATATCTTCAAATTTCAAGAAGAAACACTTGGAGTAGAGAAAGCATGAAAGCCTTGGCTT
GTAGTGCCCTATTGGAAGCTTGGGAATCTCAGAGGTATTAGCTCCATATGTCTTCTTTAT
ACAGGAGATGGTGTTGAGTATTTCATCTTTTGCTACACATTAGTTTGGGGGCTAGAAGAA
GCATCCCTGAAGATCAAGTCAATCCTATTTGTGTTCCCCTTCACTGCGTGTGCAGATCTT
CTCTTGACAGCAGCTCTAAGTCACCAGCAATTCTATGAATTATGTCAAGTAGGACTAATC
CTTTGTTGAGTACCTCCCTTTTTTAAAAGTTTGAAAAAAGAAAAAAGGAATGAAAAGCTG
CTTGTATCTGGCCAGCTATGATTTAGCCCTGGGTAGAGAGTTGTTACAGGCTGAGAGGTT
GCCAGCCTGCTCCCGTGACTCACCTTCTCTCGTCAAGACCAGTTGAGGCAACACAGTCAG
AAGGGGAGCATAAGCTCAAACATAATTAGGCATTCTGAGTGGAGGGAATTAGCTCTTGGT
GATTAGGGAACAATTTCTGCAATTTAAGGTCAGACTCTTGTCAACTTATCCAGTATACTG
GGCCACTTCTTCTTTTCCAGTGAACGTTGCTGTTTTCTCTTTGAAGGTCAATTTAACAAA
CTGGGCCAGTTTTGTTCCTTAAGATTTTTGATGCAGAGCTAATGACACACAGAAAGTTTA
AGGCAGATATGTTGGCTACATCTGTATAGTGACGAGGATCCGGAGCCGTGCCTGATCTTC
GGACACCAAGTGGAAATCCATGCATTTCACTGTAGGACCCTAGTTTCTGGAAGTTGAGGC
AATATTTGGCCTGTGAGTTGTGTCAGGTGTGCTTTGTCCAACGGAATACTGATTACAGTG
GTTGGAGGCCAGTGTGACTTTAGACAACTGGCACCTGTGCGTGATTGAATTACCCAGAGT
TAGCAGTGTCCCAGCAGAAAACTCATTTATTCTCCTCTGTCACTTTCATCCATAATTAAC
CCCCTTAGTTGAATCATTGATCCCAGTGTAAGATGTATTATCACATTTCACTTTATTCAG
TATAGTCTCTTCCCAATGTCACTCATTTCACCTTGTTTCTCAGTCTTGCCTAAAACCCAG
GGCTCTGGGGCTCAGTGAAAACCTTTCAAAGCAGCATTCACTAAACTGGAACTGGCTAAT
CTGTTGGGGTCTAGACAAAAGCATTAATCTTTAGTTTTATCTCTCAGATTATTTTCTTAA
GGATTTCAATCCAAATCCCCCAATTTATAGCTAAGATAGTTGAGGTCCATAGTGGTTAAG
TGACCCTCGGGTTGGTTGTGGGCCTGGGATTGAAATCTGGGTGTCTAGGGACAGTCATTT
GAATATGACACTCTAAGGCCTTTCACTCTATCGGTTGTAGATGTTCCATATTCCCCTCCA
TTGAGTATTTCCTTCCCCTCCTCCGATCTTGGGACCTCTGGGTATGATTTTCTTCCTCCT
CATGCTTTCTACCTTGAAGTTGCCAGCATCATGGTGTGAAGCATTGGAGAGGGTTACGGA
GGGTTATGGCTCATTGCTGAGAGTACATTTGTGCCATCCAAGAAATTCATTCATGAAGAA
ACTAAGTCACAGGCTATCCCAGCATCTCTGAGGCTTATCTTTAAGGAACACAAACAGTTG
ACTAACCTATTTGCATTTCCTCTAAACTCTTCCCTTAAGCTTTAAAATATCTGCTGAAGG
AGGAAGAAACTATGTCTGTCCATACAGGAGAAATAATGAATTCGTGACTTCCTCCTTGTC
TCTTGTTGTATTTTTAAGCCCCAATATGTTGTTCTCAAAGCTGTTGTTACATAAAATTTT
TAACATTTATAAAAGTAGGCAGGATTGTAGAGTGAACCCTCAAATAGTTTTTACCCAATT
TCAGTAGTTAGCAATTCATGACCAATGTTTTTTCATCTCTGCCCACCCAGTTTCCCGCCT
TCATATTATTTGGAAGGAAAGCTAGACTTCATTTCATTTATTAGTATTTCAATATACATC
TCTGAGATAAGCTTTTTTCCTTTTTTCCCCCCAGATTTACTGAGGTATAATTAGTAACAT
TGTTAAGATTTGAAGTGTTACATTATGATCTGACATGTGTAACTTGCTAGTTAATTAACA
TATCTGTTACCTCAATTTATTTAACAGATAGCCTTAAGGTATATTCATATGCCATTATTA
TATTTAAATTAACAATTTTTAAATCACTGACTATTCATCTAGTGTTCAAATTAGAATTGT
CTCATGCATGTCATAATTTGTTTCTCGTAGTTTGAATCAGGCTCCAAGTAATTGCTACAT
ACTGTAACTGGTTATAAGTTCTAAATCCCTTAAGAGCCCTTTAATCTCTAGGTTCAAAAT
CTGTCTCTCTGCAATTTATTGAAGAAACTAAAGATGTTCATCCTAGAATGTTCACTACAG
TCCAGATTTTGCCGATTACTTGCCCAGGGTGTCCTCTGACATGTATCTCTGTCACCTTTA
TTTTCTATGAATTGGTAATTGCATCTGAAAGTTGTATTAAATTATTTTCTCAATAAAATG
GAAAAAATACATACTGATGTGCCCTGGAGGGTAGAGTGAAGTTGTTGCAGGAGGTGCTGG
CTTTTTGGATGTGGAGGAGGAAGATTGTGAACGGAGGAGGATGTGACAGCCAAAAGCATA
GACACTGGAGCCAGACTGTCTGCATTCTGTCACTTCTTAGCTGTGGAACCCTGGGAAAAT
TCCTTGACCTCTCTGTGTCTCATCTGTTCAGTGAGAACAGTAACAGGACCTACCTCACTG
GGTTGTGAGGATCAAGAAGCTTGAGATCTGTGTGTATAATATGTTTAGAGCATTGCCATT
GCTGTCATGTGAACACTTCATAGATGTTAGCTGTTATTTATGAAGTTAGAAGGGAGTTCA
GAGCAAGGAGAAGAGTGAAACAAAGGCACATTTGTGGAGGAGAAGAACAGCCAAAAGACC
AATCTGCTGATGATCCTCTTGTGACTACTTTTTCTCCCTCCGTTGCATTCTCTGTCTTCC
TCATCTCTCTCCATCTTTGATCCCATGCAGGTGATTTTGATCATGCACACTTGGCGTGCA
AGTGAAGAAGAAAGCAAAGCAGTGACACCCATGCAGAGTGGTGTTGATCAGGAGTGAGGG
GCCTAGGTGTTGCAGGGCATCTGCATGTGTTCTGCTGCTGCCACAGCCCTTAACCTCCTG
TCTGCCTCTCATCCTGCTTCTGTGCTTTAAGAGTCAATGGCAGAAGTTCATACTGGTGTT
CCCCATCTATTCCTAAGGGTTACCTGACCTTCATGTGGAACCCCCAGGCTGTAGGCCTGA
GTATTTTATTCTCTTGAACTTATTTATCTGAACCTTTTTATGCAGTCAGATTGCATTCTC
TGCCTTTTCTTATCCCAGTTTGCATTCATCTTGGAACATTCACATCTTCGGCTGTGCAAG
ATGGGCACTGTTTCTCATGTCGTGGGAGTGCCTGCCTCTCCCAGATCATTCCCTTTTCTG
TCAGTTTAACCTCAAGCTCTCTGGCTTGTTTCATGACAATGATTATTAGAGAGTCTTACC
TGTCATCGAACATTTCCTGTTTGGATTTGCATGGTTCCAGTGTCCTTCCAAGCATGGACT
GCCAAACTACACGCCAACCATTTTTGTGAACGTGATTTAATTGGAACAGACCCATGCTCA
TTCCTTTACGTGTCATCAGTGGTTGCTGTTTCACTACAGCAGCAGAGTTGAGTAGTTGCA
ACGGAGACCCTGTGGACCACAAAACCAAAAACATTTACTCTCTGGCCCTTCCCAGAAAGT
TTGCTGATGTCTGCTTTAAAGAGAAGGAAATTATCAGGTTCATGTGGGACCAAAGAACTG
CCAGCTAAAATAGAGAAATTTGGAAACTCTATAATTTTTTTTAAGTGGGAAACACTGGAA
AGGTTACCTGTGATTTGCATGCACATGGGTATCAAAATAACATGTGTGCTTGTAGATGGG
GGAGGAATGGCAGGCTTCCTCCTGGTGTCAAGGCTTCTGGGCCCTACAGTTGTACGATGG
ACAGCTCTCCCTCTTTGCTTTTCTATTTTACCATGATTTCTGGGGGCAAATATCTTGGGC
TATAAATGGGATTAGGATACTCTCCGATGGATGCTGTATCTCAGATATTCTTGGGTTCCC
TGCTGAGGAAGGCCACTGCTGCCTTCTGCTTCAGGCTGGCCAGGCCCTGTCTGCTGCTTA
CCTTGGGTTCCTGCTGCTCACCTTGAGGAGAATCTCTTTCATTGGCCTATGGTCTTGTTT
ATTTAGTAGTACCTGTGCCAACTGACACTGAGTCAAAGGACAGTTTAGACAGAGGTCTAC
TTTGAAAGGTTAGCTAGTAGCAAGTAGGTCCGGCTTAATTTCTCCTTGAATCTGGAGATC
TTACTAAAAGGGAGAAAGGAGTGATTTATTTTTTGACTGGATTAACCAATTTGTATTGGT
CACTATGAGGCAATTTCATATATGTTATCTCATTTAAGTCCCCATAAAGACACTGCAGGG
AAGTAATATAAACTTTCAGGAAACAGACTCAGAGAAATTAAGTAAACTGCAAACATCCCA
TGCTGTAAGCATTATTGTCTCTATTAGCAAGTGTCTGAGCTTCTTTTAGTTTTCCAATCC
ATAATCCTTACTGCGTAGTCCTCTTCCTTGTGCTCACAACCTGGCTGCTGGAGATCCAGG
CAACAAGAAGGTGAAGGGTACAGGACAAAAGGTAAATGGACGATCCAGCCAAGGTTATCT
TCCTAGATGTTCTACTTGGTGACTACAACTTATATCCCATAGGTCAGCATCATAGGGCCA
TCCCTTTCTTCAAAGGAACCTGGAAAATGGGTTGTTTTTTTTTTTGGTTTATTTTAAGCA
GGGTACTTTGACACCCCCCCCAAAAAAAAGTGAACTCTAGGTACAGAAGTGGGGGGGAAT
GGTTATTCAATAGGCAGTTGACAGTTTATTTTTAAAGAGGTCATTCTGATGCACGGAAAG
GTTGAAAATCTCTGGCCTAAACTCTTACAGTCTTGATCTCCCTTGTTTCAAGTGAATTTG
ATAGAATAAAGGTTACTCTCCTCCCCAGTCTCCTGGTATGAGAGAGAGCCAAGGGATATA
ATGATTTCTTTCAGGCATCCATGGTAAAACAAGGCACATGCCAATAAGGAATGATGACTG
CTGGTCATCCTCAGACAAACGTGGGGAGGGGTGGTGACACCAGGTCTCATGGCTGCTTAT
TGATGCCAGGTGTCTCAGTGGACCATCCAGCAGGCCTTTGGTAAGGGCATGCGGGGGCTA
TTCAGAAGCCCTGCATCCCATCAGCTCGGCAGAAACTGATGTGGCACAGACTGAAATGCT
AGGTGGGGAGTGAAGTGTCTGACACCCGCCAGGTGACTGCTGTTTAGTCAGCAGTAACTT
TTATCTTCCAGTCACCATTCTTGTGGCTCTTTTTTGATTGTCCCCAAGCTCCAGGCCTGG
GTAAGGCCTGCTGAGGTGTAAGTAGAAGAATTAGCAATGCCCCCCAAAATGCAAACACTC
AATGTGGCGGTTTTCGCCTTGATAAGGAACTGGCTGTCAGATGCCTGAGTCCTTGCCCCA
CCCTGGCTACCTACACATAAAGTTGGAAGGTGGTTTTTGAGGTTTTTTTTTTTTTTTGGC
TGCCAGGCGTAGAGCCTCAAGAGAACAGTGTGTCCTAAAAAAACAAGAATTTCAGCCTAC
AAAGGAAAACAGAATCCACCCTACTTGGTCACCTGAGGGAGTCCTTCAGCTGAGGAGCTG
GACTTGCTTTTGTCACTCAGCAAAGAGGGTTAAAACTTAGCTGAAGAGCTGTGAGCGGAC
CCTTTTTCAAGAGGGGCTTCTGAAACAAAATGCCAGGAGTGTAACATAATACAGAGGTCA
CAAACATGGAAAGGCTATGGCATCTTGGCAGGTAACATGAATGTCTGAAGGGAGTCAGTT
GCTCACAGGCAAGCATGTGTCCCACGGAGGAAATACTACTTCTAACTCCCTTCCTGTGTC
CCTCTCCTCCTACCTTGTTCCTTTTTTTCTCCCTCCCTCCCGCTTTCATCCTTTTTTTCC
CCCTTCCCTTCTAGGAGAAGCCATAGATTTGGAATTTCATGTGAGGAATGCTTTGTTAGT
GTTGAGCTAGTGGCATCTGGGCTGTCATCTGGCTCCTTTTTGTCCAGATTAGGAAATGGC
ACCCTTTCCTTCCTGCCAGCGCCCATGACTGTGCAAGTCAAGTGGGGGCTGGATTTCACT
GGCCCCGTGGCTGAGCCCTTGTGCCAGGCACAAGCTGCCCAACTTTAGACAGTGACCCCA
AAGTTATATATGTTATGTGAGCCAAGCAAAACATTTCTGTGGGCCATGCCTAGCCCACAG
GCTAATCATTTTGCAGCCTCTAGGGTTGTGGTTGAAACAAAGCTCTGGGGCAGACTGTCT
GGCTTCAAATCTGGGTTCTGTCATACAGAGAAATGATTCAGTATTTCTCTGCCTCAGCCT
CCTATGTCTGTAGAATGGGGATAAATACTTCTCTCACAAGGCTGTTAAGAAGGTGGAATT
AAATAATGCATGAAAAGTATTTAGCCACTCAGGGTGTGGCTGATAGTCAGCACTTGATAA
ATGTTCATATCAAAAAATCATGTAAAAATAAGCCACTTATTGGCTTATCTCTGCAGGTCA
AGTTGTGTTGGCAAGTTCACAGCCTCTGAAATGGGTGAGCGTGCATGTCAGCCCTTCATG
ATTTCTTTCTACTTATGCTCTGTGTCTGGTGACTTTGTGAAGGCAGGGAGCTCAAAAATC
ACAAGCTTCACTTACTTACCTACTGAAGCCACAAGAACCTTGGTAAAGTAAATACTTTGC
TTCAACCACTGTTTCTGTCTCATTGCATCAAGTGGCTACACGGGTTAACAACTGCCATCC
ATAATGATATCTTAAAAGCATAAAGAGATTAAATTAACTGCAGTGTTATCTGTTGCAAAA
GGAAAAAGTATTTGGGATCATTTTGGAATAATTGATACTGAAAAGAGTTTGAAGATGTTG
AGATTTGAAGTGGGAAATGCTCGGTTACTGCATTCATCTCCTAAACTGGTGCATTCTCTA
CGAGGTAGGCCGCAGAGCCAAGACTCCATTGTGTAAAAACTGTCCTCGTTGTTTGCCGCC
AACATACATCAAGCTCTACATCAGATACTGACTCATCACTGAAACTGTACTGGGGGGAGG
GGGTTAAGTCAGCACTGACCCTAATGAATCTGCAGTTGGCTTCAAGGATTTGGTTTGAAA
TGAGACCAAACCCAGCAGTATTGCTCTAGTAGGTCCAGTCCTCATATAAAGAGTTAAATA
TAAGTGGCAACCTATCAACATACTTAAAAACATTCTCAGAAAAGGGCATCCAAGAAACAA
GTTAGTGAAACCTACATCTACCTTAATTTTTCTTTCACTCCATTAATACCTGAGCTTCCC
CTAAATACTCATTTAAGTCCTGAATGAGTATGAAGAATGTTGGGGAGACTTGCAAAAACA
AGGATTGCCCTAGGAATTCAAGTTTTACTTGCCTAGCTTGGTTGGGCTACCATCAATCTA
AAGCTTGTCCCTCCTGCCTTGGGGATCTCGATCTTGGCACGGTCGTCATTCTAGGTCAGG
GGTTTCCTTCTTGTGGAGGCTGCTTTGTTCCACACTAGGATGTTTGGCAGCATCCCTGGT
CTCTATCCTGTAGATGCTGACAACACACATTCCCCAACTTGAGACAACACAAATGTCACC
AACCTTTCCAAATGCCACCTAAGGGAGAAAAATCTTGGTTGAGAACCACTGCTCTAGACT
GAGAATAGTGGTCATAATTTGTAAATACAAGAGTGTGTGTGTGTTTTAAGTGGCAAAAAA
AAAAAAAAAAAAAGCCTAAAGATAATTTTCCAAATAAGCTCATGGATAAGCTATGCTGAC
AGAAGTCTTCGAGAAGGATCCTGCAGCCACAGAGTTTGGCAGGGTGGGCAGTTTTGCTCA
GCCTCACAGTAGCTTTTCCATGGGTCATGTTAAACACTGTCAAACTCTAACCAGTCTAGA
AGGGTTTGTCATCATCCGGATCACCCTTAAGGTATTTGTCCAGACTTCTTCCAAAGAGGA
GTGTGACTTGTCCATTAGCACTTACAAATAAAAATGGGTGGGTAGCAAGAGATTTGTAAA
ACAAGGATCTCCAAGATCTTCAGCGTGCTTCTCATGTGTTAGAGGACAAGACCCTGAGGT
CCAGGGAATAGAGTACGCAGCAAAATTTGCTATAAACCTCAGTGATTCAGACGCTAGCTT
GAAATTTTCAGCAATATAGGCACAAAATTATTACTGAGTAACATGTCAAAATTATATTCT
CATGGCACCTTTCAAGATGTTGTGAACAACTGAGAGAAACCAGAACAAAATGTAAAGCGT
TTTTCAAACTGAAGGCTCAAAAAATTAGGGATATCATCAATGTAACCTTTTGCTTCGGGA
TCCAGTAACTTTCATTTCTTTTTATAACATGATTATAAAATTTGTCAGACCAAATATTCT
GTCTCTTTTCCTGCCTCCATGCAGCATTATTTTCACCCAGATTATAATCGTAAAATAAGG
TGATATAAAGGAACTCATCCCGTTAGTACAGGATACCCAGCCCTGTATCCAAATTTCTTT
TACTGATTAGAGGAAACAGCTAATTGTATATTTTAAACTCAGTGTTTCAAAAAAAAAAAA
TGTCCAGTGTTCATGTTTCCCATATGTGATCAGCTCCTGATCTTAGGAAGAAAGAGTCAG
GCAGGAAAATGATTAGATTCAGGCTGTGTTCAACTGGAAGATGAGAACATTCCCAAAAGA
AAGGTACAGCATGTTCTGGTATGTGCAAGTTTTGATTACAAGGTGTACCCTTGCTGCCTG
GTGTGGTGCCTCTGGCTCTGCCTGGCTGGAGTTTGGGATTACTAAGGTCTCCGAAACAGA
ACTCTCTGGATCAGGTATGGATCTAATATTTCTCATGCCATGTTCCAAATATCTCCCTGT
GTCCAGGCAATGAGAGTAAAGCTGACTACTGTGCCGTGGGTATAAAGGTTATCAAAAGAC
TTCAGGAAATGCCTTTGACCTTGTTTTGGACGTAAAGGATGATCTCATTCATATGGGTAC
AGTGTCAAAATAAGGAATGTGCTAGTAAAGTAAGCACATTATTCACTTAAAAGAAAAAAC
AAACTTGGAGTTCCTGTTGTGGCGCAATGGTTAACAAATCCGACTGGGAACCGTGAGGTT
GCAGGTTTGATTCCTGGCCTCACTCAGTGGGTTAAGGATCTGCCGTTGCCATGAGCTGTA
GTGTAGGTGGCAGACACGGCTCAGATCCCAAGTGGCTGTGGCATAGGCCGGCGGCTATAG
CTCCAATTCGACCCCTAGCCTGGGAACCTCCATGTGCCTCGGGGGTGGCTCAAGAAAAGA
CAAAAAAAAAAAGAGAAGAAAAAAAAGAAAAAAAAAAAAAAACTTGTTTAGAACGTAGAG
ATGCAATCCACCCTAGATTTTAAGGAGAGAAGTAGTTGAAAGAGAGATGGTATTTTCCCC
TAAAACATGGTAGAATACGCTGTCACCTCTTGGCAATGATATGAAGACTGTCAATCATTT
AACAAATATTTATGGAGAACCTGTTACTAACAGTGAGTTACTTCTATAGGTAGTAGAGAT
TCAACAGAGAACAAAACAAAGTACTTTCTTACCCTTAGTGAAAGGAGACAATCAACCATC
ATATGTGTCATGTAGAAGTGAGTGGCAAAGGGAAAAACAAATGCAGAGCTGAGTCTAGAT
AAGGGGATTGGTAGAGTGGGATGGGGCCATGGGGGTTAGTGTTTAAGATGGAATAGTCAA
GGAATGCCTGTCTAATAAGGGGATGTTTGCTCAGTGGACTGAAGGAAATAAATCAGAGCC
TTATGGCTACCTGGGGAAGGATATCAGAAACTGTTATAAATGTTCAGCAGGAAATGTATT
AAGACTCAGAGCAGCAGGTTTGTCAGTGCTTAAAATGAATGGAGGTGGGATGAAAGAAAA
GGGGGAGCTTTGGAAAAGCATTAGGGCTACATTAAATATATGCACTGATGTATATACAGA
CTGATTGGGGGAAAAAAACCCATAATAGTAGATGATGTGTTTGTACATCTCTTACATGGT
TTTTAAATGAGACCCATAGCTCTAGTAAACATCATGGTCTTTCGTTTCAGCCAAGTCATC
ATAAGTTTGGGGATTGTCTTGTGGAGCAAAGCTTAGACTTACTCAGAAAGCAATAGTTCG
GATACATGGCCCAGGCTGGATGATGATATTAACCTGGGCTGAGAAGTAATACAACCAGAT
TGTGGCTAACTATGGGCCCTGGTTCAATTCCCTTGATTTCGTGCCCTATTTTTAATGGGA
AGTGGGCTTCCCTTACCATGCAGGAGGGAAGAAGTGGGGGAGGGGACAGTTTCAAGGAGG
AAATGTAGAAGAGTTGAATCTAGGTAAAGATCTCATGTTACCTGGCTTCACATTGCCTTC
ACATCCCTCCAGTGAGCCTTCTACCCTTTCTTCAGTACGAGCAACATGTTCTTCTAAAGA
GCATGAGGTCTCCTCCAGGCCAGGTCAAGGATAAGGAGGACTTTGATCACAGTACCTTCC
AAGAGTCTTTTGGAAATTCTCACCTTCTATTCTGTTATCTCAAGAGGGCCTCCTTTCTCT
TTAAACATGAAAAGAGGCATTAGTTAGCCCTGCCCCTTTCAGCCAAGAATTTCTCCAGGT
ATTTGAATGTTCACATTAAACAGGGTCACATGTACCATTTGGAAGTTGTTTCCCTGTTCT
CAAGGACAGTCAGATTTCACCACCATGCCTCTCAGCTTGCCCTGCCTTGAAGGTTGTTGG
GCATGTGTGTTGGGAGTTGTTGACTGTTAAAGGAACATAGAACCATCAGGGGAAGATGCT
GGAATTCTACTTTTTAGCGCTGAGGAGAATTTCTATTCAAGCCCAGTTCTTGGACTGATG
AATCAAGAGTGATTAAAAAAAAGGAAGCACTTTCTGAAGAGGGATGCATCCAGGTACAAA
TCATTACTTGAGCAATTTTGTCCACAGTTCACTTGTTTCAAGTACTTCAGTGTTTACGGT
TTTTTTGCTTTCACAAGTCGTAATTTTTTTTTTAAAGTGCTGTCACACACTTAGCAAACA
TCTTTTGAGTGTCTACCCAGAGCCCAGTCCTGTGCCATGCATAGTCGAAAGAAATAGGTA
GCATTGTCCTTGCTCTCATGGAATTAGTGGTTTTGCTAACAAGGTAAGACTTCCAACAGT
AAAACAATCCAAGAAGGAGCAAGTGAAAAGCCAAATAGGAGGCATAAGCTAATGAGAAGA
ATCCAGACTTTGGAATCAGGTAGCCCTGGGTTTGACTCAGAGCTCTGACTCTGACCAAGA
ATGTGCCTTTGTGAGATTCTCTTAGCCTATGGGAGCCTCAGTTTCCTCTTCTGTAAAATG
GGACTGTAGTACCTATTACACTGTCACACGGGATTGCTACAATGCCTCAGTAAAGCGATT
AGTGCCTCGCACATAGTAAGCCCTTACTATATTTTTATTATTAACTGGACAGATAATTAG
TCTGAGTTCTACTTGGATTTTTTTGGTTTATTTAGAGGGCTTTAGTAAGTCAGTTAACTT
TTTACCCCATCTATTTCTCCAAAGTTAAGGGAATAGTCTCTCTACAATATATTTACCTCC
AAAATTCCATGATACTTGGAACTGGAATATATTGAGCAAAAGCTTCAATGGATGTCTCTC
CTTCTTAATGCTTACCCTAGTGTTAACAATAAAACACCCATACTGACTAGGGACTTGCTC
CGGAGCAGAAGCTATGATGGGCTCTTCATATTTTTTGTTTGTCAATCCATGTGACACACT
CAATGAGATGGATCACTTTGCCTTATTTCCTATATTTTAAGTTATATTTTATGCAGTTTA
ATATTTCAGAGGTCAGGATGCACCATGTAATTGATACGTATATTTAATATGGTAATATTT
TTCTTCTTTCCCCAAAGCCATTTCTAAGTGAGATGGGGCATCTTATAACTGAACATGTTT
TTGAAGCAAGGGCAGTGAATATTTTTTCCTATACTTTGGATGATAAAAGTGAGGCTTAGA
GAAGTTAATTTACATGTCCAAGATTCACGAAAGCAATAAAGACAAAGCTAGAATTTGACT
AAGCTTTGTCTGTTGTTGCTTACTCTATCATACTACTTCAGAGCAAAAGGTTAAAAAAGT
TGCCAACTTAGGCTCCTTTTCCCCCTCATTTTCCATAGCAAAATGTTTGATCCATCCTGG
ATTGAGTTGTAGATTGCCTTAGTTCTTAACAGGATTATATTTTTAGTCCTTCCAGCCAGA
CTTTATAGACCATGTATCTTGTGCAATATAATGTTGACGTCCGTTCAGTGTTGACATCAA
CTGGTGACATTGGTCAGTCTGCAAAGTTACTTTCCTTTAGATAAGAACCTATTGGACTCA
TAGATCTTTTTTAGAAATCTCACCCTGACCTGAGTTCACCTGGGTGATACCAGCAGGTTT
TTCCCTAGACTTTCAGGATCGTGGGTCCTTATAAGGAAATGGGGATATAGTCATTAGCAG
TTGATTATTAAGCAAATTCATTGAAAATTAACAGCAGTATTCTTTGACCTCAGCCTTTAT
AGCCAAACTGCTAATCTTCAGTAAATATAGGATTGTATTACTAATCTATTGACATTTAGC
ACAAATTAGCTATTAAACAGGCTAGTTGTTACAGTTAAACTTTTTTTTTTAAGTGTATTA
AAATTCTTATTTCCTGAATGTTTCTTTCTCTGAAACAGAATCTTAGGGCTTTTTATTAGG
CCAAGGGAACCTCTCAACAATATTTTCTTTTTTGGTCTTTTTGGGGCTACACCCATGGCA
TATTGCAAGTTCCCAGGCTAGAGGTCAAATTGGAGCTGTAGCAGCCGGCCTACACCATAG
CCACAGCAATGCAGGATCCTTAACCCACTGAATGAGGCTGGGGATTGAACCTGCGTCCTC
ATGGATACTAGTTGGGTTCATTACAGCTGAACCATCACAGGAACTCCCCTAAACAATCTT
ATTAGACTTATTAACTGTAATATCACATCAACTCTATCATCAAAATGATTGCAGTTTCAG
AGTCACTGTTAACAGAAAAAGACTCCAACAAAAGTGACCACTGACCTTTATAAGTAAGAT
TTGAGAAGTGAAACTTTTATTGAAAAAAGGAATTTGCAGACCTGCTTCCCTGTTAAGTCA
TTCTGAAGTTCTTACAGTAGAGTTGTGTCTACTTTTAATAAGACATAGGTGTCATTAGCA
TATTTACCTGGACTGAATGAATGAGTAGATTATATGTTTGGGATTTGCATTTCCTTCCTC
TGCTCTAGCAGCTTCAGCACCAAAGTGTAGTTGTAAAATGACACACTGTGGAATTTGAAG
TGGTGTATGTGGCAGTCAGGGTCCTAGCAAGAGACAGAATCTAACTCAGAAGGTTCAAGA
GCCTTTAATGAAGGGGAGATGCAAGAAGTATGGGTGGGGTTCAAGTCCCCGACAAAGAGT
GTTGAGGTATTCCAACTCAAGCCACAAGGGAGGCTGTTCTCAGCTGAGACCTAGAGCAGC
TGTGGGTGGAAGGCATGTTAATGTCATTCAGGGAGAGCAGGGACCATGTGACAGAAGCTA
GGGTCCTGTAGGAACAAGAGCACCAGCGTTGGGGGGGCGGGGGCGGTTACCCAGACCTCT
CTTTCAATCTTCTCATCTCTATTGTTCAAATGCAGTCAGCCAGGAGGAGCTTGGGGATTC
AGCCCACAGCAGAGAAGCCTCCTGAGGTGTCGGAAGAGAGAAAAGCCTAGGATGGATCTT
CTAGGGGAAGAGGGCCGAGCAGACAATAACCAGCCCAGATGGGAAATGCTGTTGCAGAGC
CCACAGCTGCCAAAAAAGAAAAGCTTATTCAAGGAATTCGGGGCCCTGACCTCTTTTGAT
CTTGGGTTAGCATCCACTCTCTGAAACTCTTTCAAATATACTTGCAATCCCGCGGCAGCA
GCCAGAATTGCTGGTCACATCAGCTTGTGCTAGTCTCGTCACTCTACATGGTCTAGGTGC
AATTGTAGGGCCGAGAGAGCTGGTCCTGCAGCTCTCTGATGGAGGAAGGTACAAAGAGAG
AAAAATAGGAAAACTATTAAGAATTTCTTCAAGAAGTATAACTAAGGAGAGAATAATAGT
GTAAGGAAACCTGGGGAAGCCATGTGCAGGAAAATGACCTGCAAATGATTTCATAGCTAT
TTGGCAGTACGCTGTCGCACACTCTCGCCAGCCCCCACCAGCTTCCAGAGCTCTCAGTGT
GGAGGGCAGCGTTGGTGGGCTATTTATTATAAAGAATGAACCCCTAGAGATGATTATTCT
CAGTATAAACAGTGACATTACCCATCTTATATATATATCCCAACCAGAAGTTTGTGTTTA
GAGTTACTGCTTCACCAGCTTGAAAGGGAAAACTGTTTTAGCAAGAAGGGGCAAAAGAGA
GTTCCCATCATAGCTCAGAGGTGGTAAACCCAACTAGTATCCATGAGGATGCAGGTTCGT
ACCCCGCCCCCCAGGCCCGCCACTCCCCCTCCACTCAGTGGGCCAAGGATCAGCGTTGCT
GTGAGCTGTGGTGTAGGTCACAGATGTGGGCTCAGATCTGGGGTGGCGGTGGCTGTGGCT
TAGGCTGACAGCTACAGCTCCAATTCAACCCCTAGTCTAGAAATCTCCACATGCTGTGGG
CACGGCCCTAAAAAGACAAAGGGGGGGGGAGAGGGGCAAAAAGATACCACTCTGTGAAAT
GTATATCTATGGATTGTCATCTGCTATATGACAATAGCTTAAAGCCTGCCTTGGTCCACG
TTCCACTAGCAGCTGTCAAGAAATAAACATCCGCATCCCAGGCCTTCTTCCACGGCTCAC
ACCTTTGTGCTTTCTGGGTCACTATAACAAAATGCCACAGACCAAGTGGCTTACAAACAA
CAGAAATGTACTGCTCACAGTTCTCAGGCTGCAAGTCTGAGACCAGGGTGTCAGCATGGT
GGGGAGAGGGCGCTCTTCCCGGTCACAGACGTCTTGTATCCTCTCAGGGTGGAAGGGGCT
AGGGAGCTCTGCCGGTGTCCTTTATAAGAGCCCTAATCTCATTCATGAGGGCTTCACCCT
CCTGACCTCATCACCTCCCCAGAGTCCTGCTACTAATACCATCACCTCTGGGCATTAAGA
CTTCAGCATGTGGGCAGTTCCCATCATGGCGCAGCAGAAACAAATCAGACTAGGAACCAT
GAGGTTGGGGGTTCCATCCCTGGCCTCACTCAGTGTGTTAAGGATCCGGCATTGCCTCGA
GCTGTGGTGTAGGTTGCAGACACGGCTTGGATCCTGCATTGCTGTGGTATAGGCCGGCAG
CAGTAGCTCTGATTTAGACCCCTAGCCTGGGAACCTCCATATGCCATGGGTGTGGCCCTC
AGAAAGACAAAAGACAAAGATTTTAGCATGTGAATTTGTTGTGGGGAGTGGGAGATACAG
AGATTCTGACCATAGTAGTTTATTCTAATCTTGTGCTTCAGCTTCATCATACTTTTGCCT
GGCAAAATCCCAGCCCAGAAAAAATCCAGCTCTCCAAAACCATGCCTGGCCTCGAGAGCC
AAATGCGGCTGGAGAAAACACACACTGAGGACTGGTTGCATGTTACCTTACTTGAACCCT
TTCTTTCCCTAGGAATACCTCTGTTTTCCTGGTCCATTCACTCTCCTCCTCTTGTAGACA
ATGACTTTCATACTCTCTCCTCAAACCCCAAACACTTCCCATATCCTATCTCTGCTCTGA
TAACCTGATAACCTTTCTTCCTACTATACTGCAGACAAACCCCAGAGGCCATCAGAAGGG
AATCCACAAGCTCCCACCACATCTTCTCACCTCCCAGAATTGGTGCCCTAGGCTATGCCT
TCCTCCTGTTACCAAAGAGCTTCAAAGAAGAGCCTCTTCACATGACACCTGCTTTTTCTC
TTGCCTTCTAAGGGACCTTTTCTCAGCAATTCTCCTCTTTTCTCTTGTATTGATTTTTTT
CTCTCCATTGGATCATTCAAACACCATAAAAACCTGCCATAATGTCCCAGTGTTATAAAA
CATATCATTGATCCTGTGTCTTTCTTTAGTCACCCCCTCCCCATTTTTCTATCCTTTTCA
ACAAAGTTCCCTGGCAGAGCTGTCCCTGCCCCATTGATTATGGTCAGACAATGGCTAGAA
ACTGGCCACTGGGACAACTGCTCAGCCTCTCCTGGTTGCTGAATTCAGTAGTGCATGTCA
GTCTTCCTCTTCTTTGGCCTGTTTGATCAGCTACCCTTCCTTACATGATGTCCAGTTCTC
TACACTTCTCCAGTTTTCCACATACCTTAGAGGTTTTCCTTGTAAAAAGCTCGTTGCTGT
TTTTGCTTGTCAGCCCAACTTCTTGCTGTTAGAATGACCCAGAACCAGGCTTCAGCCCTT
TGCAAACTTTTCCACCATAAGCTCTCCTCATCTCCACTCCAGGAACCCAAGCTCTTATGC
TGAAAATTAAAAAGTCCATAGGCTTTGTCGACCTTGGCCTGTGCTCTGGCTGCCCAGTGA
GCCACTGGAAAAATCAATATTTGATGAAAATTTGAATATATTTACTCTTGTGGTTTTAAA
TAATATCTGTATGCTGAAAATTTCCAAACTAATCTCTCCTATGCTATGGACCTGTCTATA
CAACTGCCTAAGTGAAGGCTCCACTTGAGTGCTTTACAGGCACTCAGAACTTTATAGTTC
CTTACCAGAACTGAATGGAACACCTTTAATTGGATCATCCTCCCATCATTACCACCTCAG
GTGGTGACACCTCATCCTTCAGCTGCTTAGGCTGAAAAATACTGCAGTCTTCTTTGCTCC
TGTCTTTCTTGCCCAAAGCCAAATCATCAGCAAATCCTAACTATCTCACGCCACCGTCAC
TGCTCCCTTCCTGGTCCAAGCCACCATCCTCTCTCACCTGATTGATGCAAAGGCCCCTCA
CTGGTCTGTCTGCCTCCCGCTTGTTCATCTTCTCTCTCCCCATCCCCCCCACCAGTTTAT
TTGCAGCACATCAGATCATCTCTTGCCCTCCAGTGCCTCCCCGTTTCATAATGGCTTCTG
AGGCTATCCGTGATCTGGTTCTCTATAATCCTTGACTTCCCTTGGGCAGATGTTTCTGCT
GTAACCGTCTGTGTGTGTCCTATAAAACTTTGTGTTCTGTAAAATGTACTCTTAAAAAAA
AAAAAAAAAAAAAAAACAGGGCTTTTGGGAAAAGTAGGATTAGAGCAGATCTTTCCTATT
TCACACAACTTGAAAACCATGCTAACCAGAGCCATAAGGGATAGTTCTGGGTCAGGGGAG
CTGGGCAAGTGGGAGGGGGACAGTTTTGGGGGGGGGGTCAGAGCCTGGTGCAGGTGCTCA
TCCTCTTAAATGGACCTGAAATCACTCCAGCCTGTGCTGAAGCCAAACTGAGGCCTTCCT
CTTTCCCTGCCAAGATTAGAATTCTACCCCTGCTCTTCTGGCTCCTTTTGCCTAAGAAAA
AAAAGAAATAAAAAATCCTATTTCTATGTTATACCAACATTTATCCTGCTATTTGCCAGT
AGCCTATGAGTTAATTGCTGTTATAGGAACACATGTTGTAACAGAACAGCCTGCTCTCCC
TTTCTGTCTGTCATCTTGGCTCTTCCTCAGACGTGGCAGGGAAGCACCTACCTGGAGGCT
TTTCCACTTGCTCTTCTCCCAGTCTCATGTGCCCTTCCTCCAAAATCCTCCTGGATTTCT
TCATCTCTTTCCAGTCTTTAATGTTTCCTTCACGGTGGCAGCTTCCCTGACAGCCCATTT
AAAAGTATAGCACCCTCACCACCCCCCAACCCTGATGTTCTCTCCTGCATGTCATTGTTT
ATTTTTCTTCATAGTGCTTATCATCTGGTATATATGACTCACTTATTGCCTGACCCACAT
CCATGAGTACATAAGCTCTGTGAAGGCAAGGACTTGGTGGGGGAGTGTATTTTATTTGCT
GCCTTTGTTTTTCTTTGCTCTATCTCCAATGCCTGGAACATGGCTCAGCATGTACATGGC
ATTTCAAAAAGGTTTGTTGACTGAATAAATGAAACTAAAACTCTTTGAGAATTGATCTAA
ATTTTCTTCTTAATTAGAGAATAGTCCATCTGCCTTTATTTCTTTTCTGGTATTGTTTAT
GTGGGCTTCTTGTTTGTTTTTATTGAAGTATAGATTTACACTATCATATTACATTTAGGC
ATTCAACACAGCAATTCGTATATATATATATATATATATATTCTTTTTCAGAATCTTTTA
CTTTATAGGCTAATATAAAATATTGAGTATAGTTGTCTGTGTTATATAGTAGGTCCTTGT
CGGTTATCTTATTTTATATACAGTTGTGTGTATATGTTAATCCCACCCTCCTTTCCCCCA
ACCCCCTTGCCCTTTGGTAACTTAAGTTGGTTTTGTCTGTGGGACTGTACATATATACAT
ACAACACACACATATATATACACACGCAGATAAACATACATATTTTTTTATATTCTAGTG
ATATCATATATTTGTCCTTGTCTGGCTTACTTCACTTAGTGAACCATGTTGCTGCAAATG
GCATTAGTTCATTCTCATTCTTTTTTAGTGATTGAGTAATATTCTGTTATATATATGTAC
CACATTTTTTTTGTCCTTTTTTTTTTTTTTTTTTTTTGCCATTTCTTGGGCCGCTCCCGC
AGCATATGGAGGCTCCCAGGCTAGGAGTTGAATTGGAGCTGTAGCCGCCGGCCTACGCCA
GAGCCACAGCAATGTGGGATCTGAGCCGCGTCTGCAACCTACACCACAGCTCACGGCAAC
GCCGGATCCTTAATCTGCTGAGCGAGGCCAGGGATCAAACCCGCAACCTCTTGGTTCTTA
GTCGGATTCGTTAACCACTGCGCCACAACGGGAACTCCATGTACCACATCTTTTTTATCC
ATTCATCTGTTGATGGACATTTAGGTTGCTTCCATGTCTTGGCTATTGTAAATAGTGCTG
CAGTGAACACTTGTGTGCATGTTTCTTTTCAAATTATGATTTTCTCCTGATATGTGCCCA
GGAATGGGATTGCTGGATCATATGGTAGTTCTATTTCTAGTTTTTCAAGGAGCCTCCATG
CTGTTCTCTCTGATGGCTGTACCAATTTACATTCCTACCTACTGTGTAGGAAGGTTCTGA
TTTTCTCCATACCCTCTCCAGCATTTGTTATTGTAGATTTTTGTTGATGGCCATTCTGAC
TGGTGTGAGGTGGTAGGTACCTCATTATAGTTTTGATTTGGATTTCTCTAATAATTAATG
ATGTTGAGCATTGTATGTATCTTATGGACATCTGTCTTCTTTGGAGTAATGTCTAATTAG
ATCTTCTGCCCATTTTTTGATTGGTTTTTAGTGTTGAACTGTATGTTGTTGTTTATATGT
TTGTGTGTTTGTCACAGGGAGAATGGCTTTTATCAAACCTGTTTCATTCATACCTTCTTT
GTCATGTCAGACTTGCATGCTGTTTCTTCTGTACTACACTCTCCCTGCGGAGGTTCTAAC
ATTTAAAGCTTTGCTACTTCAGTAATTTATTATAATGGGTATGCTGGGAAAATTTCGCGG
CTCGGGTTGTATATATCTCTTTGTACCCCTCTACGGATATAAGCACTCCTTGTCCCTTTT
CACCGAATACAAACTCTTGTGATGATAACTAAAAATTAAGTTCATAGGAGTTCCCTTGTG
GTGCAGTGGGTTAAGGATCTGGCCTTGTCACTGGCAGCTTGGGTCCCTGCTATGGCTGGA
ATTCGATCTCTGGCCCAGGAACTTCCACACGCCATGGGGAAGCCAAAAAAAATTATGTTC
ATAGCTTTTAGGATATTAGCCTATGCTCTAGTTGCTAGCAGGTTTCTGTAAAATTATTTT
TGATGGGAATTTGAATACATTACCTCTATACCCACCACCAGTCTCAGTGTATGGTTAAAA
AATAATGGGCCATTTTACTACTCCACAGAGATGGCCATGCCATAGGTTTGTGCAGATGTT
ACAGAGGGGTGGGGAGATGACTGAGCCTTCTTGGTGCTGGGCAGGGCTTAACAAGGGTGA
TGATAAGAGCAGTTGGTGGTGGCAGCAGTCAAGGTCTGTTGCAGTGTGGGTGGTGGTGAT
GGTACGGACATTTCCAAGGCAGATTGTGTGTGTGTGAGGGGGTGGATATAAGAATGGACA
TGCTAAAAGGCATAGAAATGGAGTGTTCAGGAAGTAACATGGTGAATCCTGAGGCATGAG
AGTGGGGGGAGTGTAGGGTAGGCTGAGGAGAGAGAGAGAGGTCCATGTGCCATAAAGTTT
TGAAGTTGACCCCACCAGGGAGCTATCAAAGTTTTAGGTGATATGATTAGACTAATTTTC
CTACTCCTCACTTTTTGCAGCCAGTCTTTGTCTTCTGGACACTGTCAGCTTTAAGCTTAT
GTGGCTGGAGAGCAGGCCCCTGTCCCAAGTACTTAGATGAGTGTCCAGCGTGTAACAGAA
AGACCTGTTTGTTTCATGAATAAATACACACACACACACATTTTTTTATATATTAATGTA
TATATATTTGCACGTGTATTTGTATACACATGTGCATGTGTGTATGAATGAACTATCAAT
ATTCCGCATTTTTCTATAGCAGAACTTAACTAGGTATTCAATGCTTTAGGGCCCTTGTAC
TTGACTAGCAGGGTGCCCCTTGAAAACTAGTTTTATAGATTATGAATGAAGTAATGGCAC
AAGTAGATACTCAATAACATTTTTTAACTTGAATTAAAAGCTTCAACATGTTCTCTTTCT
TGGTCCTGTCTTGGTTCCTTCTGCCGGCTCTGATCCACCTCTTAACTTGCAGTGGTGTCA
CACCCCCGACTCCAACATTTTTGAGCACCCAGTGTTTCTTAGTTTGGTGTCCTGAACTCA
TGGCTCTAAGAGAAAAAAAATTTTTTTAGTGACCAAGGAAATAAATTTGGATTAGATCCT
TTTGTGAGATTTATGATGAGAATAATTGCCTGTTGTAAGCTGAGTCTCACCTCTGCCATG
GATGGGTTGGGCATCATGGACAAGTTCCATTCCGCATCTCCATAGATTAATGTGGCCAAA
TTTCCATAATCTGATTATTGCTAGAGACCTGTTGCTTAAACCTCCAAAGAATCATACCTC
TTGGTGAGATTTCAAATATATAGGGGCATTATTTGGAGGAAAATGTCCTACTCAGCCTCT
TAAATCCTCTTTCCCAGGCCTGAGATGAGAAGCATCCAGCTTCTTGTGTGGTGTCCAGAT
GACTTCGTGAATTACCCAACCTCTGGTCCTCTCCCTCCCATGAGGAGGCCAGCTATCTTT
GGTCACTTCACAGCTTATTAGCAGCCCAACAAGAGGCCAGGGAAAGGAAATGGATGAGAT
GAAGCTTGAATACATCACATTGGTTCTTTCTTAGCAGCTCTGATAAAAGGCTTAGCAGGA
TGAGGATGAAACTTGATTAAAGAGATCTGGAGATTATCTGTGACTTTAGTGTATATATGT
TATATTCCTCCTTTCCCCTCTTTAATTTTTCTGGTAATTAGGTGTGAGTTGCTGGCAAAC
ATTAATGAGGCCAAGATAAAAATTCTTGACTATCCTGTAAGTCCTAGAAAAAATTATTTT
TACTTACAGGAATATAGAAATAAAATTTACTTTGCTCAGATTGTTATTTTTCCTAGTCAA
AATCGGCCAAGTTCTTGAGCCAGAACTGGTCTTGAAGACAAATGACTAATTATAATAAAA
GATGTGCTCAAGTCAGTGGATGCACCTTACACCTATGTTCTGGTTTCTGCAGGCAGAAAT
TTGGCTGCTTACAAGTGGCTTCTGGGTGCAAGTCTCTAGATAAGATTTGTTCTGCAGATC
TCCCAGAGCAATGTCACCTCTTTGGATAGGCCAACCCAGAGATTCCACCTTGGAAGATAA
ATTTGTGCTGTATTTCCTGTAGGATCTCTAACCTTACTTTTCGATAACCAGGCCTCTCTT
TCCTCCTGTTGGAATTTATAATCCTCCAAAAAACAAGTTTTATCTGGGTTTATATCAACT
CCCAGCTATCCATGATCATGGACATAAATGGTTCTAGATGAGAGAAGAAAGAAATGATTC
AGGGATATAGGAATACGGAGACCAACATAAGTGAAGAAGCCGCAGAACCAGGTTCTGGGT
TTGAGAAATAGATGTTCAAGATCAGGGCACAGCCTAAATAATAGGGCTGGGCAGTGCTGA
GACTGGATATCTAATGAGGTAACACCCAGGCCTGCTCCTGGAACTCTGCCATGATGGGGA
CACTGGCAAAATCTGTGGTCATGACAGAATGAGAGGGAGGGGCAGAAGGAAAGATTGTGG
GAGGGTCAGTGAAGAGCCCCCTGAGTAGTATGGTCCATGTTCCATTTGATAAAAGAGCTT
TGTAAGGTTTCCAAGGTCTGGAAGAAAATTGAGCCTTTAAGACAACACTATTTCACTGGG
AGCTTGTGACATCTGAGAGGAGGAAGAACCATGTGGGCAGGTGATGGCCCAGCTAAATCT
TAAAGCCAACAGTCTCAAAAAGGTGGCCAGAGAGGGCAGTAACCTTTTAACAGGAGCACA
GCTGAAATTGCAAAGAGTGCTTCTGCCACAAAGTCACAAAGCAGGATGCAGGTTTATCCA
AAATGCAATATCTTACATGTTAGTAGACACTTAATATGTTTGCTAAATACACATTCGCTG
CTGCTTTCCCCCTGGATCTCATTAGAGTTCTTTAGAGACTTTGAACCTGATCTCTTCCAG
AAAACCAAAGAATGACTCTGAAGGAAAGTGATTACAAATCCAGAAAGCAGTTTTGCCTTA
CTGGTAAAAAGTTTTCTTTTCCTTGCAGTTTATTTTGGCCTAGGCTAGTGTCTCTTTCAT
GGCAGACAGCTACTGTTTACAACTGTTATCATGTTTTTCCTTCTTTGTATTCCAGTATAC
TCTCTTCCTGTTAATAACACTGTTATTTTACTAGTGGAACCCACTCCATAAGCTGCTGCA
TTTTTCTTTGTGGGATCAAGGTTTTCTCTGTATCCATCGTGTTGGCTTCTATTTACCAGG
GAGTTGTTCAGAGGAAAGAAGAGTGATGGTAGACACAGGTTGAGGACTAACTTAATTTCA
CTCATTTGGCAGGAAGACTTAATTAAGATCCCAGTTTCCTCCTGTTGGACTTAGTCCATG
ACCTGCTGGAACATAGTCTTGAATTAACACTGGGTGGATATAAAAACAGTAAGCCAAGAA
GTCTGTGCTTCTCTCAACTGCAGATGTTTATTTAGCTGGAGAAAATCTAGTGGGTGGTCC
AGCCATCACAACCAGTATGAACAGAGTTGAGTTGAGAAGCTTTGGTGAAGCAGGCAATGG
CAACCCTTCCATTCCTTCAGTTTCACAGCCTAGAAATCAGTTCATTAGGTATGTTGATCT
TGTAGGAACTAGCATTTAGCTTTCTCTCCATCACGTTGTTAAGTTTAAATAGAACTATGC
CCATTGAAAGCTCTTTCTGACCCACGATGTGAATAATGATGATAAATGTTCATAGAAACA
GAGGCTTTTTTGTGGGGGAGGGTTATTCTTGGAGTGAATGTAGAGAATAACTGGGACATT
ATAGAGCAGATTTTTGTTCTTTACGTTTTGACTTTTTGAGTCATTATAATCTCTAATTGG
TATTTGTTTCTTAGTGTGTTCCCCGCACGGGAGACACAAAAGGCCTGAAGTTGGCTCTGT
CAAGACATACAACCGTAATAAACTGCCCCACTAATTACCACCTTCATTATCACCTTCAAA
GTGAGAGTTTGTTAGATTTTTTTCTCAAGCCTAGCAGAGATTAATTTCTTCTGGATCACT
GCCTCTCTGCTACTTAAAGCCTAAAAGCAGTTCGTCTTTCTCATAAACACTTAAGCCAAA
AATCACGTAAGAGGCAATATGGCACAGTGGTGAGGGCTCAGATGGTCTAACTAGGATCCT
GGTCTAGCTGCTTCCCAGCTGTGTGACCTTGGGCTTCATGGTCCTCTCCCACAGCATATG
ATGATTACAGAGTTTCTTCGTAGTTTTGAAATAATACGTGTAAAGAGCTTAGAATAGCAT
CTTGCCCTGTAGGGAAAGTAGGAGAGAAATGGTGACAGGAAAAGAGACAAGACAGGGGTG
GAAGAGAGAGAAAAAGTGAAAGAATTTCAAATATAAAATGGCTATTATTTTAGTTTTTCA
CAAGAATAGATATATTGGCATGCTCATGTGACTTTGAAAAACTTTGATCTCATCAGCAAA
AAATTAGAGTTTATCCTGAAGCAGAGGTGTAGACCTTATGCCCTGGCTGCTGGCGTGATG
TCCCCTGTGGTCAGATTGATCCTTAACTGGCACAAAGGATTTTATGGACAGGTGGTTGGG
GCAAATTTTGAAACCTGATTGTTTACACTTGTTTTCCAGAATATGTAATTATTTACTGGT
GCTTGCTAAAATGTCAGTTTAGTTTATTTTGGCAGAGATAGGATTAAGTTTAATATTTGG
AGGCATCTCCTTCAGTTGGTCTGTCCTGGCTTTTGTTCCAGGGCTTGGTTTGGCATGTAG
CAACACAACCTGCTGGTCAACTCATTAGAGGTTTATTGTTTAAAAATGTATCTTCTCAAA
GCAAAAAAAAAAAAAAAAAAAAAAAAGCCCATCCCTTTGTCATGTCCTAGCTCTCTCCTC
TAAGACACCAATAATGGGGAGTTTAATATAGAAGGACTAATTGGGAGGTTGAGAAAATAA
GTTTTGGAAAGACAGTGATGACTTCAGAGTTTTCCTCAGATGGAGATTTCCTTTTAAAAA
CCTGAACTGAGCTTTTATTAAAACAATAACTGAACTTTGAAATAAGATCAGACTACTGAA
TTACAATCTCCAGGGGATCTTACGGGCAGCACAGGGAGTTATGTCCAATCTCTTTGGATA
GAAGGTAAATGGAAGAATGTATGAGAAAAAGAATGTGTATTGTGTGTGTGTGTGTATGAC
TGGGTCCCTATGCTGTACAGCAGAATTTGACACAACACTGTAAATCAAATATACTCTAAT
TAGAAAAAAATCTCCAGAGGGACAGGGATGTGTCTGTGTGGTTTATGACTACATCTTTGG
GCCTATGTCAGTACCCAGCTCATAGTAGGCACTCAGTAAAATTGAATGAAACAAAAAAAA
GCTGAATGAATGAGTACAGTATCTAAATTAGCATGACTTTCCCTTGGAATAATAGTAAGT
CCAAAGGGAATATGTCATCACTTCTTTAGGTCAGTGCTTATTTTGTCTGTTCCAATTAAA
AGGAAAAAAATTGTGATGTAAAGGAAACAAAGTGAAATGTTATGCATTTCTATTGCATTT
GACATCTGCGGCAGGTTTTAAGTTCATTTCCCAAATCCTATTGTATTGAGATTGTCATAT
GTTTCTTAGAGGCATTGTTCATTCCAACTTACAGTGAAGTTAGGTCACTGCCATTCTGAG
TGGACATATGTTTTGTATTATTAAAATGGCATGTCTTCTGGGCGTGACCGCATACTCCAA
ACGCTTGCATAATTTCTCTTGATGCTGTGCCATCTTGCCATTGCTGAGGCTAGGGACCAA
AGGAGGTCTCACTCCCTTCCTAATATTCTTTTGACCACTTTAGACTATGCTAAGCCTATT
CACACCACTAACTGGCTCCGTACTCTGTTTTCTGGTCTTCTCATATTGGCTTATGTGGTC
CTCGCCCTTCCCTTTCTTTCCCTAAAATTGGTTTCTGGATGTCATTATACTAATAATAAA
TAGTATTAATAGCATTATTATATTAATATATTGATGATTATTTTTGTTAATAGCATTATC
ACAGCACTGCCATGCGTTTACACACACATATACAGAGGGTGAGAGAGTGACTGGTGGATA
ATTTGGCTATCCTGTGAATGCTAAAATTTCTCACTAAACACATTTTGTGGGTGTGGGTGG
TGTTGTTTGTTCCCTTTGCCACTCAAATATCAGGGAAAACATGTGCTTAGGAAACAGAGT
CTCCTTTGCCCCATCGGTATGGAAGACATACGCAAAAGGAGTGAAGGGGTGTGTTTGCTG
CAGCCAGGGCTCTATGAGAAATAACACTGGTGAAGAAAAGGCTCAAAGAGCAATAAAAGT
CCATGACACTTTGTCCTGGCAGAGTAAGCTCATCCTCATCAGCGTTTCCCCTGCCTCAGG
CACGTTTGGAATGACCAAAGCAGAGTGGCCAGCTTCTCAGAGGCGGCAAGGCTTTGCATC
GCCATCTTCCTCGTCCCAATATGAACAGAACTCTGCCCAATAGTTTCCCACTCTTGTTGC
CATTAACACGCTCAGCCTAGTTGAGGCAGGCAGGGATTCTTGGCATTCACAGGGAACCAA
GATGATATCTGATCTCCCCACTGGAGAAAAGTGAGAAAGAATGATTCCTTGGGACTCTGA
AAATATAAACACAAATAGAAAATTAAAACTGAAGAATTCACTTGGAGTCATAAAAAGTGC
TAAACTCTCTGTTGGTCATGTGACTTATTCTTGGCATTCGAGGAGCCAGAGGCTCTTGTG
GTCTAATCTGGAGAGCATCCCTAACTCGCTGTGTCACCTTGGCAAATTGGTTGATCTCCT
GTGCTGTAGTGTTCGGTCCAGCTGCTAGATGGGATGAAAGCAAGACCTCACTGAAACCAG
ATGCTGCCTCTCTGAAAGGCTTTCAGCAATAAATAATATCGTATATACTTTGTTCCTGGC
AGCAAGTATTGAACTGTTATAACCCCCTGTTTTCACTTGCTTCTAAAATTCTGGAAATTT
CTCCTTTGGGCTTGGCTTTTTCCATGCTTGTCCTTAGCCCAAAGCTTTTTGGAAAGTTTG
ACCAAAATTTCACTTAGCTGTTTTTCCTGAGTGATGGGAGAATAAAGGCAATGCATTGTT
TTTTCAGCTCATAAAGTAAATTTCAGTTTTGCCTGGTATATGTCAGAAAAATAGCAGAGC
TGCTACCTTTAAAGTCTTTAGTGAAAGAATCATGGGACTGTAAAGAATGCCTGCTGATGA
CAATTTTAGGTTGCTGAGTGTATCCTTTGTCTTTAAACAAGACCGCATACAATCGGGACA
CACACACAAAGCTCTAATGCTGTTTTAAAGATGGCCAAAGAAGAAGTCTCCACATTCCCT
CATAACCCATCCTCAGTTAAGTTACCAAGACACAACTGCAGCTACAATTGGCTGTCCTCT
GTCTTGACCACTTGGTCCATATCTGCATGGTTCCTAAGCTTTATGTACCGGTACTGATCC
CCTTGTATGCGTTTTGAATAAAGTTGACCGTGTTTTTCAGGTGACTTTCAAAGAAGCCTT
CTCTGATCATCAAACTAGATGATGCATTTCCTCGTGGTACTAACCACATACGTGTGCAAT
GACATCACTTGTGCTTCCCTGATAGACCCATAGTCCCACTTATGGCAGAGTCAACATCTG
TCTTACTCACCGTCTCTGTGGCATTTAGTTTAGTGCTGAACATGGGGTAGAAACCCTTTG
CTGAATGAGTTCAGTGACTCTGGGTACAACTGTTGTTAGAATTTTTTCAGAGATTTGTCC
AGGCATACATGCATGCATTCAACAAGCATCATTGTCTACTTTATGCCAAGCATTGCTGGG
AATCTGTCCTTTAGTAGATAGCACAGAAGTCCTTAAGAATTTCTTCCTTATCCACAAAGC
AAAACAATTGTATTATTTGGGCACCATTACTATACCTATAATTGGAATAATTAATAAACT
AATAAAGCCAAAGCCAACCCCAAGGAATTTATCATTTACTGAGCATCTGTTATATGCCAG
GCACTGTATTAGGTACTGAAAAGAGAACAACTGGTAAGACAGGTCTCCACCAGGAAGTCA
TTTGTAGGCTAACAGTGGCAAGAATACAAATCCTGAAATAACTATTACTAAAGGTGGAGT
GTAATAGAGTCAGATGGGAGCTAAAAGCATGAGAAAGATCACTGTGCCACAAGATACCTT
GTGATCCTTTGCAACGTGTCCCAGAGGGTATGTGGCATTTGATAGGTGCTCAAACATTCT
TACTGAATGTCTGATTGAATGCATGAATGTTCAGAGGCTGAGGGAAAGGGTCAAGAGTCC
TATTAGACTCTGCCTGGGGAAAACCTCTTACAAGAATATCAGCTGGTCTTCAGGTGCCTT
TCCCTCAGAGCCAACCCAAATCCCTCTCTACTTGCTCAGCAAGGGACACCAGGAATGTAT
CTATCGATGCTTTTCAGATTAAAGGATGGTATTGCCAGTACAGGCTCCCTTTGGTCTATA
TGTATAGCTGCAAGCTCTGAGACCAGTACCTTCAGGGTTTATTAGCTCTGAGACCAGTAC
CTTCAGGGTTTATTCCATATTTCTTACTCTACATCTTCTAAAAAAATCTGATCCACTGCT
TCCAGGTATAATTTAGAATGTTTTTTCAGGTTTGTAAAGCTATTTATGCTCTCGATCTTC
TCTGAAACCTTTCTAATACATCTTAAAGCTTTAGTATCTCTTGCTAGTGATTTTTGTCTG
CCAAAGAGCTGTCGAGTTAAAAATGGGATCACTGAAGACACTTTGGGCACATATTTTTCA
TAATACTTAGACTGAGTTTGTTTAAAAATTTTTGTTTTGTTGGGAAAACTTAAAGGATGA
GAAAAAATGACTTTTGAAAAGAGAAGATGTCACTTGTGTTGAGAGTTCTGGTTACATAAA
ATGCATTTCTCTAGTTTTTAACAATCAAAAATGAAAACAAACAGACAATTTTGGGAAGTA
GTTGGGGGCAAACAGGTTTTGACATATGCATGGGTTCTCTCAGTTACTTAAAAATCATTT
TGGAAGATTGAATTGCATTTTCCATATGAAACATTTTAACTCAAAAGACTGAAGTCATGT
TTTTTTCCTCAGCTTGGCTTTTTGGGTGTTACGAATTTATAAGCAGGATTTCTTGAAGGG
GAAGCATAGATAGGACCTTTGTACAAAGTCAGTGGGCCAAAATAAACACTCCATTGTTCC
ATAGTTTTGTGTTGCACATAGGAAAACATCTCTATCCTTATGCCATTAAGGGGACCAGAT
TACCAGATTTGTAAGAGAAAGGCCAGTGGTTGATTGAGCCACTTTGTGTGTAAAGGGTGG
TGCACATTGACTGCCAAATTTCTGTCAACACAAGGAAAAAAAAATTCATATATCAAAAAA
ATAATTTTTCTCACCATTATGTAAGAAATTTATACATGTTAGTGCTTACCAAAAGAAATG
GCACAGATATTTTCTGTTTCAGCAATCTGTTGAAATATCTTGACCAAAGACATTTTCTAT
TTGAAGCTTAAAAAGTGACAATGTACACTGGGAACTATGTCTGGTCACTTATAATGGAGC
ATGATAATGTGAGAAAAAAGAATGTATACATGTATGTGTGACTGGGTCACCTTGCTGTAC
AGTAGAAAATTGACAGTGTAAACCAGCTATAATGAAAAAAACGAAAATCATAAAAAGAGT
GACAATGTAGATACAGATAATTTGGTTTAAGAAATTGGTCTTCCCATCATCTTACCACTT
TTTTTCCCACTCTGGCACCACTATTCACGATGGCGCTCAACATTTTATGAGCTAAACATA
AAAACGTTCTTCTTCTCTGATCTTGAAATGACAGGTCAAAGTTGCCACCATTCCCGACAG
CTCCCAGCTCATCCTGAAAAAGAGTTTGGTGTCTAATTATCACTATTCTCTGCTGTCACA
GTGGGTTGCCACTGTGGTTGCTGGTTGGACTTTGCTTACCCTTAAGGTTATTTCCCCCAT
TATAAGAAAGAGGATCAAAACCCAAAGATCACGCACCTTGTGGTGAGGTGGCTGGCTATG
CTTCTGTTCAGCCAAGACTCATTTAGTGGAAGAGAAAAATAGCATTTTATTAGGGCCTAT
AATTTTCCAGGCATTATTCAGATAATAGAGGAGGCACAGGGAGGTCTTGCTTCTGAAACC
TTAGATCTCTTTCCCTTTGAGCACCAGGGAATGAGAAGGAAGAGCTCAAAAGCTCTGGAT
GATTTTAAAGTTTATTTGGTTTGTAAAGCAGATGATCGCATTTATCCAGCACCCTTTCCA
ATATGATACCGTATCAGTTTAGCACCAAAAAAGATTAGCCCCTACTGTCCTAAGGGGATT
TATAGTCTGGTAAAAGAAGGTAGCTTACAGCTCACTGTCAGGCTGTGAGAAATTGAGCAA
GAGAGTGACAAAGCACAGTGGTGCATCAGAGCCCAGAAACATCCCACCTGATTCAGTGAC
AGAGGAAAACCCTGAAGGAAGAGACAGGAAAGCTTGATAGGTCTTATTACAAGACAAAAA
GAACTGAACTCCAGAGAGTAGGGAAAATAGCTGGTACTGTAGAAGGTATTGATTAAAAAT
TAGGGCATAGATACCTAACAAGTTGAAGTTGAGTGTACAGTGTAACTAGATAGATAGACC
AGGACCAGTTTGGATGAAACCTTGATAGTCCAGCTAAGGATTCGGGGCCCAAGCAATGTG
AAGCCAATTAAGAATAGGAAACAAGGAAGTTCCCATCGTGGTGCAGTGGAAACGAACCCG
ACTAGTATCAGTGAGAATGCGGGTTCGGTCCCTGGTCTCACTCAGAGGGTAGGGAATCTG
GTGTTGCCATGATTGTGGTGTAGGTTGCAGACACGGCTCGGATTCTGAGTTGTGGCCGTG
GTATAGCCTGGTAGCTGCAGCTCACATTTGACCCCTAGCCTGGGAACTTCCATATGCTGT
ATGTGTGGCTCATAAAAAAGCAAAAAAAAAAAAAAAAAAAAAAAAAGAATAGACAAGAAA
ATACTGGAGTTCCCTGGTGGCCTAGTGGTGAAGGATTCAGCATTGTCACTGCTCTGGCAT
GGGTTCAATCCCTGGTCCAGGAACTTCTGGATGCTGTGTGTACTGCCAAAAAAAATGTTG
TGTTTGGAGATGGACTTTTGATTCCTGGCAGCAAAGCGCATGATGGATGTGTGATAATAG
TCCCTAAAATGAGCAGAGAGACAGATCCACTCTTGGTTATGAGCACAACAGAACCCTTAG
TAGAGCTTCATTGTAATGGGGTTTAGTCTGGTGGTCTAAAGGTGAAATTAGGAGCAATAT
CTAATGACATCACAGATCAGTCAGCAGGTAAATACTGCGATACATATATTCATATATATA
CATCAGGACAAGTCTCCTTGTTGAAGTCCTGGCTATCTCTTTAATGTATAGTTGAGGATA
TGAGAAAAAGACTGTATATATGTATGACTGGGTCACTATGCTGTAAACACAACATGTAAA
TCAACTATATGCTACTAAAAATAAAATTTTAAAAAAGATGGCAGTACTGTGTGTGCCTCA
ACTAGCAGTAAAATCTTTGGCCCGTTTCTTGCTGTTCTACAACCACACAGATGTCTGAAC
CTAGAAGGCGAATCTCTCTGGCCAGTTTTGAGTTTGACAGCAAAGTGGATGTTCCCACCA
TGCATGCCTGGAGCATGTGACTTGCTCTCATGGGACCCAGTTTAACCCTTGGTTGGGTCA
CTTAGTTTCCGGTTGGTTGATGTTTCAGAAGGTTTCAGATCTACAACAGCAATCTCCTAG
TTGCCTGACGTGGGCTAATAAAGTGTATTTGTTCTTCTCATCCCTTCCAGCCAGAAGATA
GAAGATCTGTGACTTTTTTGGATCTATGATTTTTAAATACCCCATTATGAAAATAAAAAT
TAGATAGAATCCATTCTCAGGACCCAAAGAAAAATGAACAAATGAGGGGAATCTGCAATC
CATCTTTCCTGACTTTATTATGCTGGCCCCATCTTCTCACCTGAAACAAGTTAAATGCAT
AATTAGCACAAAAGAGAGAGCATGTGACCTTTTTCTCTTTTGAACACTGGCTACAATCTA
TGACACAAATTAAAATTCCAGTGGCAGAAGAAAAATTGTCATGTAGCTTTTCAGTTTTGG
AAATAGCTAATAAATTCAGAGCCTTATGAGGAAGACTTAGTCAAACATTTAGGAACGAAT
GGGAGCCCTTTGCTCTGAAATTATGCTCATGAAAGAAGAAGTCCAGGCTGTCTTACAAAA
TCATTCATGTTGCCAGTTAAAAGAGCACGATGTGCCATGGATATAACTCAGTGGCCACTA
GCATGTTCTTATCTGATCTGCTGCCTACTCTGCCTTTTTGCCTTAAAGTGGAAACCGCAT
TAGAACTCAAAGAACAAAATGCCTTTACCTTTTCAAGGGAAAAACAGTAATTGGAAGTAA
AGTCATAGGACTTTTAAATTTTCTAGATATGGATGCACCTCAGCTGGAGCTTTGGAAATG
ACTACTAGCACCATATGTTTTAACATGCAAGACGTGCCAGTTTTGCACAAGCAGTATCAT
ATTCAGAGATAGGTTGTTGTCACAAATCAAGTTACCTATTCTGTTTTTTTGCCTCTTTCA
ATAAGAACAGCTAAATATTTCTAGAGCTGCAGTTGAAATTGCTTGGACCAAATCTTTTGG
AAAATGCTTATGAAAGCTATATGACATGCATGTTAAATATATAAAGGAAACATTTCTACA
TACATTAAAATATACATATAAGCCTATTTGGAATAATTATTTCTTAAAAGTAAAATAAAA
AAATAATCATTTTGGATGGAATATTGTAGAGGATAATGTAAGAAAAAGAATTATATATAA
CAGAGTTACATTGCTGTATAGCAGAAATTGACAGAACATTGTAAATCAACTATAATTAAA
AAAACTAATTATTGCCTATATTCTCTGCAGTCATTTGAGGCAGTGAGTGTGGTATTCCAG
TGCATCTGCACTTAAGAACTGAGATGACCGCAGATGTATGAGGTTCACCCTGAATCACTG
TGTTCTGTACAGGGCATCTACCTGTGCTGTCCTTGAATGGTTACCATGCTGTTATTTGAT
GTTTCTCAACCAACTGAATCACTTAGTAATATGTGAAATATTTTGGTTCTTGTCTTAATT
GGTATTTGCTAGCAGGTTTCCCAATGGTCCACTTGAGTAAAATGAACCAGCCCATTCATA
GCAACTGAAGGTAACTAAACAAGACTCCCTGGTCCAGTTTACCGAGATCTGTCTTGCAGT
GTATGTGTGATTTCCAGGGAGAGAGATTGAAAACCATTTACTGATAGTTATAAATCAGAG
TTTTTCACTGGAGTACTGAAGACTCAAATCAGTGTACTTCTTGAAGACTAGTGAGAAATA
CAGCTTTTCTCACTTTAACCAGCCTCTACTGGCACCAGACTTCTGGGAAGCCTTGTGACA
GGACCTGGCCTGGGCAGCATCACATGTGATTTGCTGTTCTTCTTGGAAGATCCGCTCTGT
GGCTTTTCTCTGGAATCTGTGAAGAAAATGTTTCTGAGCCTAAAAACTGGGATTGAGAAA
GCTCCCCTTTCTCCTCATACAAGTCGGCTAAGGGTCAACTGTTAAGCCCTTGGGATGGGG
GTGGATGTGGGGGTGACTGTCACGGATTCAGTAACTGGAACTCAGCTGAGTAACCATTCC
AGCCCTCCCCTCTAAATGTTGTCACAGAGGTAGATGCCCTATATGTGGGAAGTCATCAGA
ACCTCTCTTTAGCATTTATCTGTGTAACACTTACAGGCTTGTCATTGTTGACTCATGGAA
GGGATATAGATTTGGGGGGCTCTTACTTTTTTTTTGCTTGTGTTTCTGTTTTGTAAATAA
GTTGATTTGTATCTTTTTTTTAGATTCCACATGATTTATTATGATATTTGTCTTTATGTG
ATTTCATATAAAAATCTCTAGATCCACATGTTGCTGCAAATGGCATTATTGTGTTCTTTT
TTATGGCTGAGTGATATTCTATTAGGTATATGGAACATATCATCTTTTTATCTATCCATC
TGTCAATGGACATTTAGGTTGCTTCCATGTCTTGGCTATTGTAAAAGTGCTGCAGTGAAC
ATTGGGATGCATGTATCTTTTGGAATTATGGTTTTGTACAGATATATGCCCAGGAGTGGG
ATTGCTGGATCATATTTCAACTCTAATTTTAGTTTTTTAAGGAACTTCCATACTATTCAC
CCTAGTGGCAGCACCAGTTTACATTCCCACCAACAGTGTAGAGGTGTTCCTTTTTCTCCA
CACCCCCTCTAGCATTTATTATTTGTAGGCTTCTAATGATGGCCATTCTGACACATGTCA
AGTGGTAACTCATTGTACTTTTGATTTGCATTTCTCTAATACTTAGTGATCTTGAGCATC
TTTGTATGTGCCTTTTGGCCATCTGCCTGTCTTCTTCAGCGAAATGTCTCTTTAGGTCTT
CTGCCCATTTATTGATTGAGTTTGTTTTTTTTTCTTTAAACACTTATTTTAATTTTACTC
TTTTTTTTTAACACAAAAGATAGAGTATAATACAATTGTTCTGTGCCTTGTCTTTTTCCC
TTAGAAATATACCTTCTGTTATACATAACAACATAGCTTCTGTATTAGTATATGGTACAT
TAGAGTGTTAGTATATAATATTGTATAAAGTTGCATACTTTTGTGTTTCATGTACCATGG
TTTAAAAAAAATCACTCCCCTGTTAATGAATATTTAGGTTTTTCCCCAATATTTTGTGAT
AACAAACAATTTACAGTGAATAACCTTGCATATTAGTTCTTTCACATGTTAATACTATTT
ACTTTTCATAGGGATACCTGGTAGTGACCAAAATCAGGGCCTCTTTCTCTGGCTCCTTAA
ATTAATAGTCAAAATTCCTAATAGATTCATTCTCTTTCTTTTTATTATAATCGATATTTG
GGTTTTTTGCATTTTGAGTTATTTTGAGTTTCTGTATAATCTGCTTACTATATTTTGGAA
ATTAATCCCTTGTTGCATTGTTGGCAAATGTTTTCTTTTATTTCATGGGGTGTCTTTTTA
TTTTGTTTGTGGTTTCTTTTGCTATGCAAAAGCTTTTAAGTTTAATTAGGTCCCATTTGT
TTGTATTTGTTTTTATTTCCATTACTCTAGGAGATGATCCAAAAAAATATTGAGATTTAT
GTCAAAAAGTGTTCTTTTGGTGTTTTCCTCTACAAATTTTATAGTATCCAAGCTTAATTT
TAGGTTGCTAACCAATTTTGAGTTTATTTTTGTATGTAGTGTTAGAGAATGTTCATGTAG
CTGTCCAGTTTTCCCAGCACCATTTATTGAAGAGACTGTCTTTTCTCCATTGTATATTAT
TGTTTCCTTTGTCATAGATTAATTAACCATAAGTGCATGGGTTTATTTTGGGGCTTTCTA
TCCTGTTCCATTGATTTATGTGTTCATTTTTTGGGTGCCAGTACCATACCGTTTTGATGA
CTGTAGTTTTGTAGTATAGTCTGAAGTCAGGGAACCTGATTCCTTTAGCTCCATTCTTCT
TTCTTAAGGTTGTTTTGGCTATTCAGTGTCTTTTGTGTTTTCATACAGATTTAAACATTT
TTTGTTCTAGTTCTCAAACTGCCATTGGTAATTGGATAGAGATTGATTCGAATCGGAAGA
TTGCCATGGGTAGTATGGTCATTTGAATAATATTGATTCTTCCAATCCAAGAATATGGTA
CATCTTTACATCTGTATCATCTTCAATTTCTTTCATCAGAATCTTAGAGTTTTCAGAGTA
CAGCTATTTTGCCTCCTTAGGTAGGTTTATTCCCAGGTGGTTTTTTTTTTTTTTTTTTTT
TTTTGGTGCAATAATAAATGAGATTATTTCCTTAAGTTCTCTTTCTGAACTTTCATTTGT
AGTGTAAAGAAATGCAGAAGATTTCTGTGTATTAATCTTGTATGCAGCAACTTTACCAAA
TTTATTGATGAGCTCTAGTAGTTTTCTGATAGCATCTTTAGGATTTTCTATGTATAGTGT
CATGTCATCTGCAAATTGACAGTTTTACTTCTTTTCCAATTTGATTTCCTTTTATTTTTT
TCTTCTTCTAAGATTGCTGTGCCTAGGACTGCCAAAACTATGCTGAATAAAAGCAGTGAG
AGTGGGCATCTTTGTCTGGTTCCTGATCTTACAGAAATTGTTTTCAGCTTTTCACTGTTG
AATATGGTGTTAGCTGTGGGTTTGTCATATGTCACCTTTATGATGTTGAGGTAGGTTCTC
TCTATGCCACCTTTCTGGAAATTTTTTTGTCTTAAATGGATGTTGAACTTTACCAAAAAC
TTTTTCTGCATCTCTTGAGATGATCATATGGTTTTTATTCTTTAATTTGTTAATGTGGTA
TATCACATTGATTGGGGATATTGAAAAATCCTTGTATCCCACTTGATCATGGTGTATAAT
CCTTTTAAATCATTGTTGGAGTTGATTTGCTAGTATTTTGTTGAGGATTACTTTATTTTG
TATTTTTTTTTAATGTTTTAAGGATGCAATAGTAAATGCCCATGTACCTGCCACCTAGAT
GAATATATCAAACATAAACATTTTTCACACATATGCTTCATGGCTATTGTTTGTAAAGAA
ACAAACTGTGCAGGTAAATGTGAAGTCCCTAATTTTACCTTCTCCAGTCTCACTCTGCTT
TCTGCCATTCCAGAGGATAAAAATATCATATACTGGCATTTACACAGTCCTTTTTGTTGT
TGTTGTTGTTGTTGTCTTGTCTTTTTAGGGCCACACCTGCGGCATGTGGCAGTTCCCAGG
CTAGGGGTTCAATCGGAGCTGTAGCCACCTGCCTATGCCGCAACCACAACAATGCCAGAC
CTGAACTATGTCTGCGACCTACACTACAGCTTACAGCAATGCCGGATCCTTAACCCACTG
AGCGAGGCAACCTCATGGTTCCTAGTTGGATTTGTTTCTGCTGTGCCACAATGGGAACTC
CCTGGGTTTTTTTTCACCATCCTTTTTTAATGCTTTTAAATTTTGCTACATACATGAAAT
ATGCTTATTACATACATGAAACATAATTTGCTTAGTTTTAATGTAGATACGTTTTACTTT
AAGTGTAGAATGTAGTGTTCTGGCAATTGCTACTTTTACTACCAAATACTTGTTTTCATT
GTTATGTTACCCTAGTTCATTTTTAATTGCTCTCTATTACTCCATCTTATGAAAATATCC
CAATTTATCCATTTCCACACTGATTGGAATTTGAATGGATTCAGTTGTTTTACTGAAATA
AGAGATACTAAAATATCCTTCTACATTTCCCCTTGGACACATATGATAGTTTTCTGGAGT
ATATATCAGTGGACTTGCCATGTCATAAGATATGTGCATTTTTGTGTCTGAGACATTGCC
AAATTGCTCCTTAAATTGCACAACCAGTTTATACTCATATCAGCAGTATATGAGAACTCT
TCCCCAGGTCCCTGCCAGCACTTGATTATTATCAGATTTAATCATTTGCAAGTTGATGGA
CAAGAATCACTATCTCATTGTTTCAGTTTTCATGAATCATTATTTATAAAATTGAAAATC
ATTTTTTACAAATCCATTTGTATTTTTTCCTCTCTAAAATATCTATTTCTACTCTTTGTC
CATTCTTTACTTGTCTGTTCTCCTTATTGATTTATAGAAACACATGTATGTATATGATTC
TTCTGTATATGCATCTTAATATGTGTTTACATTTTAAAATATATTTGTATATATGTAACT
AGTCCTTACACATGTGGAAAATTTTATCTCTTGATTGCATTGTAATTTTTGTGATATCTT
TTAACATAGATAACTTTAAGATTTTTGATATAGTTAAATTTCTTTTATTATTCTGCTTTT
GTGTCTTAAATCATTTTTCCTCCATGGTTATAGTTTATATTAACTTCTTCTATACTCTAA
AATGTGTAAATTTACCTCTGAACGTTTTGTTTTAAATACATAGACTTTTAATTTATATGG
GGTTAATGAACAATTATGGCGTAAAGCATGAATCTTTTTTTTCTCCACTATGAGAAACTA
GTCCCAAAACCATTTACTGAAAAGCCCCATTCTATCCCCATTGTTTGTATTGTCTTCTCT
GTTGTATAATAAGATCCCATATATGCTTTGGGCTTTTCTAGGCTCTTTTTTTTTTCCCGT
TGATCTCAACTTATCTATCCTTAAATAATAACATGCCATGTAAATACTATAAGTTTAAAA
TAAGCATTTTTATGTTGCACTGCACAATAGTGAGAATACGTCCAAAGATTCACTTGAAGT
ATGAGGTGGGTATCGGTTTTGGGGTGACATTTTTTTCTGATTAAGAAAACTTCTCTATTT
CTAGTTTATTAAGAGAATTTATCAGAAATAAGTGTAAACTATAAACAGTGGCCTTCATTT
GAATCACTACTGATCGTCTCTTAAAATTATCAAGATTATATTGATCTTTCTGATAATGAA
TTTCTTTACATTTATGATCCAAATCTTACTTGAATGGGGTAGATTACTGTATTATTTTTG
GGTTTGGGGGTGTTTTTTTAAGGAATGTCTTAGAACATATTTTGGTAGACTTGCTTTCTA
TAGGTATTGATTTAAATAATTATCTTTCAGAAATGTTTCTTTGAAAAGCTGAAAATGCAA
AGGCTTTCCTTTCATTTTATTTCACAGTCAGTCATTACCTAGGAAAAAGGATTCTCCATT
TTCTATTGAGAATGAAAACCTCCACAGAACACAAGCCAAAAATGTCTCCTTTTCCTCTTT
CTAATCTCTGCAAGGCCTTTAACTTTTCTAAGAGCTGTGATCAGGCTCAGCTTTCTCCCT
TTCTAGGCTTTCCAATGGGCTGTGACCCCTCAGTCCTCCTGGTGTGGGTTCCCAGCACCA
CCATGCTGATTCCCTTTTCTTTCTTTTTTTGCTTTTTAGGGCCACATTTGCGGCATATGG
AAATTTCTGGGCTAGGAGTCAAATCAGAGCTGCAGCTGGCAGCCTACACCACAGCCACAC
CAGATCCCAGCTCCATCTGCGACGTACACCTAGCTCAGTGCAATGCCAGATCCTTAACTC
ACTGAGCAAGGAGGCCAGGGATTAAAGCCACATCCTCATGGATACTAGTCAGATTTGTTA
CCACTGAGACACAATGGGAACTCCCCTGCTGATTCTTAAGGCAGAGGAATCTGCAACAAC
CACATTGTCACTGCTCGCCAAAAGCCCATGTGTTCATGGACCTCTCAGTCAGGCTGTCCA
CTCCCATAACAAGCACAATGAATGTTCTGATTTCACACAGCACTGTATATCCTTTTCCTA
ACAAAGCAGAAAATATGGCATATTTTAGTGTCCTTTGAGGTAATGTCAACTATATAGTAT
ATTTTTATCTAAAATTTATTTTCATCTTTTTTTATTTTTTTGGTCTTTTTGCCATTTCTA
GGGCCGCTTCTGCAGCATATGGAGATTCCCAGGCTAAAGGTCAAATCAGAGCTGTAGCCT
CTGGCGTACACCAGAGCCACAGCAATGCAGGATCCGAGCCGCATCTGCAGCCCACACCAC
AGCTCACTGAAACGCCGGATCGTTAACCCACTGAGCAAGGGCAGGGACCGAACCCGCAAC
CTCATGGTTCCTAGTCGGATTCGTTAACCACTGCCACGACGGGAACTCCTTCATCTTTTT
TGATACGCAGGAAATGTGATTAATATTGTTTTTACAAGCAATATTTAACTGAATTAGCCA
TCATGTTTTATCTTTTTCCCTCACCATTTATTGAAATAGTTTCAGAAGGAAAGGTAAGGT
ATTAGCTCTTCTCTAAATGATAGAATTCGCCTGTGAAGCCATCTGGTTCTGGACTTTTGT
TGGAAGTTTTTTAATCACAGTTTCAAATTCAGTTCTTGTGATTGGTCCATTCATCTTTTC
TATTTCATCTTGGTTTAGTCTTGGAAGATTGTACTTTTCTAAGAATTTGTCCATTTCTTC
TAGGTTTTCCATTTTATTGGCATATAGTTGCATATAGTAGTCTCTTATGATCCTTTGTAT
TTCTGTGATGTCTGTTGTTACTTCTCCTTTTTCATTTAATTTTATTGATTTGAGTCCTTT
CTCTTTTTTGCTTGATAAGTCTGGCTAGGGATTTATCAATTTTGTTGATCTTTTCAAAGA
ACCAGTTTTTCGTTTCATTGATGTTTTGTGTGGTTTTCTTTGTTTCTATTTCATTGATTT
CTGCTCTGATCTTTATGGTTTCTTTCCTTCTACTAACTTTAGGTCTTGTCTGTTCTTCTC
TCTTGAGCTGCTTTAGATGTAAAGTTAGCTTGTTTATTTGAGCTTTGTCTTGTTTCCTGA
GGTGGGCTTGTCTTGCTATAAACCTTCCTCTTAGAATGGCTTTTGCTGCATCCCATAGGT
TTTGGAGTGTTGTATCTTTGTTGTCATTTGCTTCTAGGTATTTTTTAATTTCCTCTTTGA
TTTCTTCAGTGATCCATTGGTTGTTTAGCAGCATGTTGTTTAGTCTCCACGTGTTTGTGT
TTTTTGCAGTTTTTTTCTTGTTGTTGATTTCTAGTCGTATAGTGTGGTGGTTAGAAAAGA
TGCTTGATATAATTTCAACTTTCTTAAAGTTACCGAGGTTGGACTTGTAGCCCCGGATGT
GATCAATCTTAGAGAATGTTCCATGTGCACTTGAGAAGAATGCATATTCTGTGGCTTTTG
GATGGAATGTCCTATAAATATCTATTAAGTCCATCTGGTTTAATGCATCATTCAGGGCCT
GTGTTTCCTTACTGATTTTCTGTCTGGTTGATCTGTCCATTGCTGTAAGTGGGGTGTTAA
AGTCTCCCACTATTATTGTGTTATTGTTGATTTGTCCTTTTAAAGTTATTAGCAGTTGCC
TCATATATTGTGGTGAACCTATGTTGGGTGTGTAGATATTTAAAATTGTTATATCATCTT
TTTGGATTGATCCTTTGATCATTATGTAATGTCCTTCCTTTTCCCTTAAAATATTCTTCA
TTTTAAAGTCTATTTTGTCTGATAGGAGTATTGCTACTCCAGCTTTCTTTTGATCCCCGT
TTGCATGAAATATTTTCTTCCATCCTCTCACTTTCAATTAGTATGTGTCCCTAGGAGTGA
AGTGGGTCTCTTGAAGACAGCATATATATGGATCTTGTTTTTGTATCCATTCAGCCAGTC
TATGTCTTTTGGTTAGAGCATGTAGTCCATTAACATTTAAGGTGATTATTGATATGTATG
TTCTTATTGCCATTTTATTAATTGCTTTGGATTTTTTTTGTTGTTGCTCTTTTTTCTTTC
TTCTCTTGTTCTTTTCTGCCTATAGAAGTTCCTTTAGTATTTGTTGTAAGGCTGGTTTAG
TGTTGCTGAATTCTCTCAGCTTTTGCTTATCTGTGAAGGTTTTTATTTCTCCTTCAAATC
TGAATGAGAGTCTTGCTGGGTAAAGTAATCTTGCTTGGAGGTTTTTTCCTTTCATCATGT
TAAGTATATCATGCCACCACTCCCTTCTGGTATGCAGAGTTTCTGCTGAAAAATCTGCCA
ATAACCTTATTGGGGTTCCCGTGTATGTTACATGTTTCTTTTCCCTAGCTGCTTTCAAGA
TTTTCTCTTTGTCTTTAATTTTGGTCAGTTGGATCAATATGTGTCTCAGGGTGTTCCTCC
TTGGGTTTATTTTATATGGTACTCGTTGTGCTTCCTGGATTTGAGTGAGTGATTCCTTCC
CCATGTTAAGGAAGTTTTCGGCTATTATCTCTTGGAGTATTTTTTCTGTCCCTTTCTCTC
TCTCTTCTCCTTCTGGCACCCCTGTAATATGGATGTTGGTGCATTTAACTTTGTCCCAGA
GTTCTCTGAGACTCTCTTTGTTTTCAATCTTTTTTCTCTTTTCTGTTCCACATCTGTAAA
TTTCCACTAATCTGTCCTCCACCTTGCTTATTTGTTCTTCTGCCTCCTGTACTCTCCTAT
TAGCTGCTTCTAGTGAATTTTTTATTTCAGTTATTGTATTTTGCATCTCTTCTTGTTTAA
GTTTTATATCTTGTATCTCTTTGGTCAGTGTTTCCTGTAAGTTATCCATCTTTGCCTCCA
GTTTATTTCCAATTCCTTGCATCATCTTCAGCATCAACAGTCTGAAGTATTTTTGCTGGA
GGCTGAGACTCTCCTCATGGCTTAGCTGTTTTTCTGGGGTTTTTCCTTTCCCCCTCATCT
GAGTTATAGTTCTCTGTCTTTTCATTTTTATAGGTTTTTGGTGTGGTGACCTTCTTACAG
ATAATAGAGTTGTAGCCTCTCTTACTTCTGGTGTCTGCCCCCCTGTGGCTGAAGTCGGTA
TGGGGGCTTGCTGTAGGGTTCCTGATGGGAGGGGCTAATGCCTGCCCACTGGTAGGTGGA
GCTGACTCTAATCCCTCTTGTGGGTGGGGCTTAGTCTCTGGATGGGATTAGAGGCAGCTG
TGTGCCTGAGGGGTCTTTAGGTAGCCTGTTTACTGAGGAATGGGGCTGTGATCCCACCTG
GATTGTTGTTTGCCCTGGGGCTTCTCAGCGCTGATGGGTGGGGCCAGATTTTCCCAAAAT
GGCCACCTCCAGAGAAAGGCATGCTGCTGAATATTCCTGAGAGCTTTGCTTTCAATGTCC
TTCCCTCACAACAAGCCACATTCACCCCTGTTTTCCCAGGGGGTCCTCCAAGAACTGCAG
TCAGGTTTGACCCAGAATCCTATGGAGACCTCACTCTGCCCTGGGACCCAGTGCCCATGA
AAGTCCATGTGTGCCTTTTAAGAATGGGGTTTCCTTTTCCCCCAGTCCTGTGGAGTTTCT
GCAAACAAGCCCCACTGGCCTTCAATGCCAGATGCTCCAGGGGCTCTTTCTCCCAGTGCC
AGATCCCCACACCTGAGAGTTTGATGTGGGGCTCAGAACTCTCACTCCTGTAGATGAGTC
TCTTTGAGCCAGTTAGCTTCCAGTCTGTGGAGCTTCCAAATCAGGAGGTATGCAGTTGTT
TATATTGTGAAATCCCCCCTCCTACCTCTTGATGTGTCCTCCTATTTTACTTCTGGAGTA
GGATATCTTTTTTAAGGTTTCTGGTCCATTTGGGTGAAGAATGCTCAGTCTTTAATTGTG
AATTTTGTTGTTTTTAGGAGAGAAGTTGAGCTTCAGACCTTCTATTCTGCCATCTTAATC
CCGTCTCCCTCACCATTTATTTATTCATCTAATAAATCTTTACTTCATGTCGTCTATTGA
CTTGCCAGAGTTATAGGTACTTGGAAATATAGCAGTGAACAGAATAGACAAAGTCTCTGA
ACTCATACTTGATATTCTGGCAAGAGGAGAGAGAAAAAAGCTACTAAATATATAATGTAT
TAAGTGAAGATAAGTGCTGTGGGAGTTCCTGTTATGGCTCCACAGGTTGAAAATTTGACG
TGGCATCTATGATGGTGTGGGTTCAATCCCTGGCCTCACTCAGTGGGTTAAAGATCTGGC
GTTACTGTAAGCAGCAGCATAGGTCACAGATACAGCTTGGATCCAGTGTTTCTGAGGCTG
TGGCATAGGATAGCAGCTGCAGCTCCAATTCAACCCCTAGCCCCAGAACTTCCATGTGCC
ACAGGACCAGCCATAAAAAAAAAAAAAAAAGATAAATGCTGTAGAGAAAAATAAGACTAT
GTGGATTATTATTAATCTAGGTTATCAGGAAAGAGCTCATAAAGTGATATTTGAATGGAT
ACTTGAAGTAAGTCTGAGAGAAAAGTTATCCTATGCAGAGAAAACTGCATATGCTGCATG
GGAACTTCAAGAAACAGAGAAGAGTCCAATGTTATTGAGCAGAATGAGCAAAAAATATGT
GGTTGTCAGTGATGGCAGAGATAATGGGTGAGAGTAGGGGTAACGGTTGAGGGAAGTCAA
GCAAGACTTTGAGACTACTGTTAAGCACTGTGACATTTACTGAGTGAGATGGGCTACCAT
TCAGAGGATTTTGAACAAAGACTTGACATCTCGTTTTAATGAGATCAATATCTTGGTAGG
TGGCTTATATATTTGAAGATAAGATTCAAGACCAATTAAGAAATCATAACAATTCAGATG
AGAAATTTTGGTGGCTTGGATGAGGGAGATAAATATAGGAATGGTATGAAGTGATCACAT
TCTGTATATAATTTGAAGCTATGTCTGAAAGAATTGTTGATGGTATAGTCAGGGGTATGA
ATGAATGAATAAATGAAAGGCCTGAGAATTTGGAAAGATGGTGATATTGACTGAAATGAC
CAAACTGTAGAACAAGCAGGTTAGTAGGGTAAAATCAGAAGTGTAGTTATAGAGTTAAAG
TTTGAGATTCCTACCACTCAATGGAATTATTAATCAACTGGATGTATGAGCCTGTATCTC
AAGAGACTTGATTTGAAGTTATATATTTGGAGAATATACATAGATGATATTAATGTCACA
ATACTGAACAAGGTTACCTTAGGAGTAAGCTGTAGATATGGAAAAGAGGAAAGAAGAAAT
CCTAGGGTTATTCTTTTGTTACATGGCTGAGAAAATGAAGAGGACACAGCAAAATAGACC
AAGATGAAGTATCCACTAGGGTGAGAGAATCAATGAATGTTCCAAGAATCAAATTAAGAT
AGGGTTTCAAAAAGTAAGCCACTGTGTCATATAAGAGGTCAAATGAAATGATTAAGAAGT
AGCTACTAGGACTTCCCATTGTGGCTCAGTGGTAACGAATGTGACTAGGGATGTGGGTTC
AATCCCTGGCCTCTCTCAGTAGCTTAAGTATCTGGCATTGCTGTAGCTGTGGTATAGGCC
AGCAGCTGCAGCTCTGATTCAATCTCTAGCCTGGGAACTTCCGTGTGCCACACATGTGGC
CTTAAAAGAAAAGTAGCTGCTAGATTTAGCAATATGAAAGTCATTAGAGTGAGGACAAAA
GCTATTTCATTGGAGTGATGGGTGTTAATGCCTGATTTAGATGGATTTAAGAAATTAGAC
AAAGATGAAATGGAAATAAAAATGTAATTCAGTTCCTTCAAAAATTTTACTTTAAAAGGA
AGCAGAGGAATGAGTCAGTAACTATAGGATAATAATCTGGCGTAATTGGAGAGAATCTTT
TAATCTTTTTTTTTTTTTTTTTTTTTTTTTTTTTTTTTGAGAGACAAAAATTTCAGCCTT
TACTTAGGGTGATTTTTGTCTTCTTGCAAAAGAGCTCCTTTAGTAATTATTTCAAGTAGA
TCTTTAGGCAAGTAAACTCTCAGTTTTCATATGCTTCCTGCCCCCTTCTCTGTGCACTCC
AAAGACTTATGGAGAGTTTAGCTGGGTATCAAATCCTGAATAGATTTATTTCTCTAAGGT
TTTAAAGGTTTTTATTTGTGTCCTGGCATCCATTGTTGCTGAGAGAAAATCTTCCACTTG
ACAATTTGAGCTTATTACTAGGTAATCTGCCTCATATTTAAAGTACCTTTTAAGATTTCT
TCTTTATCCCAATGCCCTGGAGTAGATTTACTTTTTGTTTATACTACTCAATGATTACTT
TTTCTTTTAATTTGAAAACTCATTTTATTCTTTAATTTTGTAAAATTTTCAATAATGACC
TTTTCCAAAACATATTTTTTGCAGTTGAATTAAATTCTTTCTTTCTGGAACTCGCATCAT
ATGTATGTGGGGTGTTTAATCTGCCCTCTATAGCTTGTAAAATTGCTCTTTCACATTTTC
CAGTACTACTGTCTTAATTTAAAAAATAATAAACCTACCATTGAAGTATTTGGCACAGAA
GAGGAAGTACAAAGTGCAAACTTGCAGTGTCATATTGGCTGCACTTCTGGCACTTTTTTT
AAAGTTATTTTTAAGGCTAGTATACTGTGTCAGGCAGCTGGTTCAAAATCAAGTAAAGGA
TTAAAAGCCTAAAGGCAGTAAAATCAAGTAAAATCAAGATTTCCCCTATTTTCTCCCCTA
AAATGCTTTCCCCTGTTTTCTCCTCTCATATACTTTAATCCCTAGGTAATAACTGGGAAG
TTTTCCTTTAAAAATAATGTGTGGAAAAACATAAATAAAAAAGTTAGGAGCTCCAACAAA
GAAAGGAACCCAACAAAAAGGGGAGGACATATGTAGATAATTCACATTAAATATTTCAAA
GAATTAACCTCACTCATTTTCAAGTAAATATAAATCAAAGCAATGGAAGATCATTTACCC
ATCATATTAGCAATGATTAGAGGAAAAGAAAATTTTTGCTGAAGTCATACTGATGAACTG
ATGAATTTTTCTGCTGGTCTGTTCCAAGTCTAAATTAGGACAGTTTGAGTGATACCTGTC
AAAAATATTATAAATGTTTTACCCCTTTCATGCAGCAGCATTGTGTCTGAAAAATCAACC
ATTAGATAATAAGTGGAAATACAGGTCAAATTCCCTCCCCACCAAGAGATGTCTATTTTA
TCGTTATTTATGATAATTAAAAACTAGTAGCCATCTATATCAATGGTCCACAAACTTTAT
GAGTTCTGTAGACAAAAATAATAGGGTCCTCATAGTGAGCCCATAGTCATACACATGCAT
TAAAATTTCATGTGAAGAAACCTCTCATTCCATTCCATTTGTCTTAGTCTATTTAGTCTG
CTACAACAGAAATATCATAAACTGGGAGGCTTATAAACAGTGCTTATTTCTCATAGTTCT
GGAGGTTGGGAAGTCCAAGATCAAGGCTGTGGTCAGAGCCCACTTCCTGGTTCTTAGACA
GCTGTCTTTTTGCTGTCTCCTCACATGGCAGAAAGGTGGGGAGTGCTTTCTGGAACCACT
TTTATTAGAGCTCTACCCACATGATCTGGTCACCTCAAGACCCTACCTCTATATACCATC
ATACTGGGGTTAGATTTCAACATATGGATTTAGATGATGGGGTGGAGGGGACCCAAACAC
TTGGTCCACAGCACCATTCCATTCATTTAAACAAAATGACAAAGCTAGATTTGACCTACC
ACACTGATCCCATCCCACAGCCTAATTAGAGGTTATGACTCAATGAGAAAAGCAGTGGCA
CCTAAATATGGAATATGAATGAATGCAGCCATTAAATTTTATGTACATTTTTTTTAATTT
TGGTTTTAGGTTGGTAGGGATTATACTTTATGAACCAGCAAGGGAGAGGCTGTTTCCATG
TAACTTCATATAGTGGAGATTTACTGTAATGATATGAGATCTCTGTTGCTGTACCCAGCC
ATCTTTGTGTACCTCTTTCTCAATACATTCTGGACCCTTCATGGGTTCTTCATGATGTCC
TCAAGTCCCCTTCTCCTCTTATTTGTAATTTCTTCAAGCTGATAGAATCTGCTTAGGTCA
CCCAACATTTAATTTCAAGCATTTCTCATCTGCCTGCCATTGGTCTTGGGACTTCATTCT
AAATCTAATCGGTTAATATTAGCTGAGCCAGGTTGATTTCATTTAAATCAACAAAAAATT
GCTGAAAGCTGCATTTCCTAGAAAAAGTGGCAATCTAACTGGCAGGTGCTTGAGATGCTA
ATGTTAAATAGAAAAAGTAAAAGGAAAAATAGTTTGGATTTTGTTTTTTGTTTTTTGGTA
TGGGGCTTTCTTTAGAAACTTTATTAGATGGAGAGTGATAAAAAGGAATCCAGAATTTGT
TTCACATTATATTAATATTTAGAAAATTTCTACAAAAGCAAGTATTATACATTTACAATC
AGAAAAGGACATCAAAATTGGCTCCGAGGAAAATGATCATTTCACGAACCAGCATCATGT
ATTTCTGCTTTTGATTTAGTTCATCTTTGGGGTATAAATTTATAGATGTGAAGTATCTGT
GAATAAAATCCTGCTTGATGCAGAAAGCCTCATGTTCTGCTAACACCATTTCAGAATACA
TTGCTCAATATACAATTTGGTTTGAGGAGACTGGGTACAAAAACTTGGAAAGGTCCCTTT
CCTAGGGTCCTACTTTTCCCTACTCTCTCTGTATAACCATTATTTATTACCCGTTTTTAT
TTATTTGATAAATCTCCTGATAACTTGAGGTTTGAAAACTTGGTCTGGGACAGGGCTGGG
CAGAGTTTCACCTATTTTCTTAATAGACCAAAATGATATTTCTGTCTGCTGAGGATATTC
ATTTTTGTGGGCCCTAATAATTTCCCCCAAATAAAACCATTCACAAATTCCAAAATTCTA
AATAATGTTGGTTCTAGCTCACTAGGATTTCTAAATCTCTTAGGAAAAAAAAAATGTGAT
TATCTCATAAGTCTTATTTAAAAAATCCTGGGAGTTCCCGTCGTGGCGCAGTGGTTAACA
AATCTGACTAGGAACCATGAGGTTGCGGATTCAGTCCCTGCCCTTGCTCAGTGGGTTAAG
GATCCGGCGTTGCCGTGAGCTGTGGTGTAGGCTGCAGATGTGGCTCGGATCCTGTGTTGC
TGTGGCTCTGGCGTAGGCCAGCGGCTACAGCTCCAATTAGACCCCTAGCGTGGGAACCTC
CATATGCCGCAGGAGCGGCCCAAGAAATAGCAAAAAAAAGGACAAAAAAAAAAAAAAATC
CTTATCAGAATGTCATGTGTTCAGGTAAATTTTCTTTCTTTATAGGTATTCAGGATAAAT
TTCACCTTATGAATTTCCATGTCTCATGTGATTACTTTTTCCAACTTTCAGTTCAGCCTG
AAAAAATTAGATGAAAAACAACCTTTTTCTTTAAAGAATAAGCTGGAAAGATCTGGGCCA
GTTGATCAAAACACCACCACTAGTTCATCTTTTACCAGTGTTTAAACCCCCTTTATTTGG
GATCCAACTTCACAGGGAATTCCAGAAATGTTCCACAGATTTACCGTAGCCCTCAGCCAT
GTGTTTGATGATCCAGCCCATCAACATCCAAACCAGCAGATGTAGAGAAGGGTAAGTAGA
GGGATGAGCATTTTCCTGAAAGATGCTGGTGCCACATTTGCTCACATCCTATAGCCAGAG
TTGAGTCTTGTGATCATAGGTGGTTTCCAGTTGGCTATGAAATGTCATCTCCCACTGGAT
TCCATTACTAATTGAATGTGAGGAGAGTGGATATTGGGAGACAACTAGCTATTAGTGAGG
TGTCATTATGGGTTAAATATTTAGAACAAGGAAAGTCTCTTGAATGTTTTATCCACAGAG
ATGCCACAATCATAATTGTTTCAAAACAAAATTTTTGTGTGAAAATGGATTGTAGAGCAT
GTGAGTATGTGTCAAGAAGCCGTTCCTAGAGTTAAGTGAGAGATAATGGCTAGGACTTGC
CAGTAGCTATAGAGAGGGTGAAAGGAATGGAATGAATTCAAGATACTGGAAAGGTAAGGC
CTACAGATGAAATGGAGGCAGAAAACGTAGCTCTCAATTTCTGGCTTGTGTTACAGACAC
TGGAGGAAGACAAGGGTTGGGGATGAGGCATTTATGGACCTCCGAGTTAGAAATATGCTT
TGGAAACATCTGACCGAGAGCCTGTTTCTACACATCCAAAGTATTATTTGCAAATAAATT
AACTACCAACTCACAGTCAGAGTCTCAAGTCTAATCATCATTAACTCATCTATTCGAATG
AGGATTCCTGATATTGAAGGGCCTTGTGTGTATTACATGTCACAGTATGATTTATTGAGC
ACCAACATAGGAAAGGCAGAGGGACTCTTTTAACCAGTAAAAAGGCCTGGCTAATTCTGG
CTGTGGTCATCTGTCATGAGCCATCTTCTTGTGCTGAGAGCATGGACAGGACTCTTGGTC
ACATAGCCTTGCGTGTACAGCGGCTCAGCTCACAATCAGTGATGGGCATCATCAGGATTG
CTACAAGAAATTTGGTGAAGCTCCAGAGCTGGAAAGCTACGTTTTTGTTGCTTGTGTTAT
TTGTGTATGCAACTTACTAAATGGTTAGTGTTTTGAACTTTTTGTTTGATTTGGGGCATT
TTTTCTTAGACCGATTTTTCTGTACTACAAGGTAATTAAAAAGGAATGAAAACCACCTTA
TCTAAGTGTTGCGTCCTCCTGCCCAGTCAACCAAAGTATCCTAGAGTTAATATGTAGGCA
ATATTAGTGACTGTTTAGTCATCTACTTTGTGTCACTGATACTATGATTAAACACTTAAA
GTATGTTAGGACTTCCAGTGGGCACTAATATTTTAAACTTCCATCACTTTATCCTTCATT
TAAGAATTATTCACTGCCCTATGCTGGGCACTTGAGATAGATACTTCAGCGAGATTATCA
GTAAACTCAATGGATGAACGCCTTTGCCCTCTTGGAGCTTTCCTTCTTGGACTCCTTAGT
GGTGGGATTAGATTCAGATAAGCCTATCACTCCCTTCAACCCATCCAGGTATTAGCCTTT
ATCAAGTTCTAATGCTTGGCCTTCTCAGCTGGCCTGGCTGGCTCCGTTGTGATGGGTTTC
ATGAGACTCCAGCCCAGGCCTGGCCCTCACTTCAGTTGGCAGAGCCCAAAGAAGCACTGG
GCGAAGGTCAAGGGGTTTGTTATGTGAGGCAATGGGCTGTGTGTTTTAATCTGCTTTTCT
GGTACCAGGGAGTTGGCGGGGCTGGTTGGGGGGGGGGGGGTGGTTGGGAGGGAGGGAGAG
AAGGAGGAAGGAAGAGGGAGAAAATATAATTGATTTGGGGAGGATTTTGCAAAGGCTTAT
ATATGAAAGCAGCAAGACTAAAAAGCTAGAGATTAAGACATGCCAAGCCGTAACTAAGAA
ACTTCATCTAGTATAGTCCTCCTTCAACCCCACCCTCTCGGCCAGATTTTAACCAGGTTA
GTGTTATGTAGTCTGCTTGCATACTTGACTGAATGCAAAAGGAAATTTAAAAGTTCTTGC
CATTAAGCCTGGAGGAAACCATACAAAAATCCAGCCTCTATCTAGAATATCTGCCGGACT
TTTGGTTAGTATTTCCCTTCTTGTTAACTTTGATTAAAAGGCTTTGAGGGTCAGGTCTTT
TTCTTTCTTTTTTTAAACTTACTTTTGCAGTTTTTATATGTAAATCTCCTGCTTGGCTTA
GCCAGTTGCTTTCCTTCTCCTCCCCCCTCCTCCTTCCCACTTCCTGCTTCATTTCTCCTT
GCTCCCACCTTGCCCTACTCTTCTGCTCTCCTTCCTACTCTAAGCAAAACTTTTGTCTCT
TGTCTTGCAGCTTATAAAATAGTCCCATTAGGTAAAATCTCAAGACTGTCCTCCTCCCTG
TCTGATGATCCTTAAGATGTAACATAGGTCTCTAAAGTTTGTTCTCTGTATGAAGGGCTT
GGTTTCTGAACATTTAAGAAGCTGGTACATTTTGAGAAAGTGGACAGAGCTAATAATTTG
CACCTAGGAGACATTTCAAGGTTTTAATTCTGGTCCGTGTTTTACATTTCGTCAGTGTAT
ATTTTAGAAGAGGGTTGTAAAGAAGAGGTGACACCACAGTTTTGTGTTTGTTTTGCATTT
TCTTCTAGGTTTTCTCAAGTCTTAGGGATGGTCAGCACTTTGAAGAAAAGGAAGATAAGA
CTTTTTCTCTCTGTACTTATAACTATACCTCTTTGCTGGTTTACTCTGATGTTGGGGTTC
CTTACTGCATGCCCGCTTTAAAGCAATGCCATCCTGCCTGATGTGATGGGAAATGCCGCT
TATTCTACTTCTTTTTTCTTCTGATTGCTTTTTAAAGAGAGAGTTCATCCATGATAATTT
GTAAACGGTGTTATAGCCGAATACCTGTACATGGAAACGGGAAAATTTTCATGTGTTTAC
TTGCAGTGCTATAGAGGCCAATATGCACAACTTGTAAGCCAAGACCTGAATGTTCTCTTA
AAAGAATTGAATTTTCAAACAGCTATCACTGATGCTTTTGCACTATTTATTAATAAAATC
ATATATTGTCTACTTTTCTCACTGAAAAAAAAAATTAAAATAGTTCACTGGTGGTCTAGA
GGTTAGGACTCAGTGCTTTCACCACCGCGGCCCAGCTTCAGTCCCTGGTCTGGGAACTGA
GATTCCACATCAAGCTGCTGCTTGTGCGGCCAAAAAAAAAAAAAAAAAAAAAAAAGCATT
CAGGTGAACTTTCAGCAGAAGAAGGGCATGTTCCCACCCCTCAAAACATCTATTTTAAAG
TCAAAGGGTCTCTGTTCATTTCTGCAACAGTTCATTTTAAGCGAGTGTACTGGCCACTGC
AAGGTAGTGGGGGTACAAAGATGCCCCTCGTAGGAGAGAGAAGGCAGTGGTGAGCCTCTC
ACAGTGCTGTGGTAGAGGTTTGGCAAGGCTAGTGTGGAAGCAGAGGGGAGGGGGGCACCT
GCCTTCACCTGGTAGGGAGTGGGGTTGTTGCTAGAAATGCAGATAAGTTGAAGTGACCTT
GAACTGAGGTTTGAGAAGTGAGGAGCAGGGATGGATGAAGTGGGAAGAAGATGGGGGTGG
GGGATGAAGGTGTGAAAAGCCTAGAACCTTCTGAGGAGCTTCCTCCATGGACAGAGGAGA
GGGAGGCAGTTTAGGAAATGGTGGCAGGTGGGCATGGAAAGTAGGAGGCAGTCAGATCAG
ATCACACGGGACTGGGTAGACCTTGCGGAGGGTTTGGGTTTGTACTAGAGTTTGAAACGC
GCTGCGATCTGCAGTTTTAAGTTCGTTGCTGTGGTATCAGTGTGGAGAGTAGATTTTTCC
AAGACTCTAACTAGGATTATTCTCAGAAATTTAGGTTCAGCATGGTTGAGACCTGAGGGC
TGGTTGTGAGTAAATTCCTCTTCTGGGTTCTACTCCAGGGCTCTTGTCCTACTTCAGAGA
AGGTGGCAAGGGGAGCCTCGTCCCCCCATGGAAGGTGGGTGAGTGCCTGCCCCTGGGCAG
GGGTGGAGGGTCACCTTACATCCCCACCTATTATGATTTGTTTATACCAAAACCTAATGA
TCAGTGATTTACGTGTGACAGCACCTGTGAGCCTGAGGGTAAGTTGGCTTTTTGCTCTTT
GAAGTGCTCCTTGAAAATAGAGCAATGGATTGAAGACAAAGTGGAGAACAAAAAAGCCCA
TGGGACTGGGGACAGGAGACCTGGGTGCTGCTCCCAGCTCAGCTGCAACAGCGGGGGTGT
CTTACCCACTTTATCCCTGTGGGTTGTGTTTACCTCACCTGTAAAATGAGACCTTTACAG
TAGCATGGTCCTTAGGGTCCATCCCATCCAGCTCTCAGCCTCTCCAGTTGTGATTCTGCC
TCCCTGGTGGTCCCCCTATCCCCATCAACCCTAACCTCAGGCTTCCAGACATTCTGATTA
ATAGGAAAACCAGTAAAGCCATGTGTTTCAACTACCTTGTAGTTTAAAGAATATAATCTA
GTGAACATGGGAAATAATTTTCAAAGGAAAAAAATTGTGACTCATGTTCCGTCTTGCACT
GATGGTAAAGGGGAAGCAGAAAGCCACCTGCACACACCTTCTTTTTCTCTTTCTTTGCTT
GTCCCTCTGCAAAAGTACAGAGGCGATTCGGTGGGGATTCTGAAGGGATGATGGGGAAGG
TTGACCTATGGGAAGCAGAGTTCTGCCACTTTCCAAAGAAGCAGTGCATACATACTTGGC
ATAAGTGGCCATTCAGGTGGATCTTGGGCAGAATTTTGAGTAACTATGACCATCTTTGCT
TTGTAAAATTCTCTTGCACCTCTCAACTCTTTCCAGCACCCTCATGGTATATTCTGGCTG
CTCAGAGTTCAACCCTAGGTGCATCCTCTTAGCTCCAAATCACCCTCTGCTCTCTTTCAC
CCACACTAACTTCTCCTAAAGCTGAATGATGATGTAGATATTCTTAGGGATAAGGAAGAA
TTTCTAATGCCTCTGGCCTATCCCCACCAACATGCCCCCCCCAAGCACACACATACAGAA
TATACATATCTCTTCAGTCATCAAGTCCTGCAAGGCGGAGTTCCCATCGTGGTGCAGTGG
TTAACGAATCCGACTAGGAACCATGAGGTTTTGGGTTTGATCCCTGCCCTCACTCAGTGG
GTTAAGGATCTGCCCTTGCCGTGAGCTGTGCTGTAGGTCGCAGATGCGGCTCAGATCCTG
CATTGCTATGGCTGTGGCGTAGGCAGCAACTACAGCTCTGATTAGACCTCTAGCCTGGGA
GCCTCCATATGCCACGGGAGCAGCCCTAGAAACAGCAAAAAGTAAAAAAAAAAAAAAAAA
AAAAAAATCCTGCAAGGCATTTTGGTGGCAGTGGGCACAGAGTGATATATACATGGGGGC
AGGGTGTCTATGTTTTGCCCTGAGGAAACCTGCAGCAACACAGGCACTGAGAACTCATTT
ATTCCACAACAGGGGTTTGTGATCTTGTGACTTCCATATTGGGAAGAAGAAAGGGTATTT
ATTTAGCAGAGGTTAAACACAGTGTGGAAGCCCAGAGGAATGAACAGGTTTAAGTCTCAG
GGGAGTGCAGAGGGCTTCATGAAGTAGTGATATTTGAACTTGATTTTGAAGTAGATATAT
TTGGGGATTTGTCTGGCAGCAACCTTGAAGGTAAAAGAAGGGAGACTGTGAAGGAGGCTC
TCTTAAGTCTAGAGAGGTGGCAGTGTGGCGAGCATTAGGAAAAAAGCACTACAATTCCAG
AGGAGGAGATACATTCCAGAGAGAATTCTGAGGTAGAATCACCCCCTTATAGTGAGGAGT
TACAGGTAAGAAGGGATGGTGTAACCAAGGTACCTAGGTAAGGTGACTGGGGAGCCATAA
TCTCATTAAGCAGTTAGAAAATGCATATGAGATGCAGCTGTTGTTCATTAGATGGAGACA
GGGGCAAGTAGGAGATGCAGAGTTCATTCTGTTTGGATGGGAGTTATTTCAGATGTTTAT
GGGTGTCCAGGTGAATATTTCCCTGTGTCTGAGGCACCTGCCCTCTGGTTCTATAGCATT
TACATGATGCTGTATGTAAACTGCCACCCTAGGGATTCCCTGTAGCTTTTCTTCCCCATT
TGGAAGTAAAGTTTTAATTGGTAACATGATTACAAGTGGTTGAAGGTGAAAATTCATTCG
AATCACTTTTCAGTTTGATGGGCAAGATGTCTGTTTTATTACTGCTCTATAAGATGTGAA
TAACTGATATTGCTCAGATTGCAATGAAAAGCATTGTAGTGCTTTTTTCCTTTAATTTCT
TGATGGGTGGACAGTCTCCTTGAATCAACAGAGATTCAGAGTTTGGCTCAGCCTCCTTGT
TCCAACCCTCATCCACCAGCCAACTGACTTAGGAGAGGCATGGCCAGGTCATTGAATTAC
AGTTTACTGAGTTATGTTGGGTCAGTCCCATAGAGTGGTAAACATAAGGCTCTTAGGAAT
GAACATTAAATTCGGAAGAACTGAAAACAAGCTCTCCTGAGCCAAGATATTAGATTTTAC
AAGGACATGTTACAAAGATAGCCTGTCCTTCCCCCTCATCTGCACGCCACCTATTCTTCC
ATAAATAATATGCTCCTTGTCTTTATCTTCTCCCAGCCCTAGTCTTTCACAGATTGTGAC
CTTGATTTTGATTTACCTTCCTATTGACATATTGCCTTTTTTTTTCATTTCCTGTCTGAC
CTGAGGTTAAGATGAGAAGCAAGGCCAGCAAACTGATTTAGACAGAATCTCTCAGGCTTT
CTCACTTTCCCTGGGATCAACTCGGGTCCAGATTTGTGTGTTCAAAAAAAACAATAAATT
GCATCCATTGACCCCGAGGTGATTAGACTTCAGGCGCTCAATGTATTCTAGCCAACCTTG
CAAGGTAGACCAATATACCAGAATGCCAATATGTGTGTTTATTTTCCATTTCAGCTGTGA
AGCAATTTCATTTCAGCTGGTTATTGTATTTTCCAGAAAGAGAACTCAGAAAACGAGATG
AGAATCAGAAGGTCATTTGGCAGTTGTAGGGTTGGAATGGAGGAACTGAGTGGCCTCAAG
GGAGACCATTAGAAGGCTCTGGATGATGATTATACCTGTCTCTGTATCGGGACCTTCTTG
TTGGTCCCAAAGAGTCAGACAAGACAAGGCCATGCATTATTTACTAAATTTGTTCAGCTT
TCCTCATCAATCACTAATTGATTTGATTATCCCAAACGTCCCTTTAGCCTCCACATGTCT
ATGTTCTCCTAAAAATCCCCTCTCTGTATGACTAGGTTTCAGTAGTGGCTGGATAGTTGC
CTTCCTGATTGATGTTTAGAAAGTCAACCTCAGGCTCTAGAACAGACTTTTAGAAACTGT
ATTGGTTTTCTGTTGCTTCTATAACAAATTACCATAAATTTAGTTGCCCAGAAAAATACC
CATTTATTAGTATTTATAGAACAGTTCTGTAAGTGAGAAGTCTGGACGCAGCCTGGTGCA
ACTATACTCTGGGCAGAGTTCACAAGCCTGAAATCAAGCTGTCCTTAGGGCTGCATTACC
TTCGGGAGGTCCTAAGGACGAATTTGCTTCCAAGCTCATTCAGATTGTTGACCCAGTTCA
GTTTCCTTGCTGTTGTGGGAGTGTCATCCCCATTTCCTTTCTGATTGTCTGCTAAGAGCC
CATTTTTTTGTTCCTTGAGGCTGCCTGCATTGCATCTCATGCTTCCATGTGGCCCCTCCA
GCAACAGCAGGGCAAGGCCCTCTCAAGTTTCTAATCTGATTTTGTCTTCCTCCACAGCTC
ACTAACTTCCTTTCCTACTTTTACAGACTAATGTGGTTACGTTTCATCACCCAGGCAATC
CAGAATAATCTCCCTACTATAAAATCAGTTGATTAGTCACCTTAATTACATCTGCCAAGT
CCCACCAGAGCAGTAACCAGAGATGAAAATCTTGGGAGATCTACTTAGCACTCTGCCTAT
CCAAACTCATCAGCAACACTTAGGAATAATATTTTGTCATTATTGGAGTGATAGTTTCTG
TGGATGACTGTTTCATCTATTTACAGTATTCTTTTTATTTTCCATTTCATAAGATAGTAT
TTTCTAATCATACTTTCATATTTCAGCATTTTAACCCCTTGGCATAGAAGGCTCTCTGTT
GTAAAAAAATACATTTATTAGTTTAGAGAATTTTTTTTTTTCTCTTCCCCTCACCCAGCT
GAGGGAGGCTGCTTCGGGCAGATGAGCACTGTTTTCACAAACTTAAAAATCGTAGCACAT
TTGGTCAGTGATTCTCAGTTTATCTGTAAAGCCAGGGCATTTGTTTGTAAGTTCCAGGTG
GTTCTAATTTGCAGCCAAGGCTGAGAACTGTTGATCTGCTCCCAATATACTATTTTGGAA
ATGAAGCTGAGAAAAGAGTCACTTAAAATTCCCTACCTAGTGACAGCACTAGTGCTAGAA
TTTTAACCAAAGGTTGATAGTTTAATTATTTGTAGGGTTCAGTGCTCAGTCATTATATGC
AAACTGAGTGTCGAGGTCTGGCGCACCCGGCTTCTCGCTTCACTAGCAAAACTCTTTCGA
GGACTTCAAGAAGCTATTAGACCTTGCAAAATAACAGTTTAAAGGTCTCCAGCGGTTTGG
TCTGCTCGTGAGTGATGATAAACACAGGAACATTCTGCACCAGCCAGGAGCAGGCCCATG
GACCTCCACAATTGCTGTGTTCCAGAGCTGCACTATCTAGTGTGGTAGCTGCCAGCTGTC
CATGGCTACTGAGTGCTTTAAATGGGGCTGCTGCCAGTTGCCATGTGTTGTGAGTGGGAA
ATACACACCAACGACTCAGTATGAAACAAAGTGTATAAAATATCTCAATACTTTTCATAT
TTACTACATGATGAAGTGATAATATTTTGGATATATTGGATTCAATAGGCTGCGTTATTC
AAGTTTATCTATTTCTTACTCTTGATGCGGTTACTAAGAACTTTGAAATTACCCACACAA
CTGGCATTTGTGGCTGGCATTATATTTCAGTGACACCATGCCCTTCTGGAGAGCATTTTC
TATTAAAGCTATTCACAATGAGAAGTCCACTCCAAGCTATTACACCTCCTGTGATCTTGA
AGAGTGAAGTGGTGTATTGTAAACTTCCTGGCGATGAGACGTGACATTGATCTGCCCGGT
GTTTGCCATCTCTCTGGCAGCCAGTCAGTCTGGCCAAATAGACTTCTTTCTATTTATAAT
ATAGGCTCAAAGGAGGTGAGGAGAGGCCCCCATGTCATGGAAAGGGCACACTTCGTGGCT
CTTAAGTAATGTGCTCTTGGAGGCTCTGAGACTCAGAAATGAATGTCCCTTGAGCAATTC
TGCTCCTAAAGAAACTACTGTGTCAGCATTTATGATTTATCACCATCCTTGACAGTCCCT
AAGTGCTAGAAATAAGGTGGTGTCTGCCCCTGTCCATAGTTCAAATCCAGATTTTCCTCT
CTTTTGCTTGCTCTCTGCAGCTTGGCCTGCCTCACTGGAAACCCTACTCAGGTGTTTAGC
CAGCCTGGTTTAGCACTTTCAAAGAAGCATGGCCAGGCAAAGGCAAGCCTTGGAAAGAGC
TCCAGTCCCTACCCAGAAGTATTCTGTCTGAGCTTGTGGGATTCCCTTAACTTCTTGAAG
CTCCTCTAAACTTTCATTTTCTCAATTTTAAAATGAGGCTCTCTTGCAAGGAATGAATTA
AATAATAGAGTACTCGGCACACTTATTCATTGGGAAGATTTTGGAGGGGTATCTACTGTG
CCGGACCCAGGGCTAGTTGCTGGGGATAAAAGAATTAGCGACATAGAGCCACTGCCCCCA
GCAGGCTCACAACTAAAAGAGGGGAAGGAAAAGAGGCCCGCCAGCGCCAGGGTGGAGGAA
GCCCTCTTCATCGTGTCGCACAGCATGGGGTTTGGCTCATCACACAAGTGTCATATGGCG
TGCAGGTGAGGGGACTAAATGACAGCTCAAGTCGCCACATCAGGCGAGATGCTGGGCTGC
ATCCAGGGCACAGGATTGCTGACGCTTTCTCTAGCAATTCTTTTCCCAGGAGATCACATT
GCCTCACTCTTGGTTTCCCAACTTGTTTACCCTAAAAGAACAGCTTCACCATTTTGGACT
TGATTTAAAAAAAAAAAAAAGAATTTCTTCCAATTCTCTGTCAATATGTTATCTGGGTGT
CAGTGACTCCTTTAGTGCTATGAGTTATTATACTAATCACTGTCAGATTATAATCTCATC
AAGATACTGAATGTTTTTGTTATTTGAAGACTTCATTCTATGAAATCTTCAACAGCTTAT
CTATTTCCTATTAAATTAGGTAAAACAAAGCCTTTATTTCCTTCTGAGAGTTTTGAAAGA
AACTCCAGCATCTTCAACTTTAGTTAAAGTACATTCTCCATGTTCTGCATTATCGTAGTA
ATAAATATTAGATCTTGAAGAGCCACTCATGGAGAGAGAGAGAGAAAGCAGAAACAAGTA
AGAGGTTTGCTTTTTCAAATTTTGGGGGAAAAAATGACTTGGTAAGTAGAGTGGTATAAA
ATACTAAAAGGAGCATATTTTTCAAATAAGCACCCACCTATGCAGTTGAGTTTCTCTTCC
ATGTGAGAGTTACACCTGCATCATGAATCAGTGGTTGCACCAGGCTGGGGAATTGGATGG
CCATTCTCAGGTCTAGCTGTTGTGAGGTTTTCAGAGTGCCACTAGGTCCCACTGGATTCG
AACAGAATGCCCCATGCACAGAAAAGGTCCACTCCCAACCAAATCCCCAGGCATACCAGG
CTGGGAGAGGCACTAAGCATTTGGTTTTGAAATGCCCCTGATTCTTTCACCCCTCTGGAA
AGGAAGAGGTGGAGACCCAGGCTCTTCGAACCCAGGTGCCTGTACTGTGTTCTCATAGCA
AGAGTCCTGGCTTCAAACCGAATCTCTTCTTGTTGGAATTCACCTACCCTATTTTCAGCT
ATAGAAATCCATGCCTCATAAAACAAATGATCTGGACCCAATAACAACAGCACAGAATTT
TCTTAGTGATGGGGGTGGCTGGGGGCGTGCAGGGGAAATCATCCCAAACAGTTGGACCTC
CTTGTAGAAGGTGTGCAATTCACCTGTACCCCTAAGCAGAAGTGAGCAGCATTCCTGCCT
TATCCTGGGAGGGGCACACACTTTCCCTCCCCCAGACTCAAGTGAAGTAAGCGCTTGAGG
GAAGGGAGTCTCGCATGTTGCTGATGGCTTTACTGACTCCCTAGACCCATTTCATGGCAT
ATACAATGAGGGCTCCATTCCCAATCCCATGGAAACCTAAAGCACAACCTATTCATCCAT
CACTAGTATCAGAAAGTCTAATAAACAGCCAAGGGCATGCCAAGGATATTCAATAAACAT
CTCAATTGCCTCCTGATTTTCTTATAAAAGAGTAATTGATATTATTATCTCTCTATGGAG
GTGCATAAACGGAGGTTTGATAAAGCCAGGATTTGTACCCAATTCCAGAACTTGTGTCCT
GAACCCCTAAGCTCACCCTCTCTATAAGTGGAGAGAGAGGATAGCATCTGTGGTAGAGTT
GATGGTAGTTTTTCTACACCTGGAAAAGTGTTTGTGAATGATGATTAAGTAAATGTGACC
ATCTGACGGTGGAATTGATGGCATCAAATGGACTCAGGTGTCCAGGGTTCACTCAAGTAG
TGCTGTCTCTTACCTCTCGTGTCAGTGTCAGCATGTTGCTTAGTCTTTGTACCTGTTACC
TCACCTGTGGCCTAGATCACATCATTTACTTCCCCAGCTGGTGATGCCCTGGGTCCAGCT
CATCCCAGCTTGTGAATCCCTGTTCAGTGACTTCAATGACTTCAATGACTCCTTGAATCC
ATGTTAAGTGACTCAGTGGCTTAAAGTCAGCCTTGGTGGAGACATTTATCCCACAGAGGT
TGGCAAATGCTACAAACCATGGCTCTTTTAAAATGAGTATTCCTTTTATAAATTATGATT
CCAGTTGCTTAATATTAGTATTATAAACTGAAAAAAAAATGAACAATCTAAATGTTGAGA
GTTAGGTTTTATTTGGTGGACAAAACTGAGGACTTAAGCCTGGGAGGCAGCCTCTCAGAT
AGCCAAAAGGGACTGTTCGAAGAAGGGGGGAGCCAAGATATACAGAAGGTTTTCAGCAAA
GAACAAGAAGTCAGAATATCAAAAGATTACTAGGAAAGAAAAGCCAGACATCTCAAGTTA
AGGAATTTAGCACTTTTCTATGTTTGGGAAGGTGCAGGGGTCTGGCCTCACTGAAATCAT
TCCTTTGATATGCACCTCGGGTATCTGGGGCCAGCATCCAGCACTTTCTCATCCTGAGTC
TCCTCCAGGGGCATTGTGAGGGGGTGGCTGCAATAGCTGAGGGCTTGGCAGCAGTCAGCC
TGTTTGTCTCCATCCTGAGTTCCCCCAGGGCTCACTGTCCTGGGTGGTTGTAGTGTCTCC
CCCAACCCCATAGGCTGTAGTATCTTGATTGCTTTAACATCCTCTATTTACTGATAAAGT
AGGAACAGTTTTTCATTGTCATTACTCCACTGACTACAACTCAAAGACAGATACAATGTG
AATTGTCACATTTTTAAAGGTAAGTAAAGGCATACTGGGTACCCTAAATAGGCCTTCTAT
AAAATATAAACATATTCACTAAGTTGCAGTGAATTTTTTGTCCCCATCATTCTGTATTTG
GGAGGACCTCTGACAACATATGCATATGATTTTATATGGCGCTATAAATATAGTTTTATT
TTGTGTATTGTTTTTGTTATGAAAACAGATACGCTCCTGTAGCAGTTTGTTTCTGAATGC
AAGTATAAACATACAAGCATCAAGTGTATATATTAATGTTGTCAATAGAAATATAAAATA
TAATGCAAGCTACATATATAATTTAAAATTCTCTACTAGTCACATTTATAAAGCATTAAA
AAGAAACAGGATATATTTTTTTTAAGTTTAAAATTTTATCTTCTGTCCTTTTAGGGCCGT
ACTCACCGCAAATGGAGGTTCCCAGGCCTAGGGATCTAATCAGAGCTGTTGCTGCTGGCC
TGTGCCAGAGCCACAGCAATGCCAGGTATGAGCCACATCTGCGACCTACACTATGGCTCA
CGGCAACACTGGATCCTTAACCCACTGAGCGAGGCCAGGGATCAAATCCGCAACCTCATA
GTTCCTAGTCGGATTCGTTTCTGCTGCAACACAATGGGCACTCCAAAAATTTTTTTAGTT
GAATTTTAATTTACAAAATTTTAAAAAATAAAATTAAAAAACTGCATATCTGAATAACAG
TTTTAACATAGTCAAATATTATTGAAATATTTTGCATCCTTTTTTTTGTACCAAGCCTTC
AAAATCCATGTATATTTCACTTGTAGAGCACATCTCAATTTAGATGCTAACTTTACTTGA
TCTGTATTTAGAGTTCATAAAATAGACAGCTGAGAAAGTAGATTAGATAGCCAAACTGTT
CTGAATGTACTTAAATATTTAATTGAAATATTTCAATAAAAATTAGCTTATTTATTTCCT
CATTTGCATTAGCCACATTTCCAGTGCTCAGTAGTCATGAGTGACTGGTCGTAATTAAAT
TGGTCAGCACAGGAACGTATGATATACATTCCATCTGTTTTATAAAAAGGGAGACCTCTT
ATATATACTACTCTCAAAGACTTTTTCCCCCCTCATACATTACACATTTAAAGTACTTCC
CATCCTTTGTTTCCCCACTGGATCCCTGTGAGAAGAGAAATCTCACGAGAGTAATTATAT
CAATAATGTCTGTGAATTTTTTCTCCCTTGCTGATGGGAAGGAAATAAATTAACCTAAGG
CATTTTGGGTCTGACCAATTTCCAAATGACCACCACCATAAAAGTAGATAATAACATGAA
CTCCAGATGCAAACTGTTCAAATAAATGCCTGGAGCTAATTAGAATGGATGATTTCAGAT
TCCGTTTTGGATGAGCCTCTTCCTTTTTCAGTGCTGAGTTCTTGGAAATGCTTCACCAGG
AAATCAGTGAGATTCAGTTTTGCAATATTTCGGTAGTAATCAACCCTAACATCAGAAAGT
ACACATTTTTTTTTAGGTTATCTACCTGGAGTCTTGGTTTTGCAATATAAACAATTCTGC
TTCAGTTGGAATTTTTTTAATCAGCTCTTTTTCAATATCAGAGTAGCTAGAGCAGTAAAG
CAAAAATTTGGACAAATTTATTATTTCTGATCAATTCAGCTACCATTTTGGTATTCTTCC
TAATTTTGCCTTAGCAGGACTACAAGCTCCTAAATCTATTTTAGTCTTCTCATTTGTTAA
AATGCTAACATATTACTAAGATGCTTTTTACCACTTTCCTTTTAAATTCTTGATACAAAT
AAGAGGGTATAGGTGGTTTTGGCTAGTAGTTCATTTTGTCTCTGACAAATTGCTAACCAG
CTATGAGCATGTTTTTTCCCATATGGCTTTATAGACTTTCTAATGTTACTTTTAATGAAG
ATGATGTGGGATTCTGCAGGAAAGAGCTTTGTCTTCACATTAAATGTATCTGATACTCAT
CATTTCTATGTAAAGATCTCTAAAATCCAGTCGTGACTTCTCTCTCAACGATTTTGATTG
CATTCGTATTCTCTGTTGTACCTTGTACAATGCTAGCAGGCACCAATAGTTCAACAAATA
TTTTTAAATTAAAGAGAATGGAATCCATTGCTTTCTTTGCCTACAGTTGGTTATCATATG
CAGGGAAAAATATTATGTTTAATCTCTAACTCTTCTCATGTGTTTATGGACTGTTTTATA
GCCAAGGAACAAAAGTATATCATTGGCCCAACTGTAATTTGGAGGCCTCCTCTGCTGGGC
AGCCTGCAGAGTTGAAACTCATGCCAGCTGGATCACAGGGCTTTTCTACTGGCTCTCACT
TGAGGAAGGGGGAGTAGACAGAATGCCTTAGGCATTGAGCTAGGAAATGTTGCAAGTTCC
ATTTTGTAGGAATAGATGTTCCTCCTTGCCCCACCCCAGTAAAAATCTTGCCATATGGCT
CTAACCAAAGAACACCTAAATATCATGAGACATTTAGAGAGGGATTTTCCCTAGGAAAAG
ATTTCAAACTTTAAAAACCTAATGGGCTAAGGTAAAATTTAACAGACTCTGCTGAACAAT
GCCTGCCTTTCCTTAGATTATTCTAGTCTTACCGACTAGAAATAAAGGAAATAAAGGGAT
TTTCTGCTCACATCTGTCACATCATTGATAGTCAAGTGTCAAACTTTGTGTGTTGGCACT
CTGTCCTCTTCCAGAGACACCTCTCCTCTAGAACCTAATAAAGTAGGATCCCCTCATCTA
GCTGAAGAAGGAAGCTTACAGTCAGATCAGCCCAAGCCAACGAACATTCTGTTCATGTGA
TAGTGCCAGAGAGTTCACTAGGGGGGTCCCATGAGGGGAGAATGCCAAGGGGGCTGCTTT
CCCAATCATCCCCACTGAGCCAGCCACAGTGGAAGAGGAGAGTTAGTCTCTAATGAAGCA
ATTAGCTGGTCGTAAACCCAGCCTCCTTACCTTACCCTCTTCTCTGCTCCTGCCTCTACT
TAGAGCCTTAAAGTTGGGTCCCTATTCCCTGTTCTCATAGGCAGTGAACCTTTCTGAATG
GAAGAATGGCTGTTTTAAATACTTCCTCTGCTGAGGAGTGTGCAACCTGATTTCTGGTTA
ATTTTGCTTTGGGGATTCTGATGTGTTTGTTTTGTGGAGAAAACATGTTCTGGGGAGATA
GGTTTGGCTCATAAAGGAATTGTTGTGATAATTCCTTGTTTGGGAGAAGCCAAGTTCATG
GGTAGGCAATAGCTTTCAGGAGTGTGGGGATGGGAGAGGGTCACCTATGATTCATCTGAA
GCAAAATTCGCTTCTTTCTGACATCTGCCAAGTCCCTTTGAGAGGTCTGAAAAGGTGAAG
TCCAAATCGGAGAAAGCATCCTTCTAAGAAATGCAGACTTGTCCATATCTTTACTCAGGG
GGGAAGCATACGATGATGCCTGGGAATGGATTCACCATTACCACCCGCTACCAGAAAGCA
TGCGCCAGAGGCGGCTTCTTTACCTGACACACCATACTTGGCAGACAGTAGTAAAACTAG
CTCTATATACAGAGTCTAATTCCTCAATGCTTTCCTTCTTAAAACAAACAATCAAAAAAA
CCCAAAAAACTCTTAAAATGAAATTTTAAAGGAAATATCCAGATACCAACAGGAGAGTAT
TTTCAACCTAGAATGTATTTGTTGTTAGTCTTCTGGTGTATTTATGCCAGAGACTTCAAA
CAATGCTACAAGGCCTGTTCACCTAGGAGTACAGGACCTTGGGAAAGATGCAGTGAAAGT
AGATGAGGATGATGCAAGGCCATTAGCCCAGAGCCGTCCAGGTTAGGATGTTCAAACGTG
GGTGTTATACCTGCAATTCACATTTGTGTGAACTCTCGGAATTGGCAAAGCGTGTTCATC
TCCACTGTCACACTCAATCCTATGACTGACTCCCTGGGACCGTGGATGAGGGGCCTCTTA
AGCACGTGGGCCTATACATGGACATTCACACACAGAGAGAGAGTCAGTTTGCATAGAGAT
GGGTTTTCTTAGAATTTTTTAAGATCATAAAATTATATAGAACAGGAAGAAAAATGGTGG
GTCATCCACTGCCTAGAAATGAAAGTACAGAGCATCAGACGATGCATATCTATTCAGAAC
GACGCAGCCATTGCTAGGGACCATACCATTCCATTACCCATGAAAACAAGCATTTATGTT
CATCATTTTAGTTTGATTAGGGGTGGCAGAAGGGCTATTTCATTATTACCAAGAACGTAC
AGTGATAAAAATAAGGCAATAGAGGCACTGATGGAGCTCCAGATATGATGGTTAGATCCT
CCCAAGTAACTTATAAATACCATAATCTGGAAATTCTGCAGCCATACCTTAAGGTGGTAG
GCATTAGTTGCCAATGCAGCAACATGTCTCCAAAGAGCAGTCTGCTGAGTTCATCTTAAA
CCAGCCCAAACTTGTCTTTTTAGAGATCCAGGAGGTGGACACCTGGTTTATTTATTCCAA
AGAAGCTTATTTCCTCTAGGTAAAGGTGTGTACTGGCTGAGGCATGTTGTTCTGCTCTCC
CATTCATCAAATTGAAGGCTGCAAAGGCGTGGCCACACTTGGGACTCCAAATGGCCAGCA
GGGCCGCACACTGACTCTCCTTAGAGTCTGAGGTATTCACTCTCCTGGGCCTTTCAGAGA
CCTCATTCCTCCAGAAATTAAAATCCACAAGGAACCGGGTGTCCTAGGGGAGGCCACCTA
GGAAGCGCCACTGCTTTGGTTTTTTTTGTTTCTCACTTCCTTTCAGCTGCCTTCTATTTA
AACCTCCTTAGATGGCTTATTAGCACGATGTTTTTCTTTTTTTTTTTTTTTTTTTTTTTG
TCTTTTTGTCTTTTTGTCTTTTCTTGGGCCGCTCCCGCGGCACATGGAGGTTCCCAGGCT
AGGGGTCTAATCGGAGCTGTAGCCACCAGCCTACGCCAGAGCCACAGCAACTCAGGATCT
GAGCCGCGTCTGCAACCTACACCACAGCTCACGGCAACGCCGGATCCCCAACCCACTGAG
CAAGGGCAGGGACCGAACCCGCAACCTCATGGTTCCTAGTCGGATTCGCCGACCACTGCG
CAACGACGGGAACTCCAACACGATGTTTTGAGTGTTAATTGAGCTCTTTTGTTCACTAGG
TAACACACTGGAGCAATTTTACTATTTCAGAAGTTGGTTGTCTTGTTTTCCCCTTTATGG
CCTGTCCAGCTCAAGGCCCCTTGCTTGGTGATATGGCTGACAAATTTCAGATCAAATTAA
AGAGAACCACACTGGCACGGCCTGGTTACGGAAGCTGTGTGTGTGCTTGGGGTGGGGCTG
GGGGAGGTGTCACTTGTTGTGAGGTGGTTCTATGTCTGTCGGCCAGGATGTGAAAATCTT
TAGTGTCCATGTTATTTCCTGAGACAAGCACCCACCGGAAGTAGCATTTATTACAACCTG
CTGTTTGCTCTCTTGAAAAGTATGACCACATGAGACTCTGGACTGTGAAAGACTTACGGA
TTCCTTCTGCAGATGATGTGCATGTCAGCTCATTCATAACTTAGTGTGTCTTTAAACAAT
TCTTAGTGAAAGTAGTCTGCTTTTAATTGCTTAGATTCATCTTTTTCCTTTTGTATGATT
GCAGGTCCTACAGGTATGGATCTCTGGCAGCTTCTGTTGACCTTGGCAGTGGCAGGCTCA
AGTGATGCTTTTTCTGGGAGTGAAGGTGAGTTCTGCTTTTCCATTCCCACCTTCAGTGTT
TTTGAAACCACACTGAACTTTGTTAAATCTAAGTTCTTTGGATGAGGTCAGTAAAAGGTA
TAAGTTTTAAGTGGCAACAAACAGAAAACCTGTTGTAGCTTTTAAAATCATAAACCAGGA
GGATGTTTCCGGGAGTGTTGTAGGAGGAAAACAGTAGTCAGCTTTGGCATCTGATGTTTC
CCCATCAAAAATAAATGCTGCAAATCACGCAGAGGGCATTTCTATGCAAGGCAAGCCAGG
TCTCTTGGTCCTCAGGCTCTGGGAGAGAGATTGAAATTGCACTGAAGGGTTATTAACCTA
CTCAGCTCATCTGTGACTGAGGCTATCATAGCCTGTTTCCAGAGCTCAGAATTAAGGCCA
CTCTCGGGATAGGTCTCTGAGAGTGAAAGTTGTAAATTTCACCTCTCACTCTCTGGGTGC
TTACTATTTGGCCAAGTTTGAAGGAAGAAACTCCTGAAATAGTTGAATAATACCCTCAGA
AGTCAAGCACTTCCTTGTCCATCTCTATAATTCTCCTTCTTTTTTTATGTCCTCTTCCAA
TCAAAAAAAGTCACTGTATCAAACGTAAGTCTCATAACAGTTATAACTGGAACAAGAGAG
TAATGAAGGGAGTGAAAAGGATTTTTTCTGTCCAGAAAGAAAATTGTGCTCATAAAGGGG
TGGGAAACTTTTTAAAATATCATCTTGAGTGCTTGGAGTCTTTTTGTTTTTTCTTGCCTG
AGCTTCAACAAAGAAATCATCTATTTCTCCGATTCTGACTCCACAGTCAATTGTCACTTT
AATAGTAGCCAACTCCCCTACTCACTGGGCAACTTGTGCTGGAAAACACAGTTTAACAGC
CGAAATAGTGCCTTAAAATGTCCTCCCTGACCTTCAAGCCAAAAATAAATCCATAGTAGT
GAGCTGCTGAGGGCGACCAGAATAACTAAGAAAACAAGGGTAAAATATGTTATTTTATCT
CTTAAGACAATTTAAAAATATTTATAGAAAAGAAGTCATAATTGTTTGAAATATTTTTGG
GTGTCTCTGGTGTTATAATGTCAACATTATGCAAGTCAAACATGGAGGGAATTGCAGGCT
CTGTGTCAGCAGCTTTTCCCATGGCTGGTTTTAGACCCTGGTTCTGAGCCAAAGAATTAC
AGCTGAGATCCTCTGCTGTTCCAAAGTCATGGTGGTTTAATCTCTACTTTCTTCATTAAG
GTGACTTTCACTCCACTGGGTAAGGCTTGAGGAATTTTAAAAACTTGTGAAATGCAAAGT
ATGGTAAGGGAAAAATTTAAGGAAAATTAAAAATATATCCGTGGCTAAAAGACTAAAGCT
CAAATTACATTTTCAACCTAGAGAGCCTGCAGAGAGCATCTGTTTCCACTGCTTTGACAT
TTCAGTAAACCTTTAACTTTGTAGAGGAAACAACACCATTAGCTGGCCTTATGTTTGCAT
TTATTTTGCTTTTGGAAAGTTTTTGGTCTGCTTTGTTTTGGGGGGAGCAGAGCATAAGAA
AATGCAATGGTTTATAGTAAATACAAATCACGTAGTCTAACAGTACTTGCACATACTAAG
TAATTTAGCAGAGGAAAAAGAATTTTCTCTTATTTTTTTATTTCTTAGTGGGCTAACTGA
AATTCCTTTGGAATATGTGGTCACTTCAAAATTCTTCCCTTAAAATGGCCTTGGAATTGT
TAAGGTTTGGGGTATGATGTTTATATAAGAAGGTGCAAAGGAGCATGTTTGAACATGTGT
GTGTGTGTGTCTGTGTGTGTGTGCCAGTTCTGGCTATTTATCAGATGAGTTCAGCCAAAG
TGATCTGACACGACATGGATTGAACCTCAGGTTGACATTCACGGGCCACGTGTTTCTTTT
TCTGCCAGGTCTGGATTTTAGCCAAATCACTTTATTTTCTCTCCCATTGTATAAGGCAGA
CTGAAAATATAGATAAGGACTTGAAAGAAAAAAACAAAAAAAGGTGCTACTGTAGTTTCA
CCAGCCATTCATTTGAGTTTGGTTTGGTCAGTGGAAGGAGGTGGCCTGTGAGGAGGGGAT
CTGGGACATTTCACCAAGAAAAGCAGCCCAGGAGCTGGTAAGAGTGACAGGTCTGCATGC
TGCAGGAAGGTTGTGGCTTTGAGCAGGGTTTTTCTTGCTTGGGCAGATGAGCAATTAAAA
AATGCTGGCCCTGAGAGGATTGTTCTTTATTGAGTCTAATTGCCCTATTGGAAATCTAGT
GAGAACTAAACCTCAAACAGTGCCAGCATTGTATTAGCTAAAGCATTGTAATAGATGCTC
TGCTTTTCATTCTTAATGTTAGTCTTTACATCTGCTTCTCAGGCAGGTTACATCCTCTCA
GGGAGAATTTCTTTTATTTTCCTGGAGGTACCGCAGGCTATTTAATTTTTTTAATTAAAG
TGCAGTCGATTTACGGTATTAGTTTCAGGTGTGCAGCACAGGGACTCAGCATTTTTATAG
GTTTTATTCCATTAAAAGTTATTATGAATTAATAGCTATAATTCCCTGTGCTGTACAATA
TATCCTTGTTGCGTATCTATTTTATAAACAGTGCTTTGTACCTTTTAGTCCTATACTCCT
ATCTTGCCCCTCCCCGCTTTCCTTTCCCCATTGGTAACCACTAGTTTGTTTACTCTATGA
GTCTGTTTCTGTTTTGCTGTATACATTGATGTGTTTTTCTGTTTTTTAAGTTTTATTGAG
GTATAGTCGATTTACAATGTTGTGATAATTTCTGGTGTACAGTAAAGTGATTCAGTTATA
CATAATACACACATCCATTCTTTTTCAGATTCTTTCCCCATATAGATTATCATGGGATAT
TGGGTAGAGTTCTCTGTTGGCCAGTCATTCTATATATAAGTGATGATATACAGTATTTAT
CTTTCTCTGATTTTTTTCACTAAGCATAATAGCCTCCAAGCCCACCCACATTGTTGCAAA
TGGCATAATTTCATTATTTTTATAAGTGAGTAGTGTACATTTTATATGTGTATATATACA
TACATATACACACATATGCACATACACACACACACACATATACACTGCATCTTTTTTTCC
ATTTATCTTTTGATGGACACTTAGGTTGCTTCCTTGTCTTGGCTGTTGTAAATAGTGCTG
CTGTGAACATTGAGGTGAATGTGTCTTTCCAAATTGGTATTTTTATTTTTTCCAGACCAC
TCATTAGTAGAATTGCTGGATCATATTGTGACTGTATTTTAGTTTTTTGAGGAATCGCCG
TTCTATTTTCCATAGTGGCTGCACCAATTTACCTTCTCACCGACAGTGTAGGGAGATTCT
CAGGGAAAATTTTTATTCTAAAATCAGGAATGACCAACAGTGCCTCATTTTCAGAGGGCC
TCACAGGATTGACGTGTCAACTGGTTGCATCAAAACTGCTGCTTCTGTGATGATGATTTT
AATAAAAAATGTGCACAAGGACTTACTGGATATAAATATTCTTAGAAGGAACACCTGTTA
TATGTTAGGTCGTGTCTCTCCTGTTTTGTTGGTTCACAACCGAGAATCCTTTGTTGACCT
CAGCAACCTGAGGTGGGAGCAGGCAAGCCGCTGACCTGAAGAAGTTCAGCTGGGATACGA
AGAACTTCTAGAATTTAATGAGAGACAGTTTAGCTTTCAAGTCTAGATTGTGTGAAGAAA
ACAGATGGCCAGGGTGCTCTGAAAAAGAATAAATCAAGATGGAATGAAAAAGTTAATTCA
ACAAATTCAGTGTTCAAAATATTTCCTTAGAGCTTTCCATTTTTCAAGATTGAAGTTAGG
GCTGTGAGGAACAGTGATTCTTCCCTCAAGGAATTTATCATGAGTTAAGAGATCAGGAAT
ACACACAAAGAATTCCTTGTATTAGCAGTAAAGTGGTATTTGCATGGAACAGTTGTATGG
AGGGAAATCCTGAGACTGATGACAGCAGAGTAAGCAACCTTTCTTTCATACTGTTGCCCA
GAACCCCTCCTGCCTTCACGGCTCAGGGTCGGCAGTGCCCTGAGGGTCTACAGAGGGGAC
AAAGGCCTGAGCTCTCCCTTTGCACATTCATGACTCGATCCTAAGACCTTGACATACCCC
CAGATATTTGATCATCACTGAAGTATGTACTTATCTCATGAAATGCAATAAAATATACGC
AGGATGAGGTGAGAGCAGCAAAGCTGTGCACTGAGCAGAATCTTGGGAAGTCGGTGAGGT
TTACATGGATGACTCACCCCTATGAAGCAGCTGCCAGTGAGGGTGATTGGGTTTGAGCCT
CTGCTAATTAGGATTAAAAGGACTGGGACCACCCAAAGATAGTCTGAGCCTTGAATGTTC
AGTTCACACATGCCAATGATGGACTAGACTTCCAGTCTTCTGCCGGAGGTGTCGGTCATC
ACACAGAAGGGCCAGTCCTGGTATGCTAAGTGTCTCCACACCACGTTGGTTCCCTAGCCT
AAACTAGGGCTCCTGTTATGGGGGAGACAGGAGCAGGATTGATGTCATGTGTTGGATGTG
TGGTGCTAGCCACCAGCTCCTGTTCACCGACACCCATGATGTTCTGCCTCTAGCAGAGGC
TAACCCAGGCTCAACTGTGCACAAGTCAGTGCCAGCTTGGACCAGCCCAGCCAGTTTCTG
CCTGAGATCCTCCTCCACAAGTATGGGCCCAGGAGCCTGAATCACCCAACACCTCTCCCC
TAGGAAGCCTTCTCAGGAAGAATCTGTGGGTGGGCTTTTCTCCTCACCCTGATTTTAAGT
CAATGGGTTCCTTTCCCAGAGCTGGTTTAGTTTAAGACCCTAACCTTAAACATGGTATGA
TAAAGAATTCTAGGCCTCTCAGAGCCATCTGCAGAAACTTCTTGAGGGCCTAGCCCCTGC
TCTCTGTAACTGCCTGCTTATCCATGGTGATGCATGTCTAACTTGTCATCAGGCAGAGTT
GCCAGCAGCCACAGCTCAAGGACCACCCTCATCTTTTCACAAGCAACAGGCTCTTCCAGC
CACACTCATATGCTGTCAACAGTGTCATTCCTCAAACCAAGAGAAAAGCTTCCTCCTCAT
CTGTAGTTACAGCTTCAAGGCAGCGATGACGTGTGACATCAACACACTTTTGAAATCTGA
TGCAACTGATCGTACAGAGAGGATTCCATGGTGCCCGGTCTGGCCCGCACTGCGTAGTCA
GAGAGGCCCAGGAGCCTGGAGCACTTCTTCAGCCTCCGCTGCAAATCCGAGTTTTCTCTG
GCCTAGATTTCCCAAATTTGTTCAAAATTAACCCACAATATTTCATCAGAGACAGCTATC
AGGAATCTCTGTTTCCATTTGTATAACGACTTACCAGACTTAAGCCTTAACCTGAACTAA
CTCCAGATCCATGTCACATCTCCACAGCCAGGTTGCAGGTTTTATAACATGGAGAAGCAT
GTCCCAACCATGGAGGGAATGTTCCAGGATGTTGTTTTGGAATCTCTCAGCAAGAGACAG
GACCCAGGATGGGCAGAATGGTGGCCAGTGGGAGGATGGTCAGGGGGTTGGGAGGTAACC
TTTGTTGTGTGTGTCTCTTCTAAATGAAGTTGTCATGACCTCTGTATTTTAAGTTGTGTG
GCAAAGTCTGGGTTGAGCTTGAGATAGATACAGTGTGTTTCCAAATGATTGGTAAGTGAC
CACTGCATCCTAATGGACTGAAAACTCACTAGACTTTAAAATTCATGAAGGGCGTTTTGT
TCATCCCTCTGTATCCTCATCCTCTAGCATTCAGACTCAAAGTAGATCTTCATTTATTTA
AGGAAATCGGCGTCTAAATCCTGACCTGGGACCTCCCAACTTGTACTCCACAGTTGTCAC
TAATGCTCAGTTGTGTTCTGTCCTGACCTGGACAAGGGCTGGATTTGAACCTCCTTCTAG
TAAGAAGGGTCTGAAATAGATCTGTAACTGTAGAAGCTATTGTCCAAGAAGCTGCAGGCA
TCCCTGTGTCCTACCCAAGCCCTGGTTTGTGGGCTCTGCCTATGCATGGAACCGTCTCAC
TTTCCTGTAGAATACTTCATTCACATGCCACCAGGGCCAGAACTTTGCCCAACACATCAA
TGGCCTGGGAGTCTGCTGCCCTTGCTTAGTCTTGCCAAGCCTACCCAAGGTGACTGGACT
CTGTACCCCATGCACCAGCCGCTGGCCAACATCCTGCACTGAATACACCGGTCCCCCAGC
ACCCACCCCTGACACCACCTTTATCTGTGCCCCACCTCCCTGATCAAATCTCCTCAAATA
TTGACAGAGAAGTATAATAAGGCCTGCAGATTGAAAATCCAAGTTGTCTCTGCTCCTTTG
GACATTGAACTTGAGATTACGAAAGACCCTGATTAGGGATTATATGGAGAGCTGGATCCA
TTTTCTCAACCTCATCCCTTAAGTATCATATTTTTCCAATTTTCCAATGAAAGCCTGTCG
TGAAGTATGAAACTCCGCAAAATAGATCAGTTACATTGATAAAATCCTTAATTTCTGGAT
CATCGAATATTAAAAAAAAAAACAAAACTGGAATTTATCTAATCCAATCTTTAGTGAAAT
TTGCAAATTTGTGGAAGGAGAAATAATCATATTCAGAACATTTGACTTGTGGACAGCCAT
GTGCTATGTGTAAGTATTAACAGACTCACATTAGTGGAGACTGAATTGGTGATGTTTTAC
CATGCTCTGCATTGGGGAGCCTTGGCTTCCCCAGAAACCAGAGCTCATTTTTTAGGAAAG
GACCATTTTTGTGACTGCCCGACTTGAGGACCCATCCCTTCACCACCTGACCATTGGTCC
TTCTGCTTCCTTGATTGAAACAAGAAGCAACCATGCTTTTCTTTTTTTCGTTTGGTTTAA
TTTTATTGAGGCATAGTTGATTTACAATGTTGTATTAGCTTCAGGTTTGTAGCGAAGTGA
ATGTGTATATGTGTTAATCCCATCCTCCCAAATTACCCTTCCACAGACAGTTTCCCCTTT
GGCAAACCATGCTTTTCTTAATAAGAGCTCTTTTTGCTTTTTAGGGCTGCACCTGGGAAG
CTCCCAGGCTAGGGGTGGAATAGAAGCTGCAGATGCTGGCCTACACTACAGCCACAGCAA
TGCCAGATCTAAGCTGCGTCTGTGACCTACACCACAGCTCACGGCAACGTTGGATCCTTA
ACCCACTGAGCGAGGCCAGGGATTGAATCTGCGTCCTCAAGGATACTAGTCGGGTTCATT
ACCACTGAGCCATGATGGGAACTCCTAATAAGAGCTCTTGAAAGTATGTGTTGTGAAGAG
GGCCAGGTGGTCAGGAAATGGGGGAACCAGTCGAAGAGCTCTGCCCTGTGTCAAGTGCCC
AGTTGGGACAGACTGGCTTGTGAGGCAGAGAATTCAGTGAAGGACCCAGGCGCCGTGCTC
AGACAGCCCTGGCTGCATTTACACACTGGTTCATGACTATGCCTGACTTCCTTTGTGAGC
TGTGCCAGCACCATAGTCTCTGGATGTTTGCTCTGAACTTCATAAGCACGGTTGACTAGC
TCTCTTTCCCTTCACAGCTATCGCTAAGCCCAACTTCCTGGAAAGCTCTTATTGAGGAAT
AGAAAGAGCGGGGTTAACTTCTGTGCATACCCTGGGCATAAATGCATGTCACAGTCTTGG
TTATATAGCCATGATGGGTGGGAAAGGTGCAAGTGTCGCTTCTGCACAGTATGACCTGTC
TTGTCTTATTTCTATGGATGGGTACTAAGAACCTGTACTTGTGACTTATTAAGGAAAACA
ATAGGAGAATATTCAAGACAAAAACTTACGAAGCACTTTATTAACCTGTGGTGTGTCTAA
AATGAAACCACTCCCTGACTATCAGATGGAGGGATGGGGGCCATGATTTCTTCAACACGT
TGGTTGAGAGTGGGTTGCTATAAACCCAAAGTCAGAAGCCTTTGATGTCGGGTGGGTCAA
CTGATACCTTAAAGCAGCAGGTAAAAGGAAAAGACTGAAACCGCAGGCTGAAGTGAGCTC
AGACTGTGGTCATCACCAAGCCCAGGGTTGGCTTCAGTACATACCCTACCATGTAGACTG
CTGATTGATTTCTGCAGTTAGTTGATAGGAGCCCAATTTGATCTACATTTGATTTGGTTA
TACTCAGTGTCACTCTGGTGCTCTGATCCGGCCCTTGGCTGTCACTTCTTGGGGCAGCAG
TGATCAGCCAAAACTTAGACTATCAGAGGGTAAGGGGGACCCTTGGAGGAATTCCTAAGG
TGGGGGGAAAAAGACTGGTCAAGTGACCTTGGCTGGTACTCACAAAACATACAGAGATGT
TTAGGGAGTAGGACCAATAAGGAAGTCTCTGCACCAGTCCCAGCTTGATTGTTGCTTCCG
CCTTGTCTGCCACGGTCAGGAAGAGCAGTCTAGATTAAGGATCTTAGAGCACTGATGTTG
AACTTTGTCAGAAATGGGCTTGAGGAGTTCCCGTCGTGGCACAGTGGTTAACGAATCCGA
CTAGGAACCATGAAGTTGCGGGTTCGGTCCCTGCCCTTGCTCAGTGGGTTGACGATCTGG
CGTTGCGTGAGCTGTGGTGTAGGTTGCAGATGTGGCTCGGATCCTGCACTGCTGTGGCTC
TGGCGTGGGCCGGTGGCTGCAGCTCTGATTAGACCCCTAGCCTGGGAACCTCCATATGCC
GCAGGAGCGGCCCAAGAAATGCAAAAAAAAAGACAAAAAAAAAAAAAAAAAAAGGGATTG
AATCTTAGCTCTATCATTCAAGAGTTGTGTGATGTTTTTGTTTTTAGGTTGCGTTCCCCC
AAAAGGCAGATGCTGAGACAAGGGTTCAAATGAAAGTGAATGATTAGGAGTTCCCATCAT
GGCGCAGTGGAAAGGACTAAGAACCATGAGGGTTGAGGGTTGGATCCCCGGCCTCGCGCA
GTGGGTTAAGGATCCGGCGTTTACGTGAGCTGTGGTGTAAGTCGCAGATGCAGCTCGGAT
CCCACATTGCTGTGCCTCTGGCATAGGTGGCGGCTACAGCTCTGATTAGACCCCTAGCCT
GGGAACTCCATATGCCACAGGTGCAGCCCTGAGAAGACAGGGAGAAAAAAAAAAAAGTGA
ATGATTAGAAAAATGTTCCAGGAAGTAACTGACAGAGAGTAGAGAAATGAGACAGGGAAA
AGTCTGGGGGGGGGGGGATAAAAAAAAAAGTGCAGTATCAAATGCTAGCCCATGGTGGGG
GAGAGATGGTGGCAATGGTATCTGGCTTAGTCCCCCCTGGAAGCAGTGTTCTGGGTTGTC
CAGAACAGCCTTTAGTTGATGGTTAAGGACTGACCCCTGGAGGTCATAAATTCCTAGACA
CACTGTAAGCCTAAGTGCAGATTAAGATGGCTCCTGCAGGGAGTCCCATCATGGAGCAGT
GGAAGTAAATCTGACTAGGAACCAGAGGTTGCAGGTTTGATCTCTGGCCTCGCTCAGTGG
GTTAAGGATCCCGCGTTGCTGAGAGCAGTGGTGTAGGTTGCAGATGTGGCTTGGATCTGG
CGTGGCTGTGGCGTAGGTCAGCAGCTGTAGCTCCAATTAGACCCCTAATCTGGGAACCTC
CACATGCCACAGGTGCAGCCCTAAAAAAGCAAAAGCAATAAAAAATAAAAATCTTTTTAA
ATTTTTTAAAAAATAAAGGCAAAAAAAAAAATAGAAAAGAGAGATGGCTCCTGCAGACAA
CAACAAAGAGGAAACAGGTTCTGGGTGTTGTGCATGAAAGCACACTGGGAGTCTGTATGC
ACAAAAATGGTTCCGGGTTCTATATCAGCAAAGTACTGATGGCATGTGCTCCAAAGACTT
TGGTGGTTTCTTACACTCTTTGAGCCTCCATTTTCTCATCTGTTAAATGGGAGGGAAATA
ACTTGTTTAAAGCCATCAAGGAGGTAATGAAGGTAAACCATGTGCTGAGGTGCCCTAGGA
AAAGCACATAAGTATTCAACAACTGGTAACTCATTGGCTTGAGTGACTCTAAACCTTGAG
GCCCAAATAAACCCACAAACTAAGCAGACATGTAGAATCCGATTTATAACAATACATACC
TGAAAGGAGCAGTTTGGTTGCACAAGCAAGTTTTGGAAGCTAATTTTAATAACCCCAAAA
AACTGTCTAGAAAGGGATTCTAATGTTTAAGATGCTTTCAAGAATAGAACTAAGACATGA
CATTGTAAAGTTCTATAAAACGGGATACTTTTATATTTATAGTTTTAGCAATGTATGTTC
AGAAGATAAGTTTGATAAAACCTGAATGCTCTAGTTCTTATACTTTTAATAAAATTAAAT
CTAATCAGTATAGTAAACAGGTCTGTAGTGAGTTGAGTGTGATGCTGGGAATTACCATGT
TTGAGTCAAGTCAGTTCTCTGAGTATTTGCCGTGTGGCTGACATAGTGCCAAAGGACTGA
GGCAGTTTCCCAGGCTCATCACCAAGTGGACTGGGCATGTGGGAAGAGAGAATTAAAACC
AGTTCGTAGCAATAATAGCATTTTTGTGGGTCTGGTTTTAAGTACTTTATACCTGTAACC
TTAGTTAATCCCCACAGCAGTGGTAAGAGGAAAGTCCTGTTATTACCCTGATTTAGGTGA
GGACACCGGTAATAGTTACATAACTAGTTCACATAACTAGTGAAGGCCAAAGTCCTGGGA
TTCCCACAGTGGTGAACAAGCTATGGTACTCACCTCTGTGGGAATTTCAGCTGATTGCTG
GGAGTTGCATTTGTTTGACTTGCTCCGCCTAGGTCAAGAATCATATTATGTCCATGAGAT
AGGCAGTGGTTCCATGAACTCCGTATAAATCCTCCAGATTCAGATTGTTTAAAGTAGTAC
TTTGACTCTCAGTATTGAACCTCATTATTTCAGATGTAAGTATTAAATATAAACATAAAC
TTATGATGAGGTATGGGCAATTTCCTCAAAGCAAATATTTGGGCATCTCTTTCTGAGGCT
AAATCAGTAGCCAAAATTCGTGGGAAGAGGTGCCGCTTCTTCTCTTTAAAAAAAAAAAAA
AATCCTTGAAAGTTACCTCCTGGGCCACCAAACAATAAGTAGCCTCTGGTACTGTGCAGT
CTGTTATTTGCAAGGCTCTCCTCACCAGGAAGAGAGGAAGGTTCAAAGACTGTTTTATGA
AATCAAATCTGGGTTTCCTCTTCTGATCTCTGCTGGTTTCTCCATGACTGCAGAAGCTGT
CAAAGTAAAAGAATACTATCCCCCTTCTCCAACATGCGAGAGAATTTTACCACACACACT
CACTGTTACCCCATGTACTTTTGTTACCCCATGTACTGTTTCTAAATCTGTACCTCCTTA
CCCAAAGTTTTTCCCGTCTTCACTGGATTGACATTCCCTGTTTTGTATATGGAACCTGTG
TTGAGTATAACATTGTTTCCTATAGCATTTTTCTGAGATTTGTCCATACAGATCAGTGGG
AATGAAACCAAGCTTATGAGAACCAAAGTCCATTCACTGGAAATTCTTTTGGGCTTTCTC
TTAAAGAGTAAAGGGGCATACCGTCAGAGAAGAAAACTATCAAGAAATTATTTAAAAACA
AAATTTAGATGTCTTTCTTGCCATTAATGGTCCCACTTAATGGCATGATGGGGAAAAAAC
ATTAACCAGTCACCAACTCTGGGCTCTGAAGCCAATTCCATCAGTAGTCAGCTTTGTGGT
TATGGGGACAAGCTGTTAATTTCTATCAGCTCAGTTGCTCATGTATTAATAAAACTTCCA
GAGAGAAAAAAAAAAAAACTGTCCCCCTCCACTCCAAAGTTTTTTGTGTGTTATTTCTTA
GATACAGATGGGGTACACAGCAAGGATTCCCTCATGCCAAGCCCTATCTACAGGCCTTTG
TGATAGTTGGACCTTCTCCTGTGCTTCACTCAGTGACGAGAGTGAATACAAGGAAGACAG
ACTCACCAAATCTACAGATGATGCAAAAACAAGGATAGCTAATGTGCTGAATGACAGACA
CAAAATTCAGGATATCTTGATGGCCATCAGTAATAGGCCAAAAACTGCAAGATAAAATTT
GAGAGGGATAAATGTAAAGTCCTATGTTTAAGTTTTATAAAATAAATGAAGTGACCTTCC
TGCTTCACAGAAAGTTCTCTGTAAAAGACCAAGTTATTTAACTCCTTGCAAGTATATAAT
TTAACCTGTTAGGGTATAGCTGTCAAAGTAAACTAGCTCAGGCTGCCTTAACAGAAACAG
AAGGTCTAGGACAAGCAAATCGCCAGTCCTCTGGACTCTAAACTGGCCACAACATACCTA
GAATAATCTAGTGAGTTCTAGGCATCAAGGTTGAAGAAGGATATTGATAAACCAGAACAA
CAGAGCCTTAACGATGAGTCATCTTGAAATCACACAAAAGGAACTGGAGATGTCTAGGAT
GAGGGTGATGAGGGGGTGATGGCAGGGTATTTGTTTTCAAAATGCATCATGTTAACAAAG
GCTTTAATCAGTTCTGTTTGGAAAGCGTGGAGAAATAATATACCAAAAATGTAGGCTTTG
GGAACCAAACATGCATGTGTGAGTTTCAGCTCTATCAGTTTCAACTCTGTGACTGAGCTT
ATTAATTTCTCAACACAGTGTCCATTTCTCATCTTGAAATAGAGGTAATAATATCTTGCT
CAGAAAGCCATCCATGAAAGTTAACTGAGCTGGCACCTTAAGTACCTGGCATAGTTACTG
GTAGGTTAGGTGTGTAGTAAAGGCTAATCTCTTTGTTTACCTTTTCCTCAAGAGAGGAAG
AACAAGGACAATTAAGTTGCTGTTCAAGAAAGTACGCTATGCCAACTGCAATTATCCCAA
AGGAGAATGAGTTGCTGGGTCAGACAAGACTAATACAGATCTGGGAGATCAGAGCTGGCC
TGCCAAGGCACTCTGGTGCCCCACTCTTGTCCAAACATAGCTTCCTATAACTTCGGTTTT
ACACAGTAAGCTTCAAGGTGTGATTTTGTGTGGGTAAATAATTCAGGAAAATTTTTAAAG
GCAGAAAAGTCAATGGATAAGATGATCCCTATGATGCTTTGTTTTCTGTGTTCTCTACAT
GTCTGTGTTGTTGGGATTGATATTCACTAGAGCGTGCACAATACTGCTGGAAAATTGAGT
TATAAAACATCCAAGTGTGCTGTATCACTACACCTATGAAGTCAAGGAGTCATATTTGTA
AATTATACAAAGATATTTAGTTGTGGCAAACAAAAGGGACTTCTAGCTCCCACTTTCTGG
TTCTCCATATCATTGCAGCACCATCAGTGCCTGCTTGCTGCTTCCCAACCGCCGAGTCAT
GGATGATTTTCTCAAAGGCAAAAGGTAAAATTGCTAGTATTTCCACACTGGGTTTTTCTC
TTCAAATGCTGATACTCAAATCCCATCCAGCCCTCTTTAGCTGTCCTCCTAGGAGCTTTA
ATCATAAGACACAGGTGAACTTGTAACTATTCTAAGAGAGCTCAGGCAGAGGATTATGCC
TGAAAGTACAGGGTCCTTCCAAGCTACACCCAAGTGGCTTCTCTAAAAGAACTCAGTGGC
AAACCAAACTTTCAACCTGGGTCAGCAATTGGGAATCAAACCATGAGCTTACTATTCCCA
TTCTTTTTGATTAGTTTGTATGTTGTTTTAGGAAGATGATTGAATGCAAAAAGTAGTTTA
ATAGGATACACTGAGTAATTTCTTATAGGATGTATACCCAGAAAAATATGTTGGACAGGA
GTTCACAGAACATAGTGTTAAAATAGCTTTCAGTGGTCAAGGGCTTATAGGAGGGTTTCT
CAGCCTTGGCACTATTGCCTTTTCAGGCCAGATGGTTTTTGTGTGGAAGATGTCCTGTGC
AGTGTAACATGGTTAGCAGCATCCATGACCTCTGTCTACTATGTGTCACCCTCCACCCTC
AGTTGTAAGAACTAGAACTTCTCCAGACATTGCTAAGTATTCCCTGGGGTCAGTGGCCTC
AGTTGAGAACTGCTGCCCTAGATCTGGAGACTGCATGTTGAACTGACAATGCCCAGGATT
ATTGCAGGGGTCAAATTAGATAACACATGTTTATATACTTTTAAAAGTAAACACACACAC
ACATATGTATACATACATGCATATATATTTATTCACCTATGTAGTTACAATGCAGCCCTT
ATCTTCTCACTGGTTACTTTGTTCATTCATTCATCCAAGAATTGTTTGAGCTAGGTGCTA
GAGACCTTTACATAAATAAATCTTGAGAGGCTGAAAGATTTGCCAAGGAAACAAAGAACT
TAAAAAGAGCAAGTATGTAAGAAATCCCATAATGAATGTGTGTGTAACATGCACATAATA
TTGAGCTTCAAGGAAGGAGGGGCCGCCTTTGATCCAAATCACAGAAAACCCATTGGACTA
CATGGCTGAAGTTCTGTAGTAACAACTCCCCTTTGGCTATGAATTCTCCATACAGTGGAC
ATTGTAATGTTAATTATACTCAAACAATGACATATATCCATAAAGTTTTGCTGGGAGTAT
TTCAGTTGCATGCTGACAGTATTTAGCACTGATTAAGGTATTATCATTTTTTAGGGCTGC
ACTTAAAGGAGTATGAAATTTAAATGAGCAACTTAAGAATTGAATTTGTCTTGGACACCT
GCTATTTTCTCCTGTCTTTTTTCATGCCTGCTCCAATGACAGCAAACCATCAAACAGAAA
AATAGAAAAACACTCCAATCTAGATTTCCTTAAGTGGAGCCACAAATAAGATACTAGAGA
ATAATACAGGAAGCTCAGTCCATATCCATCAAATGGACCCTGATCAATTAGAGATCTGTT
GATTCAAAAAGAACCATTCTTAGAATCATGAATACCTGTTTTAAGCTCTAAATATGACAG
ATTTATTTTTATTTATTTATCTTTTGGTCTTTTTATCTTTTCTAGGGCTGCACCCCCGCA
GCATATGGCGGTTCCTGGGCTAGGGGTCTAATCGGGAGCTATAGCCGCCAGGCTATGCCA
GAGCCACAGAAATGCCAGATCTGAGCTGCGTTTTTGCGACCTACATCACAGCTCATGGCA
ACTCTGGATCCTTAACCCACTGATTGAGGCCAGGGATCCCGCAACCTCATGGTTTTTTGT
CAGATTCATTAACCAATGAGCCACGACGGAACTCCCTGACATTTTTATTTAGATAGAAAT
AATTCTGCCTGAGTTAGTACCTGGAAGTACCAAGGAGATTGGGTTGACCATTTTGAAAGT
ACCAGAATTTCCAAACTTTATTCAGACTTTACTCCAGAGTGCGCTACATTCATCAACAAT
GAAACACCATATAAAAGCTGGGGTGCCCAATGGAGCCACATTTATATTGCAGCATTGCCT
TTAAACCTCCGCTGAGATTTTACTTATTCCATGTTGCAGAGTTGTTCATAGGTTGACCAG
AGCAAGAGTTGCTAGCTTTAGCATCAGTTGCACTGATAGTTTGTGGTCACATTTGTTTTG
GAAGATCACCCTTAAAGCATGTCACTCATGCTTATTTATGAGGAATGCCACAATTTAAAC
ATCAGTTAACAGATCCGCATGAATGCATAGTCACATTTGAGTGCTTCCAACAAATGCTTT
CTGTCACTTGTCCCTCTACAGCTTTGAGAATTAAAGCCTGGTGGGGCAATCTGGGAGATA
TCCATGAGCATTTATCAAAAGAAGCGTGGTGGATGTGATAACTGCAAAGCCAGCTGTTGA
ATTTAATATAATTGGTGGGAGATTACATTTCCTCAGTCTTAAGAGCTGTCTTTTACCACC
AGAGAAATCAATATCCACATTTAAGTTTATATCAATACAGAAATTCCACATGCTGAAATG
TCTGTCACTTGCCTTTAGGATAACCATGGTGGGCTGTATTTTTAAGCATTGCATGTGAAA
CAAACAGCTGACAGGTGGATCTTGTGGTACATTCAGAATCCTTATGAAAACTACCCCAAC
ATTATTTTTTAATCTCAATCTGATTATCTTTATGAGAAACACACATACCATGTATAGTGT
GAACATGGATTGATAGCCCTTATTTGACAGCTTATTATGAAAACCAAGTCTGTATGATGA
TTTTTAAATCAAGAATCTATTGGGTATATTCATATCTTATCCCTGGGTTGTACTGGTTGC
CTTTAGCTTCCCTCTCACTTGGGGAAAAAAAAAAAAAACTATACATAAAGTGACCAAGAA
TTGATTGAACAAATATTTTTTATTATAAATTATACTTCAATTTAAAAAGTCTTTTAAAAA
TTAAAAAAATAAAAAGTGGTGTAAAGAAAACAAAACAAAAATGCTTTTGAATACCTCCTT
ATGCTCCAGGCACTATTCTAGGTGCTTGGAACACTTCTGTGAATAAGATTAAAAAAATAT
CCTGCTGCCTTGGAAGTCTCCTTAGCAGGAATTAGAGTGAGGGTGAGTGTGTAGAAGAGG
GTGTGTGAGTAGGTGAGGCAGATGATAGGCTATAAAAATAATTATCGAGTATGTTAGAAG
GTGGAAAGGGCTATGGAAAACCACTCCATCTGTTCCTCATTGGAGTGTACCCAAAAGTTG
ATCTTGAACTATTTTTATGTGAATCTCCTGTGTTTTAAATGTTAGGAACCAACTCAAAAT
AATTTGACACTAAATATGTCCTCATGGTCTGTCTGGAAGCTGCAACATGCACTCTCTCTG
TTTATTGATGAGGAAGCCCAGGCTCAGAGAGGTGAAAGGTCTTTCTTACCCAAGGTTCCA
GCAGTTACTGGCAGGAGCAGGGCCAAGATGCAGACTCCTGCTCTGGCGTGCATTCCTCCA
CAGGTTAGCCTTTGGCTGTAGGCAACCTGTTTGGTAGTATCTATTTAAAAATCTGTTTTG
AAACATTGCAAAATATTAAATATTATAAGATGCATGTTGAAGGGCATCCTCAGGATAGAG
TGGTCACAGCAGAATGGAGATTTTGAGATGTATGAATGAGGTTGAGACAAGCCCGTTATA
TGAAAGCATTCTGTTCTTAGCCAGCCATAGAATCATGACCTTGATTTTTGCACCTTTATT
CATTTTTCTCACTCAAACTACCACAGATCATCTCCTCCCGCTTCCTAGAGCACCAGAAGA
TGGCTAGAGATGGGTCCATAGCCTTGCCGTCATGGCCTTCTCTTATACCTTTCTCCTTCC
TGTTCTGCATAGACTTTGGACTGAGCCATCGTCCTCAAAGTTCCACTAAATCATTTGGGT
TTTTTGGTTTATTTTTTGTCTCTTTAGAGCTGCACCCACAGCATATGGAAGTTCCCAGAT
AGGGATCTAACTGCAGCTACAGCTGCTAACCTACACCACAGCCATAGCAACACCAGATCC
AAGCCACATCTGTAACCTACACCACAACTCATGGCAATGCTGGATCCTTAACCCACCAAG
CAGGGCTAGGGATCAAACCTGCATCCTCATGATACTAGTTGGGTTCATTTCCACTGAGCC
ATCACAGGAACTCCCTACACGAAATCATTTGATGAAAAGATTGTTTATACTGCTAGATTA
AGAACAGAATTGAAAAGGCACTGTATGATGTAGCCATGGACTGGAATAAGCTAAAATCAG
CAATCACAGCTCCTAGACCCACCACTGTAAGGCAGCCTTGCTGGAACTTGGTTTCTGTAA
CTGTCTGTGGGGTTTCAGAATCTCCCTACATACAGATTTGCTGTGAGGATTAAAAGGTTA
GGGAAGATTGTGTCTGTAATAGCACTCAAAACATGTAACCTGTAATCCACCCTCTGGCAT
TTTTCATTTTTCTTCTGCCCCTTCTGTCTCTGAAGACAAGTTACTGGAGAGATAGATGAG
TTTACCATTTATTCACAACCTTCTGAAGGTTGCTTTAGGCATATTTTCTATTAGCGAAAT
TAATCTTCAGAGAGTTGGAAGGGACCTCAGACATGCTTTTGAGACCAACCTTGGCTCTTA
CTCAGAATAAGCTGGGAATTTTTTGAAAATACAGGTTCATAAGCTCCATACCTTGAGATT
CTGATGCAGAAGCCCTAGAGCAGTGCCTTGGAGTTGGTCTGTTTGCATGTTATATGTCTG
TGTATATGTGTTGTAGGAAAATTCCAAACATGAATCTGAAGATTAGCTGGTTTGGAAAAC
CTCGTTCCAGCTTCCTACAGTGCTGAGCTCTTTCTCCTTCCATCCCTGGCGTCACTTAGA
AATGGAAAACCACTAATCACTCAGGCTCTCATCTTTTCCACTCAGTTGACTTGCCCCCTT
GCACCCCCATTTCTTGGCACCCCACCTTGACAGCTGCTACTGCCAAGCATTGACGTTGAT
CCCTTTGGACTTCCTCTCCCTTCCCCCTGCTGCCCTCTAGTGGAGGTGCTGACAAGCAGC
AAGATGTTGAAATGGGAGCCACCAGCGGTTGGCCAGTCTGAGCTGGTGAGTCCCATGGAG
ACAGCAACGACCACAACTATGGGAGGAATCATTAGATAGCCTCAAGCTGAGACAGTTTAC
ACACAGCTTACGCTTAGAGCAGAGCTTTATAAAGACCCCGGCATCTATCTATGGGTCTTT
TCTCCAGGTTTTAGAAATCAACCTGGAGATTATCCTTAGGATAGTTTTGCTTCCTTGTCC
CCCCTTTCTTCTGTCATTTGCCCAAATTCTACCTCTTGTCAAAGATAATGGTTCCTCCCT
ACCTCTGCTAACCTTTGGATTTTTAAAATGTTGCCAACAATGAAAGTGTATTTATAAAAT
TAATACATTTTAGAAATTTCCAATCACCAGATTAAAGGGACAGATGTGAACACAGCACTA
ACAGTGTAAATTATAAAGGACACTTAAACACGTATGCTCACCTTGCATCCTTCCAAGACC
CTGTGAGGTGCCTGTGGTGGTCCTCTTTTGCACAGGAGGCATTGAGGTTAAGAGAATTTG
AGAAGATTGTGGTATGTCACCCAACAAGGGGCAGAGCTAGAACTAGAACTCAGTCTGGCT
GATGGAGAAGCCCCCATGTGTTCCTCTAACATGCTATGCTGCCTCCCAGCGATGGTGTAT
TCACTCCTTAGTAAGGCGTAAATAAAAACTTCCATAGTAAATAGTGTTCAGTTTTATGGT
ACTATAGACGTAGTAACATCATTCAACATTTCCTTTAATGACTGTTTAATAATCAGTATA
TCTCTGCACCATCCACAGCTCCTCATTTTAATACTCTTGTACTCAGAATTGTTTAGCAAA
GGACCTTGGCAGGTGGGTGAGTTTGGGTAGGAGGTGAGGACAGCAAAAGCCACAAAACCG
TTGGAAATTGAGACTGGGTATCACAGCGTAAATACCATACACCCCTGCAAGCTTTGGGGA
CACTAGTTACTGGTATTAACCAGCAGAGTAAAACTTAGAGGCCAAGCCCTATGTAAACTG
TGTGTGTGTGTCCCCGTTCGTCCGTCTGTCCATCTCCATCCATCTCCCACAGGATCCTGC
ATGACTGCTATACCACCTGAATGAATGTACCCTTTTTGTGGTGGTAGCAGTTTTTCACTC
TTCTTTTATGCTTGATTGTTAGTGTCTTGGTTAGTGATCTTTTTATTAATTTTTTTCTTA
GGCAACATAAACAATAGAAGATTTCACTTGAGTTTTCTTACCGTTGTATATCATTATTAC
TGGAATACTTCATACAACCTATTTAACTTAATTGGAATGTGTACACATACACAGGCCTGA
ACTGCCCTTTTCCCTGTAATGTTAGAAAATACAGCTCTGTGTACATTAGGGAATTTGCTT
TGAGTCATAGACCCACCCTTTACTCTGTGTGTGAACAGTGAGGTATAGAAAGAACAATTT
TTAGGATCTCGATTCTGGTTTCCTACCTTCCTGTCATTTTAAATCTTCCCTTGGTCAGGT
AAATAAAATTCAATGAGCCTCATAAAACTAGGGTTGTATCACATATAATTAATTGAGTGG
GTTCATCTGAGGATTCCTCATGGTCTTCCATGAGGAAGGTCTTCTGTGAGCTGTACCTTC
ATCTGTGCCCCTGGTTGAAGCCCCTGAATAGTTAAAAGGAAATTGTGTTAATTAAAATTA
GTCATCAGTTGGATCTGTCTTTCCACCAGCTTGCATGAATGATGCCTTGCCTTCCTTTCT
GACAGGTACTCAACTAGAGGATTTTTTCGAGCTCCAGTTTTTCTAATTCACATCTAGCCT
ATAAACACTAAACTGGCATAGTTAAAGGGATCCTAGACTAAGCCTTTTATCAAGCAAATA
TATCCCTGTAATGACATCTTATTTGTCATTAAATGTAGTTTTGTTGTGAGTTCAGGTTTT
CTGCTGAAGGGTACATCTGGCTAGACAGCTGGAGGCTGAACTGCAGGCCTTGTGTTGCTG
TCTGAACCCCACCCCTGGAATGTTCCAGGCAGCTTTCTGTGCTTCCTTCCTTAGCTGAGC
ACTGATGAGCTTGCAGGGTGTGAGAAGGAAAGTCACACATCCTCCTGGCCCCTTTTGCTA
CACTCTTCTTTAGCTTGTTACTGTTCTCACGGCTAGCTTATTTAAAATCAAAATTTAAGA
AAACTTATCCTCCAAATTTTGACCCTTCCCGAGTTCCAGAATTCCAAAAAAATTTTGTTG
AATAAATACTAAATAATAAAACATTTATTTAGTAATATATGTAATCCCTGTAACAAACTA
GAAGCTGGGGTGGTAGGGGGAGGGTATTGTAAGGCTGAAAGGGAGGGAGTGAATGCCGTC
TGTCTAGCCATTGTGTTACAGGGGCTGGAAACCCGGAGCCCACTGAGCAGAGAGCTCTCC
CGAGAACAGACTGGATGGGAATCCTCTCTACACCACTTAGAAGTTGTGTGACCTCAGGGA
AGTTACTTCACCTTTCTGTGCCTCGGTTTCCTTGTACAAGAGAGGAAAGTAATAGTGCCT
GGCATGCAGGGTTCGTGTGAGGATTAAATAAGTTAATACATGCAAAGAACTTAAACCTAC
ATGGCCCATAAATGCTCAGTAGGTATAAGCTGTTCTGAAACTAAAGAAAGAGAACCCAGA
AGTCGTGTGGTTTGGCGGAATATTGACCACGTTCTCTTCCCTTCCTCTTCCTCTGCCCTC
TCTGAACCACTTTGCTCACTTGTTTGTTTGTGTGCTTTTCAGGGCCACACCCACAGCATA
TGGAGGTTCCCAAGCTAGGGGTCGAATCTGAGCTGTAGTTGCCGGCCTGCACCACAGCCA
CAGCAACGCAGGATCCAAGCCACATCTACGACCTACACCACAGCTCATGGCAACGCCAGA
TCTTTAACCCACTGAGCAAGGCCGGTGATCGAACCTGCATCCTCATGGTTACTGTCTGTA
TTTGTTTCTGCTGCACAAGGGGAATTCCCTATTTTGCTTACTTGTGAATCCATCCTGTCT
CCTGTTTCTCTTCTAGCTTAAGAATTTCCAGCAAAAATGTGTAGAATAAATACATGCTTT
GGAGGGCACAAACCAGGTGTACCTTTCAGCTAAAGTGACTGCATCATATAGTCATTTTAT
GACAATGGAAAGCTCATTTCTTAAATGGGTTTAACCTTTTGATTGGCTTGATGATAAGAC
AGGACAGTTAGATCTAAAGGATGAGCATGGAGGGCACGGCATTATGCTTTTAGGAGAGAA
GTTTTCTCCGCAGAGCCCACTTGTCTTGGTTTTAGTTGCTGTATTTTGTATGGGTGATAC
TCAAGAAAGCATAATGGAAATCAAAACCAAAGAGCAGAGTTATTCCTCAGGCCTCCAGTG
CCTGTGTGTCTTTCCAGAATTCCTGATCCTCACCAAGGCCCCACTGACCTCAAAGGGCCC
TTCTTGCCAGGCTTGAAGTACATCTGAGCCAGGGGGCTGGGATTCCAGCCAAAGCTGAAT
GAAGGTGCAAAATATATGACTAAAAAAAGCCCAAACACGTGGCATTGGGTATCATGGATA
AGTTTGTTGGAGAAATGGTTTATAAATAACATGGAAAGGGGAGAAGGAAGAGGTCAAGAT
ACAGAGTTGTGGTCTGAGACTTGAGGGGCATCATTTCCAAAGTGATAACATACTAAAATC
AAATGTGCTCCCCAGATAAAATCAACTCCACATGGGCTTCTTTTTGTTTATCAAGATGTT
TTATGCATTTGGCAGTAAGCATTTTAAAGGCTTGCTTTTATGTGGAGTACATCGAAAGAC
ATTGAGTGTGATTTCAAAACAAATGAATGAAAACAAAACAAAAGCAGGAAACAAACTCCA
TGAAGGCATTGTGTTTTTCTGAGGATGATCTAAGGTTTGAATGCTGAAGAATCTGGAATA
TCTAGGGCTCTTATTAAAGTGGTGTCCTCCTCCAAACGTAGCACCATCTGTCACAGGATG
GATGGACTAAAGACAGAGAAGGGAGGGGAAAAGGAGATCAGACACCCAGACACGTCTTTT
CTTTCCCTCTTTCTGTGTTTCGGTTTGTTTTGTTTTTCCCTTGTTGAAGGCAGAGGGATC
AGAATGCTGGCCCAGAACTCCCAAGACGGGAGGGTCAGGGAAAGCCACGCAGAGGCTGGA
AGCTGTGATCTTAGCACTAGGCTTGACCCCGCCTCCCTGGGAGCCTTGTACAAACACAAC
TGCCTGGTCTTCCTGTTTAGTGGCAAAGGTTTTACTCCCTTCTCTTTTAGTTTTGGGAAT
GTGAACTTTGGGGGATATCTTTTGTTGTTGCTTTGAGGCTTTTTTTGTTTGGTTGGGTTT
TTTTGTTTGTTTGTTTTTAGGAAACAGAGACTCTTTCATTCTTCTCACAAATGCTTTCCC
TGGCACAGGAAGACCCCAGCTAACTAAAGAACAAGATGAAACACTTCGAGAGTTCCCATT
GTGGCACAATGGAAATGAATCCGACTAGTATCCATGAGGATGCGGGTTCGATCCCTGGGC
TCACTCAGTGGGTCAGGGATCCAGCATCGCCATGAGCTGTGGTGTAGTTTGCAGACACAG
CTTGAATCTGGCATTGCTGAGGCTGTGGTGTTGGACAGAGTCTACAGCTCCAATTTGACC
CCTAGCCTGGAACTTCCATGTGCTGTGGGTGCAGCCCTAAAAAAAAAACAAGTTGAGACA
CTTAGACAGATGGGGCCATGTGCCTTCCCCGGGGCTGTTCCTAGTCCAGCATCACCTCTT
CTTCCCACTCTACCCTACCTCCACCTTCACCATATCTTGTGGTTATGAGTCTACCCCTTC
CCTTGAATTATAATCTCCTAGAAGTATAACCCATTGGCTCAGGGCCAATCTTCTGAGTCA
TGAATAATGAACTTTGTCTGGATATCTGTCTTTGCCAGAGAGGACTGAGTCAGACAGAGA
GACTGAGATTTTCAGTGTTCAAGTGTGTGTTGTTTAAAATTGTCATAATTTGCTGTCTGC
TTTGAATCTCATTTTCAAAATCAAAGTGATGCCCTGAGTTGGATCCTACTGATGCAGCTT
TTTCAGGGAATCAGGGAAGCTTCCATGAGGGCACAGGCTTTTTGTCAGCTGGAGGTCAGG
CAGTGACACAGGGTGATAAGGAGTGGCGTCTACGTTTGCAGGAGAATTTCAGATTGAAAC
TCAGGACTTAACATTTGGTCCAAATTAATTTTGGAGAATTTTACTTCATAGGCCATTAGT
TGAATCTAATGAGATCTGTTAAATTGGAAACCCTGGTCTTCTTTTTACCTCCATAACAGA
ATTACCAGTTTTCTTTCATCCATGGACTTTACAAATTCATATACATGTTCCCCTTTTGGG
GTCTTCTACCAAAGTCCTTATAACAAAAGCAAATTTAAAACCTTGCAACCAGCCCATGAA
GGTCATGCTCCTCAGGATTCTGTAGTTCACTTCTTGGATCACTTGTTTAACCATCAATGA
ACTCACTTTATAATTGTCCAGGCCACACTAATAGATTCTCCTCATAACATATAATAAGAG
CCTATGTCCTTTCCCTCATTGAACTTGAGAAACGTTTGATGAACAGCACTCTTCTAAATA
ACAGAAAATCCTTTCATGAAAGGAAATGAAGTACATTTCCCATAGTGATTTGTTCTTGGT
GAATCCACGCTGGTTCCAAATGACCCATGATTTCCTTTCTAGATGCTCAGAAACTAACAA
TTTGTTCTAGGATGTGGTTGGGGATTGAAGTTAAAGGCACAGATGCAAGAATCTACCCTT
TCGTTCAAACACTGGGACATCTTCTATTTCTGCCCTTTGAAAAATCTTCAGAAATAACCA
ATAGTTTATTGGTAAATTTATGTTTTTAGGATCTGGAATAAAAACGCATCTGATCTTGGA
CATTTTAAACACATCATTAGCTTTAGGATTATGTTTATTGTTCCATTGGCTTTAGACTTC
AGGTTTATTAACTACATTTACTCTATACTGTCCAGTCTTCATGTTATTACCTTTGAAAAG
AAGAAAATTCTGTAGGAGTTTCCTTTTGCATTCCCTTTGTTCCCTGAGTTGAATCATCTG
TTCAGGTTGTTTTCATAGTATTTTAGAGTTTTGTGAGAAGAGATGCAATGTATCTCAATT
TAGAGCTTTACCTTTTAAGTGTAAAGGTTCTGAACTATAGACTATTGCATAGGCTTTTTA
AAAAAATAGTCTGGAGTCTCCCTCTATCACAGTTGTTTATTTTCTTATTATTAACTTGGC
CTCTGTCTTTCAGTGCACCTTGAATATTTAAAGGTCATCTGTGGGAGTTCCCATTGTGGT
GCAGTGGAAATGAATCTGACTAGGAACCATGAGGTTGTGAGTTCGATCCCTGGCCACGCT
CAGTGTGTTAAGGATCCAGCATTGCCATGAGCTGTGGTGTAGGTCTCAGAGGCGGCTCGG
ATCTGGTGTGGCTGTGGCGTAGGCTGGCAGCTGTATCTCCGATTAGGCCCCTAGCCTGGG
AACCTCCATATGCCACAGGTGTGGCCCTAAAAAGCAAAAAGACAAAATAAATAAATAAAT
AAATAAATAAAGGTCGTCTGTGCTACATGTGAGATGATTGATAGGCTACCCATGCGTGAG
GTGTAATTTAACATGGTGAGGATTCCTTTTTAGTTATTATTTTTGGAATAAGCAACAAGT
CTCAAAATTACAATCTAAATGTAGCAAATTATCAGATTTTGTACCAGTTCTTGGTAAGAT
GCAGTGAAACTCAAGACTATTAAGTTCAGGTGGAAGAGGGGTGCTGGCGAGAAATTCAGA
GCCATAGAGGGCCAGCTGGGGGTGAAAACACATGAATGGCTCTGGGCCCCTGTGGGTCAG
TGGGATGTCACTGGGAAGTTGGGATAGGGAAGGGCAATGGTTATTTCATTCATTCTTTCA
TCAGTATTAATTGAGAGCATGCTGCATGCCTGGCATCATCCTGATTTCCCTGAAAATGAT
GAGGGAGACACATGAGAAGGTGAGATTAAATGAGCAATGGTTGTTCACTGCCCTCAATTG
CAGCTGGCCAATCAGTCTATACTTCTCTGTTCTGAACACATAACCAAGCACTTAGTCAAA
GTAATAAGCTGTAGACAACTACTACTCTAACACATAATGCTTCAAAAATCATAAAAAGAT
TCCAGAAGAGTCTATCTGCACCCATTAAAATAGGCTTAAGATTAATATCAGAAAGGATGG
AGAAGTATTTCTGTGAGCAAATTTTTTCAGATGAGTGTTTTTTCTCCTCTGCTACCAAAC
ACGGTGCTTTTTTGTTTTCTTCCTTCCTTTGCATGTTGATTTTTAGTGTGGGGAGGACTG
CTACATTGGCAGCATGTGATCAAGAGATGTGATCAAGGAAATGGAAACACAGATTCAGTA
CTCCAGAGCACTGTCCCCCTGAAAGCAACCACAGAGCGTCAGGCTTTGCCACGTATTCAG
ATTTCAAACTAGCTACAGAATGACAGCAAGTTTTCTGTTAGAACCAGTTGTCCTGAGGTT
TTTTTCTACTTAAACCTGCTGTGGGGAAAGGGGACTCTAAACCCACATTAGAAATAGATC
ATTTTGCTATTAAGAAGCAGTGTTACTCCTATCTGTGAGCACATGCATTGAAATGCTGAA
GAGTTTGCAGGATCAAAAACCCAGTATGTACGCCAAGAGCTGGTGAGACTGTTTTTGGGA
AGTTTGGGGAATGAAGTGACTACTTGCCTTTCCCAATTGGATTTCTTTATACAGCAGTGT
GTGTGTTGCAGGGACTATGGTTGATTTCCCTGCGTAAGCCTAGCAAATGGTTTTTCAGTT
CAGCACAGTAAAATCTGCACAGAAAAGAACTCCCTGTTGGCCACCCACCTTACAGTCTGT
AAAAGGGAACTCTGTGTGGAGGCATTCCACATTAGGCAAATGTACAGTTCTGCAATCAAA
ATGAAAAACACTTGAGCTGAATCATCTATGTTTGCTGTAGCTTCCAGTCCCAATTTAAAA
GCATGCAGGGAGCCCTACAAGTTGAAGCAGTTTTGGCAGGCAAGGAAGCAGCTGTAACAT
TGTCAGAGGGTGTCTGCGGGAGCTGTTCAGGCTGTTGACAGCACTTAGGATGCCCAGAAA
TGGGGCAGACCTTCTGCGTTTGGTCAAAGGAGTGACAGCAACTCCAGTCAGGAAGTGAAC
TTTTGACCCCATTGGAGGTAGATGGCTCTCATGGACTGTGTTCTATCATTTCCTAGACTG
TTTTTCTCCTTTAGAACCAGTGGCTAGAATCTTTGGCTTTTGAATTGTTCCACTTTGATC
ACAAGGTAGATGTTCTTAGAGCTGCAGCCGAAGGGGCTATTGGGGCTTGAGAACTGGTAT
TTCCTGCTATCCCCCAGTGTCCTCCATCTCCTTTAGGGCTAAGGAAATCATGTCAAGACT
ATTGCACTAAATCTCAGATTTAGTGCATCTAGGGAGAACTGCTCAGTTGGTCAGGTTGTT
TTCTGCATCTGAATCCCCCATCATTCTTTGAGACTCCCTCTCTCATATCTTACACAGCCC
ATGCCCACCTGACTTAGTGCCCTCCCACTGTCCCCGCCATCTGGGTGTCCCTCTGCCATC
CCTAACAGCCCTGCCTTCCCAAAAGAATGCCAGACTTTGGCCTTTTTCTCTTCTACCTCA
AAACTTATTTGCATGTGCCCCATCTGTTGATTTGATAACTCTAATTTGAGGAAGTCTGTC
GTGGCTCATTGGAAACGAATCTGACTGGGAACCATGAGGTTACAGGTTCAATCCCTGGCC
TTGCTCCATGGGTTAAGGATCCAGCGTTGCCCTGAGCTGTGGTGTAGGCCGGCAACTGTA
GCTCCAATTGGACCCCTAGCCTGGAAACCTCCATATGCCTTGAGTGTGGCCCTAAAAAGC
AAAAAAAAAAAAAAAAGGGTAACTCTAATTTGAAAAGATACAGGCACCCCAGTGTTCATA
GCAGCACTATTTACAGTAGCCAAGACATGAACTTCATGTGCCCCAAACTGATGGCCCGTG
GAAAATCAGATAAAATAATTTATGCCAAGGTGTTTTACCAGCTGAGTATTCTGAATGTGA
CAACTCCCTAGGGGAACGTGCATCTTAAGAGGGGGCCATGATTCATCCAGATGAATAAAT
CTCTAATGGTACAGTTGCTGTTCTCCTGCATCAGCTGATGTGGACATTTTGGTGACCCAA
GGTCATGCTCCCTCAGGTCATGCTCAGAGAGTGAACTCATAATCCAGCTCCCCATATTTT
CTTTTTAAAGGTGTAGAGTTCAGTTATCATGTCTTTGAAAACATTTGTCTTTACTCCCTT
GACAAAATTCATTGAAATCAGTGAAAATTAAAAAGTATTTCATGGGCTGCTAGTTTATTT
CAGGTTGTTAAGCCAAGTTTCTAATTGAACTGAAGATATTCCTTGACTTTCTTAGATGTG
GAGTTGTACTACTTTAGAAGGCTTCTGTTAACTGAAGAATATGAAGTAAAGTCGAGTGGA
TGAATCAGTGAAGAGAGATTGCTTAGTCTGGTTACTTAGAAAAGGGCCGTAGTTGCCCTC
TAGAAGCCAACAACTGGAAGGAAATATTTCGAAGATTCTCCATGAAAGCCAAAGTGAAAG
TTTCCAAGTGGAGAATCTGGCCTTTACCTTTAAAGTTCTATTGTAAATTTGTGGTTTAGA
AGCAATGAATGAATGATGGGGACATTAGTCATGAAAATGCTAATTCATTATGCAAACATT
ACTTATTGTTACAAAACAGTAGATAATATAAAGACATTTCTAGAAATCAATATTGGACTT
AATTTTTCAGCTGTGTGCTTCCATGTTATTTCCTCAGATGCAAAAGTCTAGTCTCAGATA
CCATATCTCAGCAGTCTTCATGGCATCTAGCAATGCACTTTGGGTAAAGTAGATGTTTAG
TAAATACTCATTTAATCACGTTGATACCGTTTTGGGTGGAGTTTTTTTTTGTTTGTTTTA
TTTTGCCTTTCGCTTTCTATATTTTCCTTAGGATGTGGGGTTAAGCCAAGGGAAGCTGTC
TCTTAGAAGTTCTTATGTATCAATAGTGATGTCAAATAATGATTTTTGCATAAACAAACA
TATTCAACTGATTTGGTGAGTGTGTGTGTGTGTGTGTGTGTGTGTAGATTTATGTATAAA
GCTCTGAGCACTGGGTAGCAGAAGATAATTGAGGCTGTTACTTCAGTCTTTTTCCCCTAA
TTGGATCCTGGACCCTACCTTGGTAGAGCTGCCTCATAAGGCGGCTCACCTGTACTTTAA
GGGCCATGAAAGGCATGGGCCCTGCCAAGGGAATTTCTGAAGGCCGTGTGCTGGAATGTC
ATGCCTGGGCCTGGAATTTAAAGTGAGGCCCTGAGAGAGATCACATACATTTTCCACTTG
TGGGGGAATTCCCTTTGCTGGAAATAGAAAGTGATTTCAGATTCTCCATCCAAACTCCGC
TTCCTATTTTGAATTGAGTAGGCCGATAACCATTATTGAGGCTCTGAAATAGTGACAGAT
TTTCCTCATTGGGAATTCAGAGACCGGTTTCTGAAGCAGTTTTGAAGTTCAAGGATGCGA
AGTGCCCCAAACAATAAAGAGAAGCTTAGACTCAGGGGTCGTTTATCTGGGCCAGCTTCC
CTCCTACCAGCCCCCACCGATTACATCTGATTTATCCTTAGAACGTTGGAAGAAATACCT
CAAAGTCCCCAAATTAGATGTTCTATTTGGAAACCATTGCACTGGAGAATTTTCCTATGT
AAATAACCTAAATGGCTCTTCATGAGTGGTAAACATGTTGTTATTGCCAGGATTTTTTCA
ACTTTTTGTCAGCATTTTGCCATGAATATATTGCATGTCTCATATTTATGTTCTATCCCT
TTAGCTTTCTTTTCTTCAAGATCAGAAATTCCTAGACTTTTCAAATGTGATCCCCATCTA
ATGTCAATTTCTGTAGCCTTCATATCTCCTTGTTGAACTGTTTATTATTGAAGTAAGGCA
GTCCTTGGAGGTGACATGGCTTCATAGATCCAGATAACTCCATATCCCATGCTTTCTCTC
ATTCCTTAGTTTGGGAATCACTGTTCTGGATTAAATAACCCTAAACCTTGTCACTTTTGG
TAGCTCTTCTCTCACATGTGTTCCGTTCATCTTCCTTAAAATGTAAAGACTAACATTGCA
TATATTATTAGAATAGTGTCATGATCAGGACTATATTTAAATAAAGCTGATGTTTTTCCC
CCAAGCTACCGAGGTAGCAATGCTAGCTGTGGACTCTTGAGAATATTCACTTTAGTAACA
ATAGGTCCTAGAGTATAGGCGCTGTAACTTTTTTAAACACTTTTCTGTTAATACTTGGTA
ACCTACGTGATAAAATAGCAGTTCCCTGAGTTTTGTGTCTCTTGGCCCTGGTATATATTC
TTCCAAATTATTGTTCACCAAAGAGCTGTTGGGAGTTTGGGTGTGTTTTTTTTTAATTTT
TTATTATAGCTACTTTCAATGTTGTGTTAGTTTCATGTATACAGCAAAGTGATTCAGCTA
TCTATCCACCTATATTATTTTCAGATTCTTTTCCATTATAGGTTGTTAAAATATATTGAG
TATAGTTCCCTGTGCTATAGAGCAAATCCTGTTGTTCACTTATTTGATATATCATAGTGT
ATACATTTTAATCCCCAAATCCTAATTTATCCCTCTCCCCCCACTTCACCCTTTGGTAAC
CATAAATTGTTTTCTATGTCTGGGAGTCTGTTTTGTCAATAAGTTCCTTTGTACCATTTT
TTAGATTCAACATGTAAGTGATATCATACGATATTTGTCTTTCTCTGAGTTCACTTAATA
TGACAATTTCTAGGTCCATCCATGTTGCTGCAAATGGCATTATTTTATCTTTTTTTAGGG
CTGAATAATAATCCTGTGTGTGTATATGTACTACAGTTTCTTTCATTAACATTCATCTGT
TGATGGCATGTCCATGTCTTGGCTATTGTGAATAGTGCTGCTATGAACATTGGGGTGCCT
GTATCTTTTCAAATTAGAGTTATCTCTGGATATATGCCCAGGAATATGATTGCAGGACCA
TATAGTAACTCTATTTTTAGGTTTTTAAGGAACATCCACACTGTTCTCCAGAATGGCTGC
ATGAATTTACATTACCACCAAGAGTGTATAGGAGGGTTCCTGTTTCTCCACACCCTCTCT
TACTTGTAGGGTTTTTGATGATGGCCATTCGGATCCATGTGAGGTATTTCTCATTGCAAT
TTTTTTTTTTTTTAAGGGCTGCACCTGTGGCATATGGAGTTTCCAAGGCTAGGGGTCGAA
TCAGATCTTCAGCTGCTGGCCTCCCCGCCACAGCAACACCAGATCAAAGCCACATCTACA
ACCTACACCACAGCTCATGACAACGCCAGATCCTTAACCCACTGAGCAAGGCCAGGGATA
GAACCTGCCACCTCGTGGTTACTAAACAGGTTCCTTAACCACTGAGCCATGGCAGGAACT
CCTTCTCATTGTAGTTTTGATTTGAATTTCTTTAGTAATTAATGACATTGAGCATCTTTT
CATGTGCTGTGGGCCATCTGTATGTCTTTGGAATAATATTTATTTAGGTCTTCTGCCCAT
GTTTTATTGGGTTGTTTGTTTTATTTAACATTAGTCTGTATGAGCTGTTTGTATATTTTG
GATATTAATCCCTTGTCAATTGCATCAACTGAAAATATCTTCGGAGTTCCCGCCATGGCG
CAGCAGAAACAAATCCGACTAGGAACCATGAGGTTGCAGGTTCAATCCCTGGCCTTGCTC
AGTGAGTTAAGGATCTGGCATTACCATGAGTATGGTGTAGGTCGCAGATGCGGCTTGGAT
CCTGCATTGTTGTGGCTCTGGTGTAGGCCGGTGGCTACAACTCCAATTAGACCCATAGCC
TGGGAACCTCCATATGCTGTGGGTGTGGCTGTAAAAAGGCAAAAGACAAAAAAAAAAATT
TCCCCTATTCTGTAGAGTGTCTTTTTTGTTTTGTTTATGGTTTCTTTTGCTATGTGAAAG
ATATTAAGTTTAATTACGTCCTGTTTTTAAAATTTTGCTTTTATTTCAATTACTCTAGGG
GAGATGGATCTATAAAGATAATTGCTGTAATTGATGTCAAAGAGTGCTCCGTGTTTTCCT
CTAGGAATTTTATAGTATCTGATCTTACACTTAGGTCTCTAATATATTTTGAGTTTATTT
TTACATAGGGTGTTAGGGAATGTTCTAAGTTCATTATTTTACATGTAGCTGTCCAGTTTT
TCTAGCACCACTTATTGAAGAGACTGTCTTTTCTCCATTGTGTGTTCTTGCCTCTTTTAT
CATAGATTAATTGACCATAAGTGCATGGCTTTATTTCTGGGCTTTCTAACAGATTTATGT
GTCTGTTTTTGTGCCAGTACCATACTGCTTGACAGCTATAGCTTTGTAATGTAGTCTGAA
GTCAGGGATCTGATTCTTCCAGCTCTGTTTCTTCATTCTCAAGATTGTTTTGACTCTTCA
TGGCATTCTGTGTTTCCATACAAATTTAAAAATCTTTGTTCTAGTTCTATAAAAAATGCC
ATTGGTGATTTGATAGGGATTACATTGAATCTTTAGATTGCCTAGTATAGTATGGTCATC
ATTAGCAATTACTCATTCTTCCAATCTAAGAGCATGGGCTACCTTTTCATTTGCATGTAA
TCTTCAGTTTATTTCACCAGCATCTTATAGTTTTCAGAGTAGCAGTCTTTTGCCTCCATG
GGTAAGTTTATTCCCAGGTATTTTATTCTTTTAATGATATGGTAAATTGGATTATTTACT
TAATTTCTCTCTCTGATATTTCATTGTTAGTGTACACAAATGCAAAAGATTTCTATATGT
TAATTATGTATCTTGCAACTTTTTTGAATTCATTGATGAGCTCTAATAGTTTTATGGTAG
CATCTTTAGGATTTTCTATGTATAGTGTCATGTCATCTGTAAGCAGTGACAGTTTTACTT
CTTTTCCAATTTGGATTCTTTTTGTTTTTTCTTCTTTTATTGCTGTGGCTAGGAATTCCA
AAACTGTATTGAATAAAAGTGAAGAAAATGGGCATCCTTTTCTTGTTCCCGATCTTAGCG
AAAATAATTCCAGCTTTTTATCAAGTATAATTCTAGCTGTAGGTTTGTCATATGTAGCTT
TCATTATGTTGAGTTATGTTCCCTCTGTGCCTGCTTCCTGGAGTTTTTACTCATAAAGGG
ATATTGAATTTTATCAAACTTTTTTTCTGCTTCTATTGAGATTATCATATGTTAATCAAT
TTTTTCATTTGGTATATCAAACTGATTGATTTGCAGATATTGAAAAATCTTGGTATCCCT
AGAATCAATCCTACTTGATCAAGATGTATGATTCTATTAATATATTGTTAGATTTGGTTT
GCTGGTATTTTGTTGAAGATTTTTTGCAGCTATGTTCATTAGTGGTATTAACCTGTGATT
TTATTTTTTGTTCAATATCTTGTCTGGTTTTTGTCTCAGAGTGATGGTTGCTCATAGAAT
AAGTTAAGAAGTGTTCTTTTACAATTTTTTAGAATAGTTTCAGAAGGACAGATGTTAACT
CTTCTCTAAATGTTTGGTAGAATTTACCTCTGAAGCCATCTGGTCCTGGGCTTTTACTTG
GGAGTTTTTAATTACTGATTCAATTTCAGTACTAATAATTAGTTTATTCAAATTTTCTAT
TTCTCCCTGGGTCAGTCTTAGGAGATTTAACCTTTTTAAGAATTAGTCCATTTCTTCTGG
GTTATCCACTTTATTGGCATATAGTTGCTCATAGTAGTCTCTTACAATTCTTTGTATCTC
TGTGGTGTTGGTTGTAACTTTCTTTTCATTTTTGATTTTATTGATTTGGGCCGTCTTTTT
TTTTTCTTGATGAGTCTGGCTAAAGATTTGTCAATTTGTCTATCTTTTAAAAGAACTACC
TTTTAGTTTCAAAGATCTTTTCTAATTTTTTTTTTAGTCTCTATTTCATTTATTTCTGCT
CTGACCTTTATGATTTCTTCTACTAACTTTAGGTTTTGTTCATTCTTCTTTCTCTAGTTC
CTTTAGGTGTAAAGTTCATTTTTCATTTGAGACTTTCCTGGTTTCCTGAAGTGATCTTCT
ATGGCTATAAACTTCCCCTCTTAAAATTACTTTTGCTCCATCCCATAGGTTTTGTTTTAT
TGTTTTTTGTTTGTTTGTTGCTTTTTAGGGCTGCACTCATGGCATATTGAGGTTCCCAGG
CTTGGGGTCGAATTGGAGCTGCAGCTGCCAGCCCAGACCACGGCCACAGCAACACTAGAT
CCAAGCCGTGTCTGCAACCTACACTGCAGCTCACAGCAATGCTGGATCCTTAACCCACTA
AGCAAGGCCAGGGCTTGAACCCAAAACCTCATGGTCCCTAGTTGAATTCATTTCCACTGT
GCCATGACAGGAACTCCCATCCCATAGGTTTTGGATTGTTGTGTTTTAATTTTCATTCAT
CTCTACATAATTTTTTATTTCATTTTTTGTCTTTTTGTCTTTTTGTTGTTGTTGTTGTTG
TTGTTGTTATTGTTGCTATTTTTTGGCCGCTCCGCGGCATATGGAGTTCCAGGCTAGGGA
TCCAATCAGAGCTGTAGCACCGCCTCGCCAGAGCACAGCAACGCTGGATCCGAGCCGCGT
CTGCACCTACCCACAGCTCACGCAACGCCGGATCGTTAACCCACTGAGCAAGGCAGGAAT
CGAACCCGCAACCTCATGGTTCCTAGTCGGATTCGTTAACCACTGCACCACGACGGGAAC
TCCTATTTCATTTTTTATTTCTTCAGCGATCTATTACTTTTATAGTAGCATATTGCTTAG
AGTCCATGTGTTTGTGATTTTCGCAGCTTTTTATTGTAGTCAATTTCTAGTCTCATAGCA
TTGTGATTGGAAAAGATGCTTGATATGATTTCAGTTTTCTTAAATTTACTGAGGCTTGCT
TTGTGGTCCAGCATATGATCTGTCATGGAGAATATTCCATGTGCATTTGAGAAGAATGTA
TATTCTGCTTTCAGATGTAATGTTTTATAAATATCAATTAAGGCCATCTGGCCTAATATG
TCCTTTAAGGCCTGTGTTTCCTTATTGTTTTTCTGCTTGGATGATCTCTCCATTGATGTA
AGTGGGAGTGTTAAAGTCCCCCCTATTATTGCATTACTGTTGATTTCTCCTTTTATGGTT
GTTAGCATTTGCCTTACCTGTTGATGTCCTCCTATGTTGGGTGTATATATATTTATAATG
GTTATATCCTCTTGGATTCATCTTTGGATCGTTATGTAGTGCCCTTCTTTGTCTCTTATA
ACAGTCTTTGTTTTAAAGTATATCTTGTGTGATATAAGTATTGGAACTTCAGCTTTCTTT
TGATTTCCCTTTGCGTGGAATACCTTTTCCCATCATCTCACTTACAGTCTGTATGGTCTC
TAGATTGGAAGTGATCTCTTGTAGGCAGAAAACATATGGGTCTTGTTTTTTACCTGTTGA
CTTAAAAAAATTGCACAACCTAAAACTTGGGAGTTTACATTTTATTTGGGAAAAATTAGA
ACTTAAGCCTGGGAGACAGCATCTCAGGTAGCCCTGAGAAACCACTCTGAGGAGGCGAGG
GGAGGAGCTAGGATATATCAGCAGGTAGCAGGGACGAAAGATTACTGAAGACCAGATAGC
TAAAGTTAAGGAATTCAGCACATTTCTGTGTGAAGATGCAAAGATCTGGGCTTAGTGGAA
TCCCTCCTTTGATATGTACTTCAGCTATGGGGCCACTATTCTTTATTTCCTTCCTGAGTT
CCCTCAGGACTCATGGGCTCACCATTGGGAGTGGCTGCACTTACAGATGACTGTGACATC
GTTTTTTTGGTCAACTTAACTGCAGCCAGGGAGGTAGTACTTCAAACAGCTCTGAAATAC
AGCCCCAAAGAGGAAAGGGGAAATACCAAGATTTATGTGAAGAAGGTGGTGCATGCAGAC
ATGCACACATCTTACAAAGTTTGCTGTTGGTCTTGTGAGGATGACTGCTAGTCACAAGGA
GCAGACATCACCATGAAGAATTTTAGTGTATTTATAGATATGAGGAGATGCAAGAAGTAG
GCTCATAAAATCTTCTCCTAAAAATATCTAACTTTATGAAGACCTGATCTTCCAGTTTTT
CCCAGAGCACAGAGTGCCTAACTCCTGGTCTCCATCCTAAAATCTGCTCAGGGAATGCTG
TGGGTAAGCAGCTGTAGTGGCTCATATTTTAATCCATGTAGAGGTTGATGGCAAGTGCCA
AACTTAAGTTCACATATCCTTTCTGCCAGTCTGTGTCTTTTGTTTGGAGCATTTAGTCCA
TTTACATTTAAGGTAATTATCACTATGTATGTTCCTATTGTCATTTTGTTTATTGCTTTG
GATTTGTTTAGTAGGTCTTTTCCCTTTCTTTTTTTATTCTCTTCTCTTTTGATTTGGTGA
CTCCTTTAGTATTTGGATTTTTCTTTTTGTGTGTGTTTCTATTATATATTTTTTGTTTTG
TAGTTACTATGAGTTTTTTTTTAATAGGAGTCTCTATACATACTTAAGTTGCCCATCTGT
TAATGTCAAACACATTTTATATACTCTGCTTTTGTACTCTCCTCACCTCATGATTACTGT
TTTTGATTTTATATTGTGCATCTAATTGTTTTGGATATCCCTTAACTGCTTATTGGGGAT
ACAAATAATTTTACTACTTTTGTCTTTTCACCTCCATACTAGCTTTGTGCTTGGGTGATT
TCCTACCTTTGTTGTTTATTGGCCTTTACCAGTGAACTCTTCCATTTTGTAATTTCCTTA
TTTCTATTTGTGGCCTTTTCTCTTTCTCCTAGAATAGTTTCTTTAGCATTTCTTGTAAAG
CTAGATTGGTGGTGCTGAATTCTTTTTGTGTTTGCTTGTCTGTAAAGGTTTTGATTTCTC
CACAAAATCTGAATGATAGCTTCCAATTAGATTATTTTTGGCTATAGGTTTTTCTCTTTG
ATCATTTTAAGTGTTTCATGCTTCTCACGTCTAGCCTGCAGAGTTTCTGCTGAAAAATCA
GCTAATAGCTTTATGGGAAATCACTTGTATCTTATTTGTTGTTTTTCTCTTGTTGTTTTT
AATATTCTCTTTATATTTGAGTCTTGTCATTTTGATAACAATGTGTCTTGGTATCTTCCT
GCATGGGTTAGTCCTTTATGGGACTCTCTGCACTTCCTGGACTTAGGTAACTATCTTTTC
CCATGTTAGGGAAGTTTGGGGCTATTATCTCTTCAAATATTTTCTCAGGCCCTTTCTCTC
TGCTCCTTCTGGGATCCATGTAATGCAAATGTTAGTGTGCTTGATGTTGTCTCTTAGGCT
ATTCTCTTTTCTTTTCATTCTTTTTTTTCTATTCAGTGGTAGTGATTTTCATTGCTCTGT
CTTCCTACTCACTGGTTTACTCTTATGTGTCATTTAGTCTACTATTGATTCCTTTTGTTG
TATTTTTCATTTCAGTTATTGTATTCTTATATTCTGTTTGCTTTATCTGTTTTCTAATTC
ATTGTTAAAAACCTTTAATTTCTAGTGCTGTGCATTCATTTTCCTATGTTCTTTGATCAT
ATTTACAACTAATCAACTCTGAACTCTTTCTCAGGTAGATTACCCATCTCTACTTCACTT
AGTTGTTCTGGGGTTTTATCATAGCTTCTTCTGAGACGTATTCCTTTGTTGCCTCATTTT
CTCTAAATTGCTATTTGTATTTTTATGTATGTGGTAGGTTTGTTATGTTTCTCAGTCTTG
GAGAAGCAGCCCTCTGTAGGAGACATCCTGTGTATCCCAGCAGTAACTACCCTCTTGCCA
CCCAAGGGCCAGCTGGCCCTAATGTAGTGTCTGGCCTGTATTTGTGCTTGGATATGCAGG
CTATAGGACTACAGTTTTCTTGCTTCTGGTGTCTGTTCCCTGGTGAGTAAGGGTAGTCTA
GGGAAGGCGTCCTTGCAGGAGGGGCTGATGCTTGCCCCACAGTGGTCATAGCTAGGTCTT
GGTCCTCTGGTGGGCAGTACTGTGTCTACGGGTGTGTTGAGAGGCAGGTGTGAGCTCAGG
ACAACTTTTGGCATCCCGTCTGCTAATGAGTGGGGCTGTCTCTCCACCCAGTTGTTGTTT
GGCCTGAGGTGTCCTAGCACTGGAGCCTATGAGCTGTTGGGTGGGGCCAGGTTTTGATGC
CAAATGTCAGCTTCCAGGAGGCTGATATATGCACCACCAGTGTCTCTGTTCCCAGGGTGA
GCCACAGCTGCCCCTCCTGTCCAAGACCAGCAGATAGGTCTGGCCCAAACTATCAAATTA
CTGTTTTTGTTGTTGGTCTCAGTGCACATGAGACTTGGTGTGCACCCATTAAGAGTGAAG
TTCCCCCCCAATCCTTTAAGCTCCTGAAGTCAAGCCCACTGGCCTTCAAAGCCATATGCT
CTGCATGTTCCTCTTCCTGGTGCCAGACCTCCAGGCTGGGGGCTCCAACATGGAGCTCAG
AACTACTCCTGTGGGAGAACCTCTGAAATATAATTATTCTCCAACTTGTGGGTGGTCCAC
CTGGGGGTTATGGAATTTGATTATATCATTAGTCCACCACTTCTATTTATCTCACTGTGG
TTCCTTCTTTGTGTCTCTAGCCATGGAGGATCTTTTCTGGTAGGTTCCATCTTTTTCAGC
AATGGTTAGTTGGCAGATTATTGTGATTTTGGTGTGCTTTTGAGAGGAGGTGAGCTTAGG
GTTCTTCTACTCCACTGTCCTGGTCCTTTCCTGAAAAGAGCTTTGGTTTCTTTCATATTC
ACTGTGTAAGAAATTAAAACTGAGGAGTTCCCATTGTGGCTCAGTAGTAACGTACCTGAC
TAGTATCTGTGAGGACACAGGTTCAATCCCTGGCCTCGCTCAGTGGGTTAAGGTTTTAGC
ATTGCCCCAAGCTGTGGTGTAGGTCACAGATGCAGCTCAGATCCTGTGTCACTGTGGCTG
TAGTGTAGGCTGGCACCTATAGCTCCAATTTGACGTCTAGCTGGGAATTTTCATATGCAG
CAGTTGCAGGCCTAAAAAAAAGAAAAAAGAAAACTGAGAAATATTTAAATGATGTCATGG
CCATTAGAGCAGTGACATCATCACATGTCATGTAGCCTCTGGAAGACTCCACAGTAACAT
TCATGAGAAACAATAATTTAGTAGTATAATAATGATATTTTGGACTTTGTGGACCCACCA
GCATAGAACATTTTCATGGCACATTCCCTAGAAACTCACAATTGAAGGTCTGAAATAAGT
GCTAATAAATGATGCTAAATTTTTCTTGTTAGGGCCACACCCATGGCACATGAAAGTTCC
TGGAGTTTGGTTTAAATCAGAGCTGCAGGTGCTGCCCTACACCACAGCCATAGCAATGCA
GGATCTGAACCACATCTGCAACATACACTACACCACACCTCATGCAACGCTGAATCCTCA
ACCCACTGAGTGAGGCCAGGGGATTGAAACTACATCCTGGTGGGTACTAATCAGAATCAT
TACCACTGAGCCAGAACCAGAAATCCAAATGATGTTAAATTCTGATTTAACAAAGCTTCT
ATAATAATTCTAAAATATAGATTGTGTAGTATCTAAGATACATTCATTAAGCCACTTGAT
ATTGCCTACCCTCTTATCTTACTAGCTGTGCTGGAGAATTGCTTCAGTTGATTTTCATTT
TATAAGAAGTAGCCTTATGAAATGATTTACAATAATCTTAGCAATAATGTAAAACACTGT
TCCCTTTTATAATGCTCCGTTGGAGGAGTGCCGAATGCTGTAGTAAAAACTCTGCTTCTC
CTCAGAATCTGGTGTATTTTTATCATATAACCACCGCAAATCTCACAACTGTGCTTTCTG
GTCTATTTCGGCCACCAGGAAGACAAGAGCTGAAAATCCAGCTTATTTTATTTATTATTC
AGCAGCCTATGGCATTATTACTATATGAAATTTTCCCTGAAATTATCTTATTCTTTGGAT
CTTATTCTTCCTTTGTTCTGATTTATTTTTCTTAATTTGTTTCATTGTGTATATTCCTTA
ATATGTTTTAAGGTATATTTGTTTAATCACCAAGGGGAATGAATGAATAAATGAATAAGA
AAGCTATGAGGTCCAGTTTGGAGGGATTGTTGGAGTACCTGGAGTAGTGCAGACCAAAGA
GGGTTAGCTGTATAAGGTTTCATTAATGAAATGGATCTTAAGTGGAGCTTAGGAGGAAAA
GGAAGTGGGTTGCTGGAGAGGCGGGGTGTTTTATGTGGGAGATTGGATGTAACAAAGATG
CAGCTGTGGAGTGAGTGAGTGATAGCCTGAGGGCAGTAAGGAGATCTGTCTGCTTGCGGT
GTCAGAGCCTGTTGCCTTATTATGTTTTCATTTGATTGAAGAGGCAGCTGACATAGGAGC
TGTGGAAAAGCCTAGTAACAGTTTCCTGTTAGGTAAAGATTCTCACTTCAGTTTCTAAAA
TAAATAAGGTAGGGAATTAAAGGCCGAGAGGCAAATTAGGAGAAAGTTCTGATGGTGTAG
ATATAGAAGTAGAAAGGGCTCTCTAAACACAAGTATGGAAGGTCAGAGTACAAAGGACAG
TCAGTGCCCTGCGGCCAGTTTCTGTAGCCTGGCGGAGTTAACATTAACTCACCACGTACT
GATGCTTCACCAGATCTGTTTTATTTATCACTGTGTACAGAACCTACCACCGTATGTCAC
ATATTGTAGGTACCTCATAAATGTTCTTAGGCGAATGAAATGGGTCCCCACCTCTGAGAA
AAATGAAAAGAAACAGGTAAATAAATAGATAAAATGAAATATAAAGGGTCTTATAAACAG
GGAAAGTAGAATTCTCCATGCAAAGTCTGAAGCGAAGGGGAAATCCATTGAGACAGCCAC
AAAAGCAGATGTGCAATTGCTGCTTTGCCTTTTCCATTCCAGGGCAGCACATAAATGTTC
TTGCAGGGCCCTTAGACTGTAGAATTTTTAAGTTACTCTATGAGTGACGCATTGGCTCCC
CCCAACGACCCCCGTGTGATCAAGAGCCAGGGTACCATAGAAATATATGTCAGAACTTTG
GCTCCAGCCTAATTCTGCCTGCTTAGTGTTTGTGGTTGCTGGGAGCACCAGCCTCTCTCC
TGGCATGATCAAGTGTCTGAGCTCCAAGCCTTCAGGCTGAGGAGAATTGATTGCCTTATG
CATCAGGTAAGAACTCCTGCACAGAATTGTGCAGGAAGCCAAACTCCTTTTCTGGGAAGC
CAGCTGGTAGGGAGCCCAGGCTCGAGCAGATGAGTCCTTAACTCTCAGCTCACCAGCCTA
ATGAAAAGGGTAGCCCTTAAGCATTATACTCCACCCTTCTAGTAACCTGATCCAATTCTA
CCTGTAAGACTGTGGGGCTGGTCAGCAATGTCACGATGGAGGATGCTTAGGAAAAGGTGA
CCACTCCAGGCTCTTGGTTGAGTTTAATCAAGGTGGATTGGCAAGGACTATTTGCAGTGG
AATGCTAGTAAATTTTGAACAACTGCTCTTGATGGTGAGAAGAGAGAGGGGCAGCAGTGA
TTTGTAGTATTTGCTGATTTCCATGGTATAAAGACTCCCACCATGGTCAATTTCAAACTA
CCAAGGTGACTGAAAATAGCATTGGGAAGAGAGGCACAGCAGTCCATCATTATATAGTAT
TCCCAGCAGACAGATACAACAGACATCAATAACCTCAAGGTCATAGATAATTAAATGTTG
TAAAGTAATTATGAAGTGATGGGTTTAATTCTTTATTACATTTGTCTTACTTAATTTTAA
GGTGATATAATTTAATTTTTAAAGTGACGCATTAAATAACCAACTCTCAAAACTTCTGAG
AATGTGACAACCAGCTCACTCCCCTAAACTGGTAAGAGCTGACTCCAGCAGCTAGCACTA
GGTAAGAACAACATGGAAGAAGTACTCTGTCCTGCCAGGAAAGGTGCCAACAGTGGCATC
CATGGTTCCAGTGCAAGGTCTAGTAAAGACTAGTAACTAGGTCCTTCGATACTGCCCTCA
AGTCTCTTCCAATGGCCAGGGACACTGTCATTCTAAGTTTTTCTGAATGGCTTCCTTAGC
TTCAGGTCCTGGATCCATAGTTGACAGTAAGTTTCATTCAGAGGAATAGATGGTGCAATT
GCATAAGTTTTCCAGCAGGCTCAGAGGCTCTGAGAGCAGAGTGATGACATTAGGAGATAC
TGGAATGATTGCCATTTCAGGTCCAGTACTAGTGGGAAACCCTGCGACATATTCACTAAG
GACTCCACCAAGAAATTCAAGACAACCTGGGTAACTTTTTTTTTTTTGAGGGGTTTAAGT
GTAAGTTAGTATGCAGAAATGAAGGAGAAATAATTATAGCTCTGAAATGTATCAAAGCAA
AGTGAAGAAAGGAAGACTTGAATGGGATCTTTATTTTTTATTTTTATTTTTGTCTTTTTG
CCTTTTCTAGGGCCACTTCCCACACATATGGAGGTCCCCAGGCTAGGGGTCTAATCAGAG
CTGTAGCCACCAGCCTACGCCAGGCCACAGCAATGCGGGATCCAAGCTGTGTCTGCAACC
TACACCACAGCTCACGGCAATGCCGGATCCTTCACCCACTGAGCAAGGCCAGGGATCGAA
CCCGCAACCTCATGGTTCCTAGTTGGATTCGTTAACCACTGCGCCACGACAGGAACTCCT
TGAATGGGATTTTAATGATGACTAGAGAAGACTGCTCACTGAAGTGGGAGGGGAAAGATA
ACAGAGTGGGTATTCTTGGCAGAGAAAGCAAGGCAGATAAAAGTAGAAATATGAAGGTAC
ATAGAATGTTGCCATATTGTCCAGGTGCCTTCTTGTTCTCCTGTGGCACAGCAAATTAAG
GATCCAGCATGTTACAGCAGTGGCTTGGCTACTGCTGTTCCGTGGATTCAGTCCCTGGCC
TAGGAACTTCTTCATGCTGTGGGTGTGGCAAAAAAAAAAAAAACATTGTTTTCTTTTTCT
TTTAAAGGACAAATTGCTCAAGAACATCTTAAAACGTAAGAAAATAGATATGTCAATGGC
ATGTGCAGATATGTAAAATACGAAAAGTATGTGCAGGCACGAGCATCTCGAGAGCTCTTC
ATTTAAAATCAAATTATCTGGCACAATTTCAGACCTTTGGGTTATTCAATTTTTCAGTTT
GAAAAAAATGAAGTTGAGTTATTGAACTTTCTGTGTGACCACTGCCAGGAGCAGTGGCTA
AAGCTATTCTGTAAGAGATCAATAGCATTAGTGCAGACTGGGTCAGTGTCACATACCTCA
TTGGAAGCAGCACCTGTATCTGTGATGGGTTTTAGGTTAAACTCCTTGACCCTAGCCCAG
TCTTCTGACTTGGGGCATAAATTAAAGTGGTTCCGCATTCCCACAGATGTCAGATCAGAC
AGAGATTAGAAAATCCAGCCAGCTACCAAGCATTCTATTGGAGTTGGCCTCCTAGGGTGA
TGTGGCACACAAACTGAGCTCATGGGCATGTTTTGTGTCACCCAGACAGCGTTTTTATAA
AGTCAGATTGATTGGTATCATGTAAAATTTGGAGGATTTAACAAAAGAAATTCTTATTTC
TACTCTTTTTTTGACTAGTTGGACAAGCCTGGGCCTGCACTGTTAAGACAGTTGTCTAGA
ATGAAGTAGCCTCTGCCCCTTTCAGCTGGGGTAAACGTTCTTTCCTGTCCACCTTCCCTG
CCCTCTTTAGGCTGCTTCAAATATGTCTGCTACCCTTTTAGCATCAATTGGCCAATGTCA
TAATCAAAAGATTGATTGAGGTTACATACGACATCGTAAGAGTTGATTCAGATTTGCTAT
CTTACAGGCAGTCAGATAGGAACCAGGTCTGAGCACCAGGATAGACTCCTAGAATAGGAC
TGTGTTAGCCTGGACATTACCCCCTTAGTTACTGGATCATAAAATGGTCTACAAAGTCCC
AGGGAAGGAGCTGGGGAGACAATTGGAGCCCTATGGAGCTTGGATTGGTAGCTTTTTACC
AACTAGCGTGGAAGTACCAAATGTTTTTTAAGAGCATCCCTTAATCAGCTAATACCAGCG
GAAGGGAAAGGAAACAAGAGTGGGCAGAACAGAAAGCTGAGGTGCAGAATGGGCCTCAGG
ACAGCCTGGCTGACCTCATGGGGAGCTCAGTACCTGGAGAGCCTTCATAGTTGTTTCCCA
TGGGGCCAAGGTGGCCAGGCCATTCTACCCCAACATGCATCACTCACTGAATGTGAGAAG
TGTCTTGTCCTTGACAGAGGCCACCCTCTGCCACTGAGGCAATCCCTGGAAAGGGCTGAG
AACCAAAGGCTGTTGGCCAAAGCTACTTCCAGCATTTGGAACAAGAAGTCTTTCATTGCA
GGGTTCTGGACAGCGCATTACAGTGGTACCCATGACCAGCAGCTGGACCAGTGACCACAA
ATGAATATCGCCTCTGCCTCTAGGCACTGGGTGGGGACTCTGTCCTACATGTTACCCAAG
GCTGGGCCTAAGTTCTTTGGACCAATTCAGAATCCAAGTTCTGGCCTAAAAGAGCAATGT
AATGCCATAGTACTCTCTACCCATTTACTAACTTAGCTTTTAGTCACTACAGAAATTTTC
TCATCTTCACATAGTATTAGATCATCAAGGTATTACCCGTCTCTGTTGGGAAATCTGAAT
CAACTCTTATGATGTCGTATGTAACCCAAAAAAGAATGCTCTTGGAGAAGGACCAGAATC
TTCCTTCTTTTGATGTCTTTCCTTTTCTCTCCGCTGAAACTCTAACTCTACTGCATTTAC
TACACAGTGAATAATCAGATGTCATCAACTGTGGTTTGTATAGTTGCTGGTGCAACTTTT
TTACTTTTACGTATTTCATTTTAATCTATTCATGGGGGTTGTTGATCCAGGCATTTGAAA
AAAACTCTCACATAGGTGCAAAAGGGATGTTGGGTAATCTATTTTTCTGAGTGGCTCTGA
AGCATTTGTCCCAAAGAAGAAATTAGAGTCCCAAACACATCATAGGTTTGTTATTTTCCA
AAATCTCACCAAAGTGTCTCTCCTCTCTTCTCTCATCTCTGACAGGATTAATGTTGTTAA
TGGCTAAAATCTAATCTCATTTATTATAATTTGTATGGATAATACATAATATAATTGCCC
CTTAGATGTCAAATGGTAAAGGACCTATTAGTATTTAGTTGTGCTGGTTCTTATCCTATC
TTTCATTCAGCTTTTTATTCCTCTCATAAACATTTAATGAAAACTTAGTATGTGTTAAAG
TTTGTTTTTAATAGGATTTATAGCTCAAAAATGTTCTGTCTCCTGCCTTAAATTTCGAAA
ACCACAAAAAGAAAGAGGGGGAAAAAAACAAGCAGAATATGAAAATAAGTCTGACATTTC
TTAACAGTTAACCATTTTCTTAAACACACCAAGTAGGTGTTGCACATTATTCTAAGGGCT
GGGAAAGATAGAGGCATGAAAATCCTTTCTCTGAGAGAACATGCAGTCTAATCAAGAAGA
AAAGATTGGCACATATAAAAGCAAAATAATAAGGCATCATAATCAGGTGCTAAATGCTAT
TGTAGTATATTAGTGATGGCAGAATTCAGAAAACTATAGGGGACAGAGTAGATAAGAGTT
GGTCAGGAAGACTGCATGGGAGAGAAATAACTTATTTTGAATATTAAAGAAGGGGGTAGG
ATTTGGAGAAGCAAATGGACGAGGCTCAGGCCGGTACAATAACAATATTAGAGGCCCAGC
ACGTGTACAGAGGTGAAAGTAGCAGATGTTTGATGTTGATAAGAACTTACTACTAACTTT
CTCCTAAAAATTTCAAGTGTTGGAAACATCCAACACCTCAACCTACTTTTAAAGATTTCC
TGGCAAAGTGAAAGAGGCAGATATTTTTACTGTTTTACAACTGAGGTTATTGACTTCTCA
GTTACAGGTTGGGCTAATTCTGATTACCTGCTGCTAACCTAGAATAGTCAGAATTAGGAG
TTCTGCAGCAGCAGATGAAAATCTCTTGTGTTTTCTGTCAGTGTGAACATTGAACAAATT
GTTTAATCTTGTGAGCCTGGTATTCTCATTTAGGAATGAAAATAGAGCTTTACTTATATT
ACTGGGTTATTGTGGCTATTAAATTATATGAATAAATGTGAAAATCCTTTAAAACTATTA
AACAATACAAATGTTACTATATTTTGTTACCCTCTCCACTAGACCACACTTTGATGCCAT
GGATTTAGATTCTTTTCATTAAAAAGATGTGTATTCAGCAATATCTTTTTTTAAAGATGA
ATATTTTTATTTTATTTTATACAGTTTTTAAAGGTTACACTCCTTTTATAGCTGTTACAA
AATATTGCTTGTATTCCCCATGTTTACAATACATCCTTCAGCCCATCTTCTACCTAAGAG
TTTGTACCTCCCATTCTCTCCCACTCCTATATTGTCCCTTCCACCCCACTGGTAACCACT
ACTTTGTTCTCTATATTTTTGTCATATTCACTTGTTTTTTTTAAGTATTTTTAAGATTCA
CATATAAGTGGCATACAGTATTGGTCTTTCTCCATCTGACTTATTTCACTTAGCATAATG
ATTTCCAAGTCCATCCATTATTGCTGCAAATGGCAAAATTGCATTCTCTTTTATGGATGA
GTAATATTCCATTGTATACATTACCACATCTTCTTTATCCATTCATCTGTTTATGCTTTC
ATTCTGCATTTCTTAACCGGGTTGCTTGATTTTTTAAATTTTTTTATTGTTATTTCCCCA
ACAGGATTTTTTTTTCTACTGTACAGCATGGTGACCCAGTTACACATAATATGTATACAT
TCTTTTTTCTCTCATCATCATGCCTCTATCACAAGTGACCAGACATAGTTCTCAGTGCTA
CACAGCAGGATGTCATTGCTAATCCATTCCAAAAGCAGTAGTCGGCGTCTATTAACCCCA
AGCTCCCAATCCATCCCATTCCCTCCCCCTCCCCCTTGGCAACCACAAGTCTATTCTCCA
AGTCCATGATTTTCTTTTCTGTGGAAAGGTTCATTTATGCCATATATTAGATTCCAGATA
TAAGTGATATATGGTATTTGTCTTTCTCTTTCTGACTTATTTCACTCAGTATGAGAGTCT
CTAGTTCCATCCATGTTGCTGATGTAGAGTTGTTTGAACTGTTTATATGTGTTGGCTATT
AATCCTGTATCAGTTATATCATTAGCAAATAATTTCTCCCATTTAATAGGCATGGATTTG
CATTTTATCAATGCTTTTCTTTGCTGTGCAAGAGCTCTTAAGTTTAATTATGTCCCATTT
GTTTGTTTTTGCTTTGTTTTCTTAGGAGATGGATCCAAAAAATTTTGCTGCGTTTATGTC
AAAGAGTGTTCTACCTACCTATGTTTTTCTCTAAGAATTTTATAGTATCTGGTCTTACTT
TTAGATCTTTAATCTATTTTGAGTTTATTTTTATGTAAGGTATTAGAGAATGTTCTAAAT
TCTTTTACATGTATCTGTCCAGTTTTCCCAACACCACTTATTGAAGAGACTGTCTTCTCC
ATTGTATATTCTTGCCCCCTTTGTTGTAGATTAACTGACCATAAATGTACAGGTTTACTT
CTGGGCACTCTATCCTGTTCCATTGATTTTTGTGTCTGTTTTTGTGCCAGTACCATATTA
TTTTGATTACTTAGCTTTGTAGTATAGTCTGAAGTCAGGGAGCATGATTTCTCCAGCTCT
GTTATTCTTCCCCAAGATTGTTTCGGCTATTTGGGGGTCTTATGTGTTTCCATACAAATT
TTTATGCTATAAGTAGCCATCAGATTCCCGTGAAATTTATTTATTAAGACTCAACTAATA
CTTTTTAATGAAAAAGCATAGAACAGAAGAGTAATATATACATTGCACTCTTTAGTATGG
AATATTATATTATTCATAGTAATGGTAGGTATTCTTTAGGAACATGCAGAGACTACATAC
AGGTCAAATGTAAATTATATTTGTGAATTGTTGTCAAAGATTGAAAGCCCTGGTTGGACT
ATGGTACTGCAAGTATAAAACATTCAGTCCTCATTTTTTTTGAGTCAAGTTAAAGCAAAA
AAAAAAAAAAGGTTTCAGAGATAAGAACATAAGATTATGATGAAACAGGGCATGGTATTA
AATATTCTGCATTTTTTTTCTTATGCCTGTTGCTAAAACTCAAATTCTATATTCACTTCT
ACTTAACATAGAAAGTGATTGGTTGATTTGTTTCCATTAAAACCTGCATGCCTAGAACCT
ATCCCCCATCCTGCCCCATGTTTTCTGTCAGCTTTTAAGTTGCTTATTTTTGAAAACTCT
CAATCGGTATTGTGGAATTAAAAAATAAAACTTTGTACAGAAATCCATTTTAACAGTCTG
GATCCAGGGAGGAAGGAGAGGCATATACAGAGTTTAATTAGAGTGCAATCATGTGTGTCT
TTACAAAAGTGTATGAAGAGTTAAAGAAACCAAGGCTAGTGAAGGACCTAGAGCTAGCAA
TAGCTGAGAACTTTTACTGCCCCATGTCTGAAAGGGCACAGGGAGAAAACAACATTCTGG
ATCCCAGAGCAGGAGAGTTTGGAGTAGTGGGAAAGGCAGGTGATCAGAGCTGTCATGATG
GAACACAGTCCCTTCCAGAAACAGAGAGAAGCAGAGAAGGGAGCTTTCAATTATTTTTGG
TGCAAATAACAGAATATCCCATTAACTGTGGTTCGAGCCATAGGGACATTTACAGCTTAC
CAAAAAATAAATCTAGATGTAAGTAGTCTTGGGTTTTGTTAGGCACCTTAAGGATGTCAT
CAAGATTCAGGCTTTTCTTGAGTTTCTGCTCCACCTCTACTGTGATGGCTTTTTTACTTC
ATGATTGTCACTGCTTAATGGCCAGATAACAGCTAAAACTCCAGACATAACATACATATT
CAAGGCATGAAAATAGAAGAGGGAGTGGTGTTGGCAAGCTCTTCGCTTGCACCTCTCCAT
TTTGTAAGATATCTAACGGTTTTCCAGAAGTCTTCAGCCAATTCCCACTTAAGTCTCTCT
AGCCAGAACTCTTTCACCTGCCATCTGGTTGCAAAGAATGTCATAAGGATGAACATCTGG
CAGAGGTGAATGGGTGTAGACTAATCCCAGTCTAATCCTGTGGGTTGGGGTAATTTGGTT
CCTGGCTGTTTGGTAGCCAACCATTGATTTCTGCCCATAGGGACTTCTTAAAAGAACCTA
AGATAGCAGTTCCCATTGTGGCACAGTGGTAACAAATCCAACTAGTATCCATGAGGAAGT
AGGTTCGATCCCTGGCATTGCTCAGTGGGTTAAGGGTCCAGCGTTGCTGTGAGTTGCAGT
GTAGGTCACAGACACGGTTCAGATCCCAAGTTGCTGTGGCTGTGATGTAAGCCAGCAGTT
GTAGCTCCAGTTCAACCCCTAGCCTGGAACTTCCATATGCTGTGGGTGTGGCCCTAAAAA
AAAGACCAAAAAAAAAAAAAAGGAACCTAAGGTAAAAAATAAAGTATCCTAATTGAGTTC
ATAGGCACAACATAGATGGATTCTAGATCACAGGTTCAAAGAAGGAAATAAATTCGTAGG
TTAGAAGGACACAAAATTGGCCAGATTCATTTCTGCTCTATTGTGAGCACAGTCATCTTT
TTCTTTCCCAAGATTAATGCTTTTCAGATATCACTTGAAATCTCAATATCCTTTTCTGTA
ATTCAAAATCAATCTTAACATCTCTTTTCTGTGTCATTTGGTACAGTGCTCAAGAAAGGA
AAATAATGGGCCAGTGACTAAGAAAAACCTTAGAAGATGAAGTGGCCTCAGTGACTGTCA
CAAAATGAAAATAGGACTTTAAATAGTAAATCAGGAGGCATGAAAAGCTCTTGACAGCCA
GGGCTCTCAGGAAGGCCCTTGAATGGCAGGAAGTGGAATATTATAAGTGTGTAACAGAGT
TACTCTTTTTTAACTCATGTGTCACAGGAGGGAAAGGAAACTTTTAAAGGAAGACCAAAC
ATAAATCACAACAATATAGAGAGTGTGAGGATAGCATGTTCAAAGGGAAATTGAAAAGTT
AGAAAGTCCTAGATGCCAAGACTAGCCATGTTCTTCCAGCTTCTGGGTCCTCTTTGGCAA
GCACCCTATTGGCAATGAGGCTAACCTGGGCCTGAACCCTTCTGGTCCTTGAGACTCTCT
TTTCATTTCAAAGCTTGCCAGCCTCTTTACCCAGAGCACACACTTCACTCTTAGGAGAAG
AAACAAAGCTAAGTGGCTCATAAGCTCATGATACAATGTTTTGGGGTTCTTCTGCAGCTG
CTAGTGACTGACTAGCTGAGATCATTTATTTTTTTCTCAAGCTATTGTGATTTTGGAAAT
GTGAGACTTGGTTGCTCTGTTAGCCTGAGTTTTCTGAGATGCAGAACTACAAGAGATATA
CTGAGAGATTAGATGTGCAAGAGATGTGTTAGAAGAAATGCCTGTGAGGAAAAAGGGGGA
GAGAGCTAGAGGAGACAGGGAGAACTGTCAGACTACCATGCAGTTCTGACCCCTGTGAAG
GAAAAAGACAAGGAAGGAATGAAAAAAGGGAAGGAGGGAGAGAAGGAAGGACAAAAGGAA
GAGGGAGGGAAGGTCTTAGAAGAGCCTAGTCCTAGATGTTTTTGGCAAAGCCAGTGGGGA
GTCTTCAAACCAAAGCACCTGGCTGAGGAATCCCCTGTCTCCCAGGAATGGGCCTACCAT
TGTGTCCTTGTCATGCTGAGTCACCTGCTGGATGGGTTCAGAGCACAGCAGTTGAGGGCA
TAGGCCAGTTACATTTTCTGCAGTAGGAGATCCAAGAGATGCATTTTCATGGCCACTGCA
GCCATCGAAACTTTTCAGGACCAATGGGTTGTGCAGGCAAAAATCTTTCAGATGAAGAAA
TACATTGATGAAGGTCCTTCACTAACTATTAGATTCATTTTTAATATCCATATTCAATAA
TCATCTCATTTTTTTCCCTCAAAGAATTTTCATCGTGTTTTCCTTGTCTGTACATATGTG
ATCTTCTACCTCAGGTTTTCTGGAACAGTCCTTTTTCATATAGTCCCACTGGCCCATGAG
TATATAATGTATCTAAATTTATGGCTGGAAAAATATAGCCATTGTATCTAAATGACATAA
GTCCAGGTTTCCTTTGCTTGGCCTTCAGTCTTTCACAATCTATTTCCGACTTGTCTTCCA
ACTTTAATTACCATTTATTTCACTTTACTTTGTATTTCAACTCTTGAAATATTTACTGTT
TCTTAAATGATTCTTGTTTATCCACTGTTATCTCTCAGACTGTTTTTTCTACTAGAATTT
GTTCATAGTGTATATTTACTAGGCCCCTCCTGTAGGCTGAGCCCTATGTTTGGAACTGGA
TGTATGTTAAGGAACAAAACAAATGTGGTTTATGCCCTCTCGGAACTTTGAGTCTCATGG
AGGAGCAACAGATGATAATCAGGTCAGTAGAAAAATACCTGCTTACAAATCATGTAAGAG
GGTCAGAAGTAAAAGACAGGGTGCTCTGGCAGAGATTTAGAAGAGGGTTCTATTTTAAAT
AGAGTGATCAGGGAAGAGATGGCATTTAAGCTAAAATCTGAATGATGATAACGGTGATGG
AGATGGAGTTACATAAAGAGCTTGGTCTCTGTGGTCACCTGAAGTCTCTTCCATCCTCTT
CAAGATATTGCTCTGGTCCTCATGAGGTCTTCACCATATTCTTCAACCATCTTAGCCCTT
CGTTAGTTACATCTTGCATACATTATATATACATATATGTGTGTGTATATAATGTTATTG
GTTATACTGTATTTTTGTATTTGTCTCATCTTCTTATCAGACTATAACTTTTTGAAGTGT
TGATAACTGTTAGGATTTCTGTGTGATATTAAGGACAACTCTCTGATTGTAACCAACAAA
CAACTGTCGAATGAATGAATGAATGAATACTGCGCCCCCTGCAGGTTTCCTCTTCCCGAC
ATTTCTCTGAATTATAAAAGGACACGAGACTTCATCCAGTAGTTGAAAAAGGCCATTCCC
ATAGCCAGATAGTTCTGAACTACAACCAGAAGCAAATCTGCAGCAGATGAGACCATTTCT
ATTGAGAGAATGCACTGTAGATTCTTTCTGGATGGGAGTTTGTAAGTTAATCATTTATTT
GAAAACCCATTATTGTACACAACAAGTTTTGGGAAGAAAACCTGGCTGAATAGTAAGTCC
GTTACTATTTTGAAACAGCTCTTCGGGAGGTAGTTACCATTGATTGGCTGCTAGAATTTA
ACAGGTTGTTTGAACATATCAAACTACCATGTGTGTTCAGACACAGAATCACCTTACAAG
TGAGTAGCCTTTGACTTACAGGTCAGTTCATAGCAATGTAAACAGATTTTTACAGTTGTT
ATAATTTTTTTCTATCTTTTTCTCTTTTCAGAAACAAAAGATATAAACAAAGAGGAGGAA
CATGATATATTTTTGATAGGCTACCATCTCAGATATTCCTTTCAAATTTTATTTGGAGAA
ACATTTTCATATGGACCTCTCTCCTGTATGAGGAATATTTTAATGATGTGATATTCCTCC
AAGAAACTCCAGCTATAGGCAGAGTTTCATTAAGGCAAGAACTTCAGTTTTCACACTGTA
GTGCCTTGAAACTCCAGTATGGAAATAAATATTCCTTACCCTAAATTTGGTGTCATTACA
CCTAATTTTACTCTCTCAAAAAGTTGCTTTTGTAGGAAACCTGAAAATATGTATGCCAGC
CTTAACCGGAACTAGAGAGGCGATATACTTTATTTTAAAAGAAGATGAATGTTACTCACT
CCACTTCTGTACTAGTTTTTATCACCTAAATAGTTCCCAGAAGTAAGGATTTAGGACATA
ATTTGGGACTGGAATGAATCAATATCAAAATTTTTTTTCAGCCTCTAAACACTGAATGCA
TTTTAATATCTACTAGATTTCTTAAATATTTAAAAATTTTGACCCTATATTTCCAAATCT
CCATTCTGTAGTAAATACTAGAAATTCTACCCAATATACCACTTTCTTCATTTGTGGGGA
AGAGATACCTGTTGCCACTACCACTCTGAAGTCCATGTCCCTACTGCATCCCTCTCTCCC
ATCTTCTCAACCTTGATCTTACGCAGATACACACACACGTGCTATTCATATTGCCGAGGT
TAAGGTTATAGCTTTCAGAACTATGAAAAAAATCTCATTTAACCATTTGGTTCAATACAT
ATATATATATATATATCCTGAATGCTTCTCATTCAAATGTTATTTATTTAAAAGAGAACC
TGTAAATGATACCTTTTGGTAGAGGTAAAGCCATTAAAATGAATATATAGAGTATGTACC
AGTTTAATTCTACAGTATTAATTAATTTATAACTCATACTTTTGTTTATGATGTCAGACA
CCTTCATGCCCTGAGCCTTGCATGGAACACAGGAATAACATGGCAAAGGGATGACAGAGT
AGGAGTCAGGGAGGATGACACAGTAGAACGAGCTCTTACAGCAACACTGGAGACCTAGAT
TATATTTTCAGTCCAGCTAACTAGTTGCGTGGTTTTGAGCAATCCCTTAACCACTCTGGG
ACCCAGTTATTTCATCTCTAAACTTATGGCCCTTTTAACACTTAGGTCTGTTCCAACTCT
AGCCCTTACTGCTTTTCTTTTGTTTTATTTGTTGCTTTCATTTACTGCTGTCAGATTCTG
CTGATAATCCAACTTGAAAGGATTCACAGACAGAAGCACTCAAAGAAATACCAACTAGAC
TGCAGGGCACAAGCCTGTAGTCTCTACAGCCTGACCGGCTTAGTTCCATTACTTACTACC
TTGTGACTTGGGGTGAATTACCCTCTCTGTGCCCCCCTAGTCACATCTTTAAAACGATGG
CAATAAGAGCATTTGCATCATAGCTTCATGGGATTGTCTCATAAACCAAAAGAGATCATT
TTTGTAAAGTGCTTTACATGGTGCTTGACCCATGGAAAGGGGTTCTTAAATGTCAGTTGG
TATCATGGTTCCATATTAAATATCTGCGTGCCTGTGGCACTGTGCAGAGTGAAGCCACAG
AATGTCCCGTTTCTGCCTATTGTGTATTAAACATTTCTAAAATGTCAAGTTCTCATCCAA
GGAGGTGACGTGTGGAAATGCAGCAGAGACATTTATTTTTATTATTTTGTTGTTTTGTTA
GAGAAGGAAATGTTGTACTTAACTGTCAGGAAAAATTATCCTGAATGAAGGTTGACGAAC
AAAGGACCCTCAAGGTAAAGTAGAAATAAGAATAGTAAAGGAGGCAACAGCTTGGGAAGA
AACGAATGTCTTTTTTTTTTTTTCTTTTTCTTTTTTTTTTCTTTTTATAGCCACACCTGC
AGCATATGGAGGTTCCCAGGCTAGGAGTCAAATCGGAGTTGCTGCTCCCACCCTATACCA
CACCCGCAGCAACACTGGATCTGAGCCACATCTGCAAGCTCTGCTGCAGCTTGTGGCAAT
GCCAGGTCCTTAACCCACTGAGTGAGGCCAGGGATCAAACTCAAATCCTCATGGACACAG
TTTCAGGTTCTTATCCCTCTAAGCCACGATGGGAACTCTTCTTTACTAAGATTTAAACAT
AGTGGTAGTAGTCTAAAACTTATGGCTATGTCCAAGATGCCAGAGCAACAGCTTATCTAC
TTCCTTTAGGGTAGGCTGATTGAAAATCTTCTGTGTTAGGCATTTAATTTTAAAAAAAGT
CTAAAATGCATACACACATCTGCATTCACTTCTGCCTCAACAGTGAATGAAAGCCTCTAA
GTCTCACTACAAAATTAGTTTTGGAGCAAAACATCCTTATTGCTTTCCATAGTGTTATGA
TTTTCAAAAACTCAAAAAAAAAAAAAATAGGCATTCCACTTGATCCTCTGGGAAGATGAG
CTATGTCATTGATTGACCTAAAGTCACAGGCATAATATTTCTCAGAAATGTTCTGGCAGT
AAGCTTGCTAGGAAAGACATTTAATTTTGTCAGAACATTAATAACTTTCACAAGGATAGG
CGATTTGCCGCCGTGGAGGATGATTATTAGAAACTCTTCACAACTGTTTTTGATTCCTTT
ACAAGACACAGCCTCACGGATAAAGATAAGACTTTTTTGGCATTTTAATTTTTAAAAATT
AAAAAAAAACCATTCTTTGGACAGAGAGCAAGAATTTTAATGACTTTGACTTAATCATGC
AGTGTCAGATGGTGGTTTCCATTGGGCAGTATTAATTGATGAGGAGTAACAGTGGGAACA
ATGAAAAGATCGCACTGAGGGTTATATTTGCTGATGACTGGGTTCTGGTTTCTGGTCCAC
AGAATCTCTGATGTTGTAGAATTATTGCTCAGATATTTTCCTGATGTTAATTTAGTAGAT
ATAGTATTATTTTTATTATTTTAGATTTTTAATATTATAAAACTTTTGACTGCTGAAACT
AATTTCAAGCTCAAGACATTTGATGGAATGAAGATTTAGGAAGCTGTGTATCCTTCTTGA
ATTAAATTAGAACTGTACTTTCTTGCCAAGAGAGAACAGGAGAGAGATTTCCAGCTAACT
CCAGGGTCCAGAGCCTCACAAACGTTGTTGTCTGTAAAGCTCCCCCAGCCAGAAATTCTC
AGCCAATCCAGTGTGCAGTGAAGCCCCTTAAGTCTCCTGTACGCTCCAAGATTGGCGAGT
ACAGGCTAGACTTCCTGCAAATTAAGTCTCATTTACTCCCCAAATAGAGATTCATTTCCA
AGTTGTTCTTTCAAGGGATAAATTATTTTCTTTCGTAGTTATTTCAGAAAGAGCTGTTTC
AAAGTCAAAATAAGTATGCAATATTCTCTATGACTGTGCCTCTTGGCATTTTTCTTCCTC
TAACTTCTACCAGCCTTCTTCCAGGGTCCATTGCAAGTCCTAATTTATCCATGTAGGCTT
CCCAGTTTGTTCCAGTTTTCAGGGATCTCAACCACATCACTGCCTAGTTACTCACCTACC
ACGTGGTGTTTAGGGAAGACCCTTTGGTAATGTTTTGCTAATACTGACTCATCTTTGCTG
CTGATCCACTGTGGATGTGTTCCTGTCTGGTCCCTCCAACTATTTGAGCATGGGGATTTA
TCTCACAGTTTTTTTTACTTCTCACAACCCTTGCCTCTTATGTTGCTTAATCTATGTTTG
ACAGGTAATTGGATACATAAGAGCCACTTTGATAAATGTCTTTAAGAAAAGAGCAAACCA
AGTATTTCTTGGTAGCACTCTATACCAGGTACTACTAGGGAAAGCTCTGTAATTTGGAGA
ATATCATTTCAAAAACAGAAGATTTATCACTTGTAAATTATTTCAGGTATTTGATTTTGA
CATTATCTTAAAGACAAAAAAAATTGCCTTAAAACAGCTACTTGAAAGTGGACAAAAGTG
GAAATGAATGAATGAGTGGATGACATACTAAATGCCATAAAATGTGGAAATGATTTTTAT
TTATTTATTTATTTCAGTTAACCTAGTCTGTTTCTCTTCTCTAATCTGCACTATGGGTGA
TGATTGGCAAAGGATTGGGTATTTGTAACAAGTAGATATTCCTGATCCTTGGCTTTTTAG
AGACAGTAGGAGAGGGGAATATTTGCTTGGAAAATAAACTGACATTGCAAAGTGTAAATG
CTTGAGCCAAATGCAAATTTTATAGGACAGATAGAATTTTCACAAGTCTAATGACTGTTG
AAAACTGCTCGTACCCTGGCTCAAAGACATTTTTTCTTGCTGTCTGTGGTAAGCAGTCAG
TAAGCTGGGTTTGGGACCTGGACCAAATGCTGGGCTTTCATTTCTCAAATAACAGTTTCA
TGATCCCAGCTCAGAAGTCCCTCCACACACAATTTAATAAAATTAGCTGCGTAAACATGG
AACCAGAGTGCAACTCTCCCTTGTTCCCTCCAGAAGAAAAATGTGAACAATCCTCTCACT
GGAAGTCTATTGGATATTTAATCTTAGATGTTGTGACACAGTTTTTGTCCAAGTGTTGCA
GAACAAACAGAAGTCCTCACTAAAAGCTTAATTTTCTTTTTTTTAATGGCTCTACTCTTG
TAGACTTTATTTTTTTAATTAATTTTGTCAGAATATAGTTGAGGACAGTGTTATATTAGT
TTCATGCTACAGCAAAGTGAATCATCCATACATATAAATATATCCATTCTTTTTTCCCAT
ATAGATTATTACAGACTATTGAGTTCATTTCCCTGTGCTACACAGAAGCTTCTTGTTAAT
CATCTATTTTATACAGTAGTGTGTATATATTATTCCCACCCCCTAATTCTTCCCTCCTCC
CTCACCTACTATAACCATAAGTTTGGTTTTAAAGTCTGTGAGCCTTATAAATAAGTTCAG
CTTTATAAGTAAGTTCTTTTGTATCATTTTTATTAGATTCCACATATAAATCTAATGTCT
TTCTCCATCTGACTGACTTCACTCAGTATGATATTCTCTAGGTCCATCCATGTTGCTGCA
AATAGCAGTATTTCATTCTTTTTATGGCTGAAAAATATTCCATTATGTATGCATATATGT
GCGTGTATGTATATATATATGTGTGTGTGTGTGTGTATGTATATATACCTACATCTTTTT
TATCCATTTGTCTATTGATGGACATTTAGGTTGCTTCCATGTCTTGGCTGTTGCAGATAG
TGCTTCAGTGAACATTGGGGTGCAGGTATCTTTTTGAATTATGGTTTTATCCAGATAGAT
GCCCAGGAGTAGGATTGCTGGATCATATGGTAGTTCTATGTTTGTTTTTTTAAGGAACCT
CCATATTGTTCCTCCATAGTGGTTGCACCAATTAACATCCTCACCAACAATGTAGGAGGG
TTCCCTTTTCTCCACACCCACTCCAGCATTTATTGTTTGTAGACTTTTTGATCATGGCCA
TCCTGACTGGTGTGAGGTGATGCCTTGTTGTAGTTTTGACTTGAATTTAATAAATAGCAA
TGTTGATCATCTTTTCATGTGTTTTTTGACCATCTGTCTGTCTTCCTTGGATTAATGTCT
ATTTAGATTTTTTTCCCATTTTTGATGGAGTTTTTGTGTTTATATATATATATATATGCA
TATAATACATATTATACACACACACACAAATATATATATATATGTATCTTCATGAGCTGT
TTGTATATTTTAGAGGTTAATCCCTTGTTGGTTGTTTCATTTGCAAACATTTTCTCCCAT
TCTGTGGTTCGTCTTTTCAGGTTTTTTATGGTTTCCTTTGCTGTGCAAAAGTTTTTAAGT
TTAATTAGGTCCCATTGGTTTATTTTTTGGTTTTTATTGTCGTTATTCTAGAAGGTGGAT
CAAATAAGATATTGCTGCAATTTATGTCAAAGTGTGTTCTGATGTTTTCCTCCAGGGGTT
TTATAGTATCTCACCTTATATTTAGGTCTTTAATTGATTTTCAGTTTATTTTTGTGTATG
ATGTTAGAAAGTGTTCTAATTTCATTATTTTACATGTAGCTGTCCAGTTTTCCCAGTACC
ATGTACTGAAGAGACTGTCTTTCCTCCACTGTATGTTCTTGTCTCCTTTGTCATAGATTA
GTTGACCATAGGTGTTTGGGTTTGTTTCTGGGTTTTCAATCCTGTTCCACTGATCTATAT
TTCTATTTCTGTACCATACCTTTTTTTTTTTTAGGGGATATGGAAGTTCCCAGGCTAGGG
GTCAAATTGGAGTTACAGCTGCCTGCCTAAGACACAGCCACGGCAATGCAGAATCTGAGC
CTGGTCTCTGACCTACACCACAACTCACAGCTATGCCAAATCCTTAATCCACTGAGTGAG
GCCAGGGATCAAACCCACGTCTTCATAGATACTAGTTGAGTTTGTTATCACTGAGCTGCA
ACAGGAACTCCAATACCATACTATTTCAATGTCTATAGCTTTATAGTATAAACTGAGGTC
TGGGAGCCTAATTCCTCCAGTTGCTTTTTTCTTTTTCAATATTGCTTTGGATATTTGAGG
TCTTTTGTGTTTCCATACAAGTTTTTAAATATTTTGTGCCCATTTTGTGAAAAATGTCAT
TGGTAACTTGATAGGGATTGCAGTGAATCTGAGATTGCCTTGAGTAGTTTAGTCATTTTG
GCAGTATTGATCCTTCCAATCCAAGAGCATGGTATATCTTTCCATCTGTTTGTGTCATCT
TTGATTTCTTTTTTTTTTTTTTTTTTTTTTTTTTTTTTTTTGTCTTTTTGCTATTTATTG
GGCCGCTCCCGCGGCATATGGAGGTTCCCAGGCTAGGGGTCCAATCGGAGCTGTAGTCTC
CAGCCTACGCCAGAGCCACAGCAACGCGGGATCCGAGCCGCATCTGCGACCTACACCACA
GCTCACGGCAACGCCGGATCGTTAACCCACTGAGCAAGGCAGGGACCGAACCCGCAACCT
CATGGTTCCTAGTCAGATTCGTTAACCACTGCGCCACGACGGGAACTCCATCTTTGATTT
CTAAAAGCTTAATTTTCATTACTCGTTCGGAAGGGTTTATTTTTCAAGGTCTATAAGACA
TGCAAGGATTATGCCTTGCAGGAAACAGGAAAGAAAAAAAGGGAAGAGAAGTCACTAAGA
GAAGTGTCTCAAACTTTAAGGTGCATATAAACCACTTGGGGAGGTGTTAAAATGCAGATT
CTTATTCTGAAGGTCTGTGGTAGGGCTTGAGGATATGCATTTCTAACAATCCCCCAGGTG
GCACCAGTGCTGCTGGCCTACAGACTACACACTGCTTTGAATAGCAAGTTCTACAAGACA
GAGAAATTTTATTTATTTATTATTTATTTTTAAAGACCGAACCTGTGGCATATGGAATTT
CCCAGGCTAGGGATATAATTGGAGCCACAGCTATCAGCCTACACTACAACCACAGCAACT
CAGGATCCAAGCTGCATCTGTGACCTACACCACAGCTCACAGCAATACCAGATCCCTGAC
CCACTGAGTGAGACCAGGGATTGAACCCGCATCTTTGTGGACACTAGTGGTATTTGTTTC
CACTGCACCACAATGGGAACTCCCAAGAATTTTTTTCCTTACAAGGAGCACAAATTACAA
TTTTGTGTTACAATTCCAAGGAATTAACGACTAAAAATGCTGCCTTTCAACACTTCTGTG
TCACTTAGTAAGAATGGAAAGTGAACACTAGCCACTTAATATTTCAAAATGTGGCAGGAG
CATTATTGATGTATTATCTATGTTTTCTTCCAGCTCCCATTCCAAAGGAAGCCAAAACTT
TTTCTCTTGGCACCAGGAGATTTTGAGGGTCTAAAACACAACTTCTCTTCCTAGGTTTGC
TTACAAAAATTGGAGAGCGAGGTTAGCACATTAGGAATTAAGGAAGGAATTCCTGTTGTG
GCACAGCGGAAACGAATCCAACTACGAACCATGAGGTTTTGGGTTCGATCCCTGGCCTTG
CTCAGTGGGTTAAGTATCCAGCGTTGCCATGAGCTGTGGTGTGGGTCACAGACGAGGCTC
GGATCTGGTATTGCTGTGGCATAGGCCAGTGGCTATAGCTCTGATTCGACCCCTAGCCTG
GGAACCTCCATATACTGCATGTGCAGCCCTAAAAAGAAAAAAAAAGAAAAAAAAAAAAAG
AAAAAGGAATTAAGGGAAGGTAGGACCTGAAGAGAAGAAAGAGAAAGACAATGATTTTTT
GTTTATTTGTTTTTTGTTTTGTTTTTAAATCTCTGCATAAGACCCAGAGAACTTCCCTTC
ACCCAGGAGTAGGAAGTAAAGCTATTTCCTATAGAAATAGTTGAAATTGAACATCCCACT
AACTTGGTAAGGACTGAAGGGGCCCAGAGTCAAACTCAAATCAACTTTAGAGAAGTACAA
TAATGTAGCACTCTTTGTACCTTGATGACTTTGCAAAAAATTTACACCTGCTTCACATGA
AATATATGCCTAGGCAGTTTATGAGAATATGCCCTTGAAGTTTTTTAAATTCCATGGCAA
AATATGCTAAAGACAAAATAAGTATATTTTTGCACACATACACCAACATGGAGCTGTTAA
CTAAGAAATGAGTAGAGGAGGCAGAAATAATACATTGCATATTCCCCAGAAACTTTTTTA
CATCCAGCTATGGCTTTGTTGGTTGAAAACTGAGTTCTGTAGTTAAAGGAGATTTAACTG
CCTAAGATTTTGATTATCTTCCAAATTCATTTCCTGGTTTTCTCATATCATAATCTAACT
TCTCTGCTTATTAAATTGGGTTACTTTTTAAAGGTCATAAGGGGAGTTCCCTTTGTGGCT
GAGGTGTAGATTTGCACCTGCGGCTCTGATTTGAGCCGTAGTCCGGGAACTTCCATATGA
AAGGCCATAAGACAGATACTTGGCATTTTTGGCCAGACTTATGCTATTGAAATTGGATAG
CCATCGACTAGAACCTTCATGAAGGCAGGGATGTATCTCAGTGTTGCATCCTAAAAGCTT
TGAATCATGCCATCCATAGAGTAGTGAGTTATCAGTTATTTGTTGATTTAATGAATACAT
TAAACATTTATTCTGCTGCCATAAGTGCTTCATAAATTTTCAGGTATCTATACAGATAGC
CTCTGAAACATTGCCATTTAAATCAAATACTTTGGGGTTTATTTTTTAAATTTTTGCCAG
AGGCTTTTTGATCCATGCTTTCTGCAAAGAAGATGCTGCCAAGTAGCAGCCTTACTTGAA
AATGAGCAGACTGAGCTGGCAGCTACAGCTATGATTCAACCCCTAGCCTGGAAACATCCA
TATGCCATGGGTGCAGCCCTATTAAAAAAAAAAAAAGAAAAAAAGAAAATGAGCATACTG
AGTCTTTAATATCAGAATGAGATTTTTCTATTAAGGAAAAGTGCCTGAAATCATCTAGAA
CCTTCCCCCCACCCCATGGCACTAAAGAAGCCCCACCTCAGGAGAAAAGGGGGATTTGAC
ACAGCCCACTTCACAAGGAGGAGAGGATTTAAAAGAAATTTATTACCATGTTTTTATTTC
TCAACAAGTTAAATTTCCCAAAACACTTGTGTTAATTTTGGGACCCTTCTGGGTTTAAAG
TTTCAGCTGAAACAGTTTATGATCATTCCTGTGTTTTAGCACTTAATGGTCATGAGGATG
AGGGTGGTCCCAAAGACGAGGTCACCATACAGTGAAGGAGAGAAACAAGGGGGCCGGTCC
TTAGAAGACTTGGCAGGAGATGTGGAAAAGGAAACTTTGACATAGAAAGCAAGCCATGTG
GAGAAAGCCTTATTTTGTCAAGGTCTTCTGAACAAGTAAGAACAATAGAGAATAATGAAT
ATGATCTCAGTCCTCTCCAAGGTCATGCCTGGGCCATTGCAAGAGCTCCATGGATTCCCC
AGTCCCTCAGGCACGCAGCTGAAGAGCCCAGCTTCCTAAAACAGCCCTTTTGTCCGACCA
CACTCCAGCTCAAGAATCTTAGTGGCTCCCATTGCCAAATGCTTCAAGTCTGTGTTTTAA
GGCCATCTGGCTCCACACTAAAGTCCAGATTATCCTCCATCTCTTCCCAGATACACCCCC
CATCATGGCTGTGTCTGCCATCTACAATGTTCCTAGAAGCCAGTTTTGCCCTTTAATCAT
TGCCCTGGGGGACCTTACTTCCCTCACCTGCTCATCTGTCTGCATCCTCCATTCTACAAG
GCTTCAAAATCGATACCAGTCCTATCGATGCCATAAAAATTTTCATGCTGCTCCCGATTG
CATTACACTCCCACTTTCCCAGCTCCTTGTGCATCAGCAAGTCCTAGACATGTTAGCCCA
TAGGAGCCTCTGGTTATATCTTGTCTGCTGGTTTTGCTCCCAGACCAGACTAAAACTTTT
AAGCCCAGACCCTACTTTTCAACTACTTTTCCTTAGTCCACAGAACCAAGCAAAGGGCTG
GGCATTTAGGCGATGCTTCCTATAAATGTATTGACTGAGATTATATTTCATAATCAGTTT
GCCATCTCAGTATTTTTCATTTTCAAGGAATGGTCTTAGGAAGACATTTTCACACAATAT
GGACATTCATCCATTACCTGATACATGCTGCCAGTTATGAGTAATAAACAGATATTGTAG
TTAAGAAAAAGAGAAAGTTACCTGCCAACACTACACTCTAGAAGTAAAAATTTGAAAAAA
TGAACGTATACTTAATAGGTTTATTCAAAGAAAATTGTGACTATCAATTCTAATATGTCT
AAAATGTACTAATTTGTGCCGGTCTACTGTAGGAAAGTGTCCAAGGAGGGAGAACAATGT
AAATTATTTCCTAGAAGCTTTGGGTAGATTCTAATTATCGGGAATAAGTGTTACAAATAG
TTCACATTCCAGTGTGACTTGAAGAACATTTTTGGAGCCTCTTTGTCCTCTAAGGCTGTT
TTGCTACCCATTTATCACATACACTTGGGTCACGTTTTTCCTGTTTGGAGCGATCCTCCT
AATGATAGCAACCATATACAGATAGTTTGCATTCCACGTCCTCCTCAGCAGTCTTTCAAG
AAAAATCACTGATGGAGAACTTCAGGGCCTGGTTCAAGGGTGGAGGTGAAATGTCAAAAA
TTGTCAGAATGGAGCCAATTATCCAGGACAGTTGTGAGGAGGAGGGGTCTTCTCTGGGGA
GCTGGAGATGTTGTTTAGGGAGGGAAGGATGGAAACTTTCAGCAGAAGAGGATAAAAAGA
AAAAGGTTAAGGAGATTGCAAAGAGGACATAGGCTGACAATTGTAAGGATGCTGTCTTGT
CTGAAGTGTGTGTTTTCATTAACAAGTTGTGGGAAAGAAGTCGGAGGACAAAGCAGTGCC
TTCTGAGGAGACACGTTGAATGTTGGGCTGAAGAATATGGATTTAATCCAGCAAGTGAGA
GGTTCCATTTCAGTCCATCAGCAGGGGTGTGGCAGAATCAAAATGGTGTTTTGGGAAGAT
GGATCCAACAGGAGTATGAAGAATAGACTGGAATCCCTGCTCAGGGCGGAGATAACAGAA
AGCTTTGGAATAAGGTGTGGGTGAGGAATGATGAGGCCACATTAGGGAAGCAGAAGTGAG
AAAGAAAGGGAAATGCCTAAGAAACACACAATAGAAATAGCTAAGTGAATGTCCTAACAA
CTAGTAGAAAAAGAAGGAATCATAGATAAATCCAAAAGTTTAAGTCCAGGTCCAAGGAAA
CAATGATGGTGCCATTGCTGGGTACAGGGGGAAAGATATTAGCCAATCTTTAGATTACCA
ACTATTTGTATTCAAAGATTCTCCTAGCTTTAACAGCCTTTATGTCCGGCTAAGCATATT
GTCAACCACTTATTTGTTGCTAATTACAAGGAATTGTCATAAGACTTCCAGGAAAATATT
TACAAGTACATCTTTAGAACACATAGCCTACAGCTTTTAAATCTCTTGCAATTAAGTAAC
AAACAAAAAGTAAATAGAATGCCCATTATTATTGGGCCAAGGCCTTCACTCATGTGTTTA
TCCATTCATCAAGTATTTATAGAAAGACTACTTTGGGCTAGGAAAATAGATCCTTGGTTT
TGTTTTTTTTTTCTATCTTTTTGTCTTTTAGGGCTGCACCAGCAGCATATGGAGGTTCCC
AGGCTAGGAGTCAAATTGGAGATGTAGCCACCAGTCTAGCCACAGCAACAGATCTGAGCC
ACATCTGCAACCTACATCACAGCTCACAGCAACACCAAATCCTTAACCCATTGATCGAGG
CCAGGAATTGAACCTGTGTCCTCATGGATGCTAGTCGGGTTTGTTAACAACTGAGCCACG
ACAGGAACTCCGATCCTTTTTTTTTCAGGCCTTAATATAATTCTAGTAGAGAGAAGATAG
GAAAACAGACAAATACAAATAAATGAATAAAAACTCAACACAAATATAAATAAGGACTAT
GAAGAAGATAAAACACAGTGATGTCTACAAGTGACTTGGGAATGCGTCCTCTAGATTATC
TGGTCAGAGAAGCCGTCCCTGGGAAGTTGTCATTTGAGCTGAGGCCTAAGCCAATCACAC
AAACATACTAGGAATAGCAAGAGTAGAGAGTGAATAAGATGGGCAAGTTTCAAGGCTTGG
GCATAATGATAAAAAAGAAGTAAGAAAGGGAAACAGGGGCCAGCCTTGGAATATACTTGC
CAGGATCGGAGCAAGAGTCAGGAAGCAGAATTCAAACTGACTTAAGTAATAAGAAAAGTA
ATTCATGGAGTTCCTGTTGTGGCTCAGCAGTAACAAACCCAACCAGTATCCATGAGGACA
CGGGTTCAATCCCTGGCCTCGCTCATTGGATTAAGGATCCAGCATTGCCTTGAGCTGCAG
TGTAGGTCACAGATGTAGCTTGGATCTAACATTACTGTGGCTGTGGTGTAGGCCTGCAGG
TGTAGCTCCCATTCTGTCCCTAGCCTGGGAACTTCATATGCCACAGGTGTGACCCTAAAA
AGTAAAAAGAAAAAAAAAAAAAGGAAAGAAATTTAGGAGTTCCCACTGTGGTACAGTGGG
TTAAGGATTCAAGTTACCTCTGCGAAGGTGCAGGATTGACCCCTGGTCCAACACAGTGGT
TTAAGGATCTGTTGTTGCCACAGCTGTGGTATAGGTTGCCGCTGCATATCAGATTCGATC
CCTGGCCCAGGAACTTCCATGTGCCACATGTGCAGTTGAAAAAGAAAAAAGAAAGAAAAG
TCATTCATGTAATTAGAAAAAGAGTTGGAGCAGGCTTTGGATTGGCTGAATCCAGTGGCT
CCAAATTCATTTTCCAAAAGATGTCTTTGCCCTCTTAGTTGTGTCAGCTGCATCTTCAGA
CTTGGGGTGAAATAGGTAAAGCAAGGGGACTGCAGCATTCTGTAACCTTTTTTTCCCTCA
AATTTCCTAGAATCCCCCCAGTAAGATTCCTTTGGGCCACATCCTCTTTCTTGAACTTCA
GAAAAAGATGAGAATAATCCTCCATCCATTTATACTACTCATGGAGCTGAGTTTGGGTCA
GCTTCCCTTGAGGCACATGAGCTGCTTGGGGAGGAGTGGCTACTTGAACAAAGTCAAGAT
TCTGTGGAGGAGGAGGAGGAGGGAGGAAGGCAGTCTGGGTAGGCAACCAGCCGTGTTTAT
TACACAAGGGATCTTGGAGACCATTATGAAGAGTTTGGACTTTAGGCTGATTACATGGGA
AGCCATGGAGAATTTTAGTTAAGTATCAGGATCTGATATATGCTTTTAAAGGTCACTGTT
TAACGTTTCAGTAGTTAATTGAGGGGACAAAAGTGGAAGTGAGGAGACCAATAGGAAGCC
ATTTGATAATCTAGGCAAGAGGTCTGGGAGCTTGGGCTAGTAAAGGAGAAGGAAAGAAGT
GAATTGAAATGGAACTGACATAATTTGTTGGTCGGTTAAATAAGAACATAGGAATGAAAT
GAAGATTTTTGGATTAAGTACCAGCGTGGGTGGTGAAATCATTTGTAGAGATAGTGAAGA
GGTGAGAAGGAACAGGTTTCTCAGAGATTACTTGAGAGTTCTGTGTTAGGATTGGCATAC
CTACTGGATACCTAGTGAAGATGCCAAGCAGGCTGAGTAGAGTCCGGAGTTCAGTGAAGA
GGTTCAGGCTAAAGATGGAAATTTGGAACCATCAGCCTATAGCAATGTTTCAATCCATGA
GACTTGATGTGCTTCCCCTCCAGGGGGGAGAAGGACAAGGAAGTGAAGAATCTGTGAAAC
TACAATATTTGGGGATAAAGTAGAGGAAGAGAAGCCAACAAAGGAGAGGTGAAAGCACAG
CCAGTGAGGTAAAAGGGAAACCAGGCAAATTTGGCAATGGTCTCCTGGGCCAGATGCCTC
TGAAAAGTTAAGTAATAGAAGGAAGGAGAAGAGACCCTGAATTTCCCAAGAGAGCAGGTT
TAGTGGAGGGGAAGGGTCAGAAGCACAGCTAAAGAGGATTCAAAGGAGAAGAAATGGGGA
AGTGGACTCAGTCATTCAGGCAGGGCTTAAAGGACCGGGGAACAGGAAGGAAGATTCTTG
GGAGCCCAACTCCTAAGGACTCAAAAATGAGGGCACTTTCCAGATAAAGTGTTTTAATTT
TTTTTTCTGTTATTCCTTAGTAAGAGAAATGTCTTGTAAGTTTTCATTGGTAACCCAACC
ACTTCTGGCTTCTCTAGATCCCTTTTTCCTATATGCTCCTTCCATTAAAAAGAAACTATG
CTCAAGATTAGCCCTCTCAGCTTTAGACTGTCTGAAAATGTTTTTACCTTAATTTCTGGA
GAATATTGTCAACTAAGTAAAGGATTCCAATTGTAAAAAAAAAAAAAAAAAAAAAAAACC
TACGCTGTTCAGATTTTCCAATTTGCTGCACAGGACTAACAGTAGACAAGACTCAGGCTC
TAAATGTTCATTCATGGTATTTTGGGTGCTCTTCAGTTACACTAGCTGCTGTGAGGAAGT
TCATTAAATATGAATTAAATATAAAATAACATGAATTGCATATATATATTATACATAAGT
ATATTTTATATTATACATATATAATTATATATTATAAATATAAATACACATATTTGCATT
TGCTGCAGATTTCCTAAATTTGAGCTATGTAACAAAGTCCCAGATCTCCCTTTGTCCCAT
CCACCCAAATGTCTTTCTCAGCCTTCCTAACTTACATCTCCAAGAAAGTGGAGCAGGACA
GAACCTGTGTGGGAGTCAGGTCCCTCTTCCTCCCCCCTCACCTTCTGGCCTCTGCACAAT
ACAAACTCTGTTCAGAACTTGGCTAGCTGCTGCTTTTCCCACATTCGATCGGGAAACACT
TAAAGCCATACAGTGTCCCCGTCCCGCCAGAAAGCCTATGGGCAGGGTGCCCCTTCAGGC
TGACACAAAGGCACCCTGTGCAAGGCATCTGTGGCCAGAGCAGTGGCCACATATGGGTCA
TCAATAAGGCTTTTGACTTTTTTTTCCTTAATGTCATATCGTCATCACATTAAACATAAT
TCAAGCAAGGAAACAAAGCTTAGATTTTTTTTAGATCCTAAGACTTGGCCTGCCCCAGAA
CTACAAAGAAATATAGCTCCTTTTCATTGAAACATTTTCCTTCCAGAAAAATGTCATAAA
AATTTTTTTTCACACCTGGTACAGTTTTCCACTTAAATGATGTTATGTGATTGACCATTT
TGACTCTAATTTTAATTGTCCATTTTGGAAACTCTAAAGTTAGATTCAGAGTTAAGGTTC
AGCACCCATAAGGGCTCCTTCTCACTGGAGCTAAAAACTTACAGAAGGCATAACAGAAAG
GACAAAGTTCAGAAAAATAGGCATCGAGCACCTTGTCGCCAAGGCACATGTCTGTGGTGG
ATTGTCACCTTATTCCCTCCATTCACTTTTTGGTAGAGTTTCTGTTGGAACAGGTCACAT
GTTAGCTACAGAATTTCAACAATTTCTTTCCCAAACTGGCCTTCAGAAAATGAATCTAAA
AATGTCAAGTCAAGTATCTGAGAGAAGTATCAAAGGTTTGTTTCCTTTTACTATATGAAA
TTGTGACAAATATATCAATAAAGCATACATGGCCTTCCACTAAGACTCTTAGTTAATAAA
CCTATGATTTCATAGTTATTAGTCAAAAGGAGAGGTTCTAGAATAAAAGCCATGTAGCCA
TCGTATTAGTACAATATTAATGGAGGCCCTAATGTGTGCAGGGTTGGGACGGACAAAATG
TGGTTCCTGTTTTCAAGGGACTTGTAATCTAATTGAAGGGACAGGTATATAAACTCAATA
TTCTGAATAGTACAAGAATCAGCATAGGACATAAATATCAGATGAGTGGTGTATATAATA
AATGCCACTAACTAAGAGGCAATTGTGATCATAAATGCTGTGTGTCAGACATTTCGTTAA
GCACTTTATACACAGCGTTTCATTTTCTGAATTATCCCCACTCTGTACATAGGAATTACC
TCTGATCTTCTCTGCCTCCTGGGGAGAACAAGGAGAAGGATAGAGGTGAGCAAAGACCTA
GAATCAGAAATGAGACAGATGGAAAATAGATGCTTTGATCTGGGGTAAGGATCCTTTTAG
GGGAACAAAGAAAATGAACCTTGGGCCCTGTGGTGGTCTGGTCACCACCATATCCCAATG
CCTAGCATAAATAAATATGTCTTGAGCAAACAAATGGCATTCTGCCTTATGTCTATTTCG
GACCAGGTATAGTGGGATAAAGGTAATTAGTGAATTAAAGCCACACACCAAAGAGCCTGA
GGATCCGAGGCTGATACCTCACATTTTATCCCACCTATTACAGTAGATTCAAGTGGACAA
GGACACAGCATAATTGTAGGGGTGTTACCCCAAGAGTAGTTCCAATTCACTGGATTCTGT
GTCATGGAACCTGACATGGTGAGCCAGCCACACATCCTTAACACTGGCCTGCAAGACAGT
GTAAGATCTAGCCCCTGGTACCTCTGTGGCCTTAATTCCTTCTTCTCTCCCCTCTTTCCT
CTGTTCCTCTTCTTTCCCTTCACTCCTCCTATACTGACCTCCATTCTCTTCCCCAGTCCC
TTCTTAGGGCCTATATTCTTTCATGCTGCTTTCAGGTTTCTAACAGGCCTTCTCTCCAGA
TCTTGGGACCCCGCTCTGCTACCTGGCATCATCTTGTTGGCTCATCTGTTTTACCATCCG
CCTCCACACACACCAGACTCTATATCCAGAAGGATATACCTCCATCTGTGCTCCTCACCA
CTGGGAGCCCCAGTGTCTAAAATAGCGCCTAGCACATCGTAAGCACTTAAGCACCACAAT
TCTGACTCTCAACCACTCTCTCTAGCTCTCAATACCTACTTCCCAAGGGAATAGGATTTT
GTTCAAGATGTTACATGGAAATTGACAAGTGGAGCTTGGGAATGAAAAGTAGAGTGGCAG
GAGCTCTGACAAATCTGTTTATAGACAGTGACTCTGCTCAGAGAAGGGAACACACATTTT
AAAACCTCTGGTAAAGTATATGCTTGCTTAGGACACCTTAAACATGCTGTGCTCCTGAAA
GGCTGCCTGGTCTCAGCAAGGAGATCCATGAACTGGCTAAAACAACCAATTCTCAGGACT
TAAAAGTCACTACTACCAGCCTCAGCCTAGTAAACGGGCAAGTACTATACACTTCGGTAT
CAAAAGACTGGCTGGCTCCTGTAGCCAAAACCAGGCAAATGCATTGATCTAAGTGACAGG
AAGTCAGGTGAGGAAGTTAAAAAGATCCTATTTTTCATTCCTTCTTCCCCTCACTGAACA
CAATCAGTTGGTTCAGTACCTTGAAAATGAGTTGAAATATACTGACTTTACCTCAAGTTT
GAGCATTCATCCTAGGAGAACACTTGTCATCAGATCAAATGAGGTGCTGTAGATCTTCTT
TTGTGCCAGTAGAAACTCTAGGGAGACCACAAAATGTCTGCTAAATTCAAAATAAAAGTA
ATGTCATGGTACTTCACAACTGTGCTTGAAAAACTTCCGAGTAAGATGGGCACTCACTGC
TCAATATGCATCTGAGGAATATCTATTCCACAGTATTTAAGGAACTGTGCTAATGCTATG
GTGGCTCCAAAGGAGGAAACATGGTCCTTGCCCTCAGATGTCAGGAGTTTATCATTCACT
GGTCAGATAACTAAGTCAGGTAACTAAGATATCTGGCAGGTGCCGTGGTCCAGGTATTGT
GTGAGAGCACAAAGGACAGAGAGATGGATTCCATCTGAGAGAAAATAAAAGATGCTCCAT
GGAGGAGAAGACACACTGATCTTGAAAAGTGAATGGAATTTCCACAGACTCAGATGGCAG
AGAGCCTTGATTTGGAGGGTTCATCAGTTTTTATGGTGTAAGTGTTCCCACCAGGGCTGA
TTTCAAGTTAATGACGTGATGTCACTGAGCACAGAGTTGGGAAGAGGTGGCCAACTCCAG
CACTTCGTCTATGAGTCACCATCTGAGCTCTGGCCTTTATTAAATCTGTCTATGGCTTTA
CTGAGTGAATTCACAGGTATTAAAACCATCAAAGACAACATTATAAGGAAGGAGACACTT
CTGCCCTTCTCCCTACACTTTAGTCTAACCTGTTAATACTCTGTCTGCCCTTCTGCCCAG
TCCTGCAGTCCTGGCTGGCCCACCTAGAAGCAATGCGGGCCCAGTGCAACCTGGGTTCTG
TTTGCCTCTCTCGGCAGGACCCCAATATCACATGGCACAGGGGACTGGCTCACAGCCTGT
TGCTTGCTGCCGACACCATCGCTCTTCTCCATAATGAGAAGCAGCTTTGGTGAGGGGGGT
GGGGGTGGAGAGCCAGGCAGGGTATTTCATGGTTTTTGCAGCAGTTGGGAGGGAAAGCCA
GAGGAACAGCCGGGAAACTTTGCGGAAGGAAGAGGCAAGCCAGCTGAGACCCAGTATTCA
TATTAATTGCTCTTTTTCATACACTTAAGAAAAAAAAAATCACCACCGATGTGTTCTCCT
TAAGTTGCCGCTCCCCTAACTGGACTCTCACCCAAAGAGCTGCATTTGAAAATCAGGCCC
TACTTTCTGTCTTTAATTGCAAGCAGATGTCCTGGGTCTCTGCATAAGTTTGTGTCAGGA
TAATTGTTTTCTTTTTCTTTCTTTCTTTTTTCTTTCTTTCTTTTTTTTTTTTTTAACTCA
CCAAGGAGAGCATTGCCAGACAGGAAAGGAATATGTGAAGCATCAAGTTGTTAGGAAACT
TCCACATTTGTCCCACTACGCGGGCGGGGGCAGGGCATAGGCCTGTGGGAAAACAAAGTC
TTCATGGTCTCTCACTGCACACAGATTCTCCCTACCTCCGGCCTGGCTACTCTCTAAATG
CACTTACAGCAAACTGTGACTGCTGCAGGTTTATCTCAGCATGTGTTTCTTTTCATGACA
CCAGTTTCTCCTCCAAAATTGCCGTACCTTGTTTTGTTTTTATCCTTAAGAGGTGTTTGA
AACCACCAGCCTCATTTCACAGTTCCTTTTTTGTTTAAATTATCTTATGTAATGTGCTTC
ATGATGTACTGTTCAAGTATAGAAGAAACGCATTCCCTCACAGAAATTGGGGGAGGTGAG
ACTCTGAAAGGTTCAAAGATTTCCTATTCAGATTACACAGGATTCTTTCGAGCTGCAAAG
AGTTATCATGTGTATGAGATGATATGCTTCAATTCAGGAGAAACTATGGGTGGGAATTCG
GTTAAGCCAGGGAGCTGCAAAAGAAACGAAATTCCAACTTAGACCTGTCACCGCACTCAG
GCCCAGGACTTGTGCCAAGGGGTAGCTGTGACCAAGGTGACAACTGCAGTTCTGAGAGCT
GCTGCATAAATGTTACTCGATGACAGAGCAAAAGGAAGAAGCCTGGCTGCCAGGGTGTCA
CAAGTCTTGCCTGTTTCCTCATGAAGGCACCCTTGAAGGATGTTTCTGCCCAAAAGCTTC
AGCAACCTGACCATCAATACAACTTTCTAGAATATTTACAGCATTCAGATCAGCCTGTGC
TCCAACAAGTGCCTCACCATGAACACCGGCTGTGGGCACTTAGTGGGGGAGCCCTAGATG
GGACACCCCACAAAGGACACAGTCACTGACCAGAGCAAGAAAGTAGTGGCCAGTGAAGAG
TTTCCCAAATGTTCATGTCATAAGAACTCTCAGGGCTGGGGGATGGGACGTGCAGGGTAA
ACATACAGATTCTCAGAACTTTGCCAACATATAGATTGATTACAGCTTTAGAGACTCATA
TCTTTTAGATCTAGGACTGGACCTTGGAAGCTGTGTGTTTAACAAATGACACAGTTAAAT
CAACTATATACTTTGATAAATGAATGAAGGCTGGTCAGACAGGTTTGAATAACAGAGTGG
GATCAGGTTAGAACCTGGCTCCAGTTCAAATTTGACTTCTGTCATGTAATTGCTGGGTGG
CCTTAGACAAGTTACTTAACTTCGCTGAGCCTCAGATCCCTCATCCATACAGTGTAACTA
ATAATATCACTTCAGAGGGTTGTTGTGAGGGTAAAGTGGCAAAATTCATAAAATGTCCTG
AAGTGTGGTGCCTGGTGCTTTTTAAGGACACAGTAAATGTGACCGATAAACAGCTCACAC
ACATTTTTTTTTTTTTTTTGACTTTGCCATCAGCCAACCCCTAGAGAGGCAGCAAGATGC
TCCAGGGCATGGCATTGATGTGACAGTGAGCTTGAACTTGAGCCTTATTAAGAGGCCCCG
TATGTGGAGGAGATAAGGATTTTAAACTGAATACTCTTTGGTGATGGTGATCATCATTTG
ATAGAGAGAAAAGGACAGAAAGGCAAAGATGAGTTTGGGAAGAGCTTTAGAGGTTGAAAT
CCAAGCGGGGAAAATATCTGGAATATGCTCGAGAATAAATAGACTTCAAAAAGTCAGGAA
AAGTAGTCAAGCAAACTTGAAATTTACAAGGACAGACACAAGTTGCTGAGAATAAACTTT
TTTTTTGGTTCCCTTTTAGCCCAAAAGCCAAAGCTTTTAAAGCATTTGTAATTCATCTAC
CTCATTTTTTTTTTTTTTTCAGCAAACTTTGTTTTTCTCCCAGGTGCCATTCCCTATGCT
CCTAACAGCTTGCAAGCAATACCCATCTCAAAGACTTGCCATGTGTCACAGGGCACAGGA
AAATAAGCAGTTACAGCAAAGGGTATAGGAATGGTTTCTAAGGCTGTTGGTTGTAAGGCA
ACTAATCTGCCCAAGGAAGAAAGTAAACCTCTCAGTGGAAGTCTTTTTTTTTTTTCCAGC
TTTATTGAGATAAAATCAACATAAAATATTGTGCAAACTTTAGGTGTACAGCATGATGAT
TTGATATATGTATAGACTGATAAATGATTACCACAACCAGAGGAAGTCTTGAAATATTTC
AAGGCAGTTGCAACATCATCATTATCATTATGGTAACCAAAAGCTAATCGTGATAACAAA
TTAGCTTACATTAACCAATGCTTATTTTATGGCAAATGCCATGAGAGGCCCTTTATGTTA
TCTCCTGTCATTGGGTAAAATAGTTGCCATATGCAGTATCTGGGTATGCACTGGTCTATT
CGTGGCTGGTTCTAAATGCCATTGCTGCACAACTGGTAAACCATAATATTCACCAGAATT
TTGATTCTCTCACACTAGTTTTCTTACTAATATGGTAGGGAACTCATCAACTTACGAGAA
CTGAAATTGACTGCATTTAGTCCCAGATAGAGTGGCAACCCCTGTGCTCCTGATGTCACT
TTCTGGAGTCCCACAGCCTGCATCCAGCCAGCGCAGGAGGACCTAAATAGAGGGGTTCTT
GTTGCGCTTAGGGCAGCATCATGTCTTCACGTGTACAAAGCCTAAGTTCACAAAGTCTAG
CGTAAGAACATTGTCAAATTCTCCATGGGAAAAGACAAGACCTCACTTTCAGTGTAGTGA
TAGCAATAAGTAATATCAGTGACTATAAGACTAACATTTATTAAGCACTTATCATATTGC
ATGTTTAATATATTGCATGTAGTAACTGACTTAAAACTCACATGTACAGATACTGCAACT
GTCCCCATTTTACAGACAGAGAAACTAAGGTGTGTTATGGGCCATAGTTGAGAAGTTGAG
TACAAGGTGGGACATAAGTAGGAAAGGTTAGATTGCATGTTTCAGCTCCAGCTGAAAGCT
CTGCAAAGCAGTAGTTCTCCAATGTTTGCAAATCAAGGTTACGTTCTTTGGAAAGAGCAT
CCCCAATATGCCCCTGACATCTCCCCGACTCAGCACATCTCAGCTCAGCTGTGCGCCACC
CACTCCCAACCCATCAGGGGTCCCGACCTGCCCAGGCTGTGTCCTACCCCTGCCTTTGTG
CAGCGCTGCCTTGGCTCCACCTGCCTGTTCCTTTCCATTTCATTGCTTGTTCACCCCAAT
TCAGCACCCATCCAACACTCCCTAGGAAGCTTCTCCAGATTTGTGAAAGGCCACTGTATT
GCTCCTCCAGTACCAACACTCCTTCTTTTCTAGATCGCTGCCTAGAAACTGTGGGCTCAC
TGAGGCTGGGGATGGAGCTAATTCATTTTATAACACCACATTTAAAAGCCTTTTCATGAT
ATACCTGAGCTGTGGCTCTCTGCTTATTGTCACCCTTCCTTTGTTTTCCTCCATTCCTTG
GCACTTATAGACAGAACGGCTTAGACACTAAAATTGACAGCTGAAGGTGACACCTCTGTT
TGCTAAGATGGCCCAGTTTTATTCATTGTGCTTGACTTTTGTAACCAGCCCCCTCTTGGC
ACTGGCTTAAATCTGCGGTTCTTCCCCAAGGGTCCCATTTTTTCCTTTTTTGTCTTGATT
CATCACACATTATAGAGGGTGTTAGCTGAGCAAGGATTTTTACTTCATGAAAATGTTACC
AAATACACTGTAAAGAGGAAAGCACCAGATGTCTGTCTGCAAGGAAAGCAGAATCCTGGT
TTAGAAGAGTCAAGGGTGGCCAGGGCTCCCAAAGTATTTCCAAGCCTTGGGGTTTGGCTC
TGTGGGCTCCCTGGGGGCCTCACAACTGGCCCCCACATTCCATATCAGTCATTGCTCTGG
AGAAATTCGTTAACTTTCATGCTGATCTGAGCCTGGAAACTGGGATCTGTTTTCTCAGCT
TCAAACTGAAAAGTGAGACAAACTCGCTGGATAATTCTGACGAAAATAACCCATGTGATT
GTGTGCCATTCCTCTTTTTTCTTGAGCTGTCAAAACTTTCTCAAGGAGGAGTTCCCATTG
TGGCTCAGCTGTGAGGATGTGGGTTCTATCTGTGGCCTCACTAGTGGGCTAAGGATCCGG
TGTTGCTGCAAGCTGTGGCGTGGGTCACAAATGCAGCTTGGATCTGGCGTGGCTGTGGTG
TAGGCTGGCAGCTGCAGCTCCAGTTGGAACCCTAGTCTGGGAACTTCCATATGCCAAAGA
TATGGCAATAAAAAGAAAAAATAAAAACTTTATCAAGGAGTATATAGTTGTCAATGAAAC
AAGTCATTCGTAGTTGAAAGTTATAGAAATTTGTCAAACCTTGACCAAAAATAATGTTAT
AGTGCCCAATTTAGAGCAAAGGGTAATGAAACAAAATGTCCTCTGATTTTGTAGCAAGGA
ATTAGGGGAAGGGGTTGGCTTCTAGACATTGGTAAAAATAAACACTTAGGATACCAAGGC
AATGAGAAGACAAGGGAATTTTCATAAAATGCAGTTTTCCTTTTTGATCACATTAAAATA
AACGTGTAGTACATTATCTTCTCTAGGAAAACATGAATTCCGTCTGCTTTCTGTCATAAT
TCTTTATCACATTTGGGAGTAAATGCGCTTCTACAGATGAAGTTAATATTAAAATTTAGA
GAATGGACAAAAAAAAAAAAAAACCTTTCAGAGCTAGTAGGCATACAGACTTTAAAATCT
GAATTCACCAGAGCCCTCACAACCTAATTTCACTTGGAAAAATACTCTGACTGATGTGTC
TAGACTGAAAACAACTCTCAAGGATGAGAATTCTGCCTCACTAAATGGGAGGATCCTAAC
CTCCTCCGTCAGGTTCTATGTTCTAAACTCCAGACCCAACATCTGCTTCCTACTGGCCAG
CCAGGTGGAGGAGTTGCTGAAAACGTACCTTGAATAGTGGATCAGGATGGATGGGCAGAA
TTCACCCACTCTGAAAGGCAGGAGATGGGAGGGGGTCAGCTCAACACCCACTACTTTTTT
TTCCTCTTCCTTTTTTCATGTCAAAGAAATGTTTCTTAGCGCTGTTACTGGGGATTTCTA
TTGAAGACAAAAGCACGAGCAAATTCACTTCCTTGAGGTAATGTTCTGTATTGTGGGCCT
GGACCAAACTGCCTCTCTAATAACATGATGAGATAGGGTGGTATATTGTGGAGAATCCTG
GAGAACCCCCCGTTCTCCATCAAGCCCAGGTAACAGGTGCAATACTTTTGTAGCTGAGGT
ATTGCTATGCAACCCAGATCAACAGTTCAATGGTAACTATGTTGATCATTTTTCATTTTT
CCTGTTTTTAATGCAACCTAATACTGTTATCAATAAAATTAGAGCTACTTCTATAACAGA
TGACTCATCGCCCATCTCGTGTCTGAAAGTTCTGTTTCCCTCCTGTCCAACTTTTCACTT
CCCCTCATTCCTTCCCTTCTCCCAGGATTGCTCACATGTGTGTTGCTAAGAATAAATGTT
TTTGACAGAATGGTTTTGAATGCTGTTTTTAAAAAGAATTTATGTTCTTCCTTGTTTGCA
CAAGCAAGACTTAAGTTGGTACTCAAATTATGTAGAAAGACATTTTTTCATGTTTCTGGG
CTGTGTCCAGGCATAAGACTAGAGGCAACCAAGACCAGAAGGTTTCCATTTGCTCTAGTA
TTTAGTTCTTTTCAGAGGATGGTACCATTTTAGTTTGAAAAAGAAAGAAAGGAAAAGGAG
AGGATCGTTGTGAGGTTGGGCCGCATTTTGCCATTTGCAAATGAGATTGTAACAAGGTCA
CATCAAACCATGTCTTACAGGGATGATTAATTTTTTTCCTCTGTTCCAGCCACACCAGCT
GTCCTTGTCAGAGCATCTCAGAGTCTGCAGAGAGTTCATCCAGGCCTAGAGACAAGTAAG
AATTTCAGTCCTTTTTTTGGCCATCAGTGATATTGTCCAAGTTTTACTGTAATTCAAGCT
ACTATCCTTTCACTATTTTATTTGGGCTTTGGAAACTGGATGAATGAATGACTGAAATTG
CAAGCAAGCAAACAAGTATTTTTTTCAGAATTTCTTTTTCTATTTCTCTGCAGCGCTGCT
GCTTTTTTAAAAATTGAGTGTCTAAGAGATCCCATCGTGGCGCAGCGGAAACGAATCCAA
CTAGGAACCATGAGGTTGCAGGTTGGATCCCTGCCCTTGCTCAGTGGGTTAAGGATCCAG
CGTTGTCATGAGCTATGGTGTAGGTCGCAGATGCGGCTCGGATCTGGTTTGGCTGTGGCT
GTGGCGTAGGCCAGCAGCTGTAGCTCTGATAAGACCCCTAGCCTGGGAATCTCCATGGGT
GCAGCCCCAAAAAGACAAAAAAAAAAAACACCAAAAAATTGAACATCTTTAAATTCTGTA
GTGCCTTACAATTTATGAAAGTTTCACACACATGATTTCAAATAATCCCATAATAACCCT
TTTTTTTCCCTTCCCACGTATTGCTCCTACCCCTCCCATTTCCCACTGGTAACCGCTAGT
TTGTTCTCTTTACCTGTGAGCCTACTGCTTTTTTGTTTTATTCATTGCTTTGTTGTATTT
TTCAGATTTCACATATAAGTGATATCATGAAGTATTTTTCTTTCTCTGTCTTATTTCACT
TAGCATTATGCCCTCCAAGTCCATCCATTTTGATGCAAAAGGCCCAATTTCATTCTTTTT
TATGGCTGAGTAGTATTCTTTATATATATATACCACATCTTCTTTATCCATTTGTCTATT
GATGGACACTTAGGTTGCTTGCTTCCATACCTTGGCAATTGTAAATAGTGCTGCTATGAA
CATTGGGGTGCATGTATCTTTTCAAATTAGTGTCTTTGTTTTTTCAGATATATACACAGG
GATGGAATTTTCCAGTCACATGGTAGTTCTATTTTTAGGTTTTTGGGAAACCTTCATACT
GTTTTTCATAGTGGCTGCACCAATTTATATTCCCACCAACAGTGTACAAGAGTTCCCCTT
TCTCAGCAACCTCACCAACATTTGTTTGTGGTCTTTTTGAGGATAACTATCTGACACATG
ATGGTAGCTCATTGTGGTTTTGATTTGCATTTCCCTGATGATTAGCGGTGTTGAGTATCT
TTTTATGTGCCTGTTGGCCATCTGTATTACCTCTTTGGGAAAATGGCTGCTTTTTTATTT
CTCTAATATGCTTATCCTTAGAGGTTAAGGTCAAACTAATGCAAAGAAAAAAAGATAAAT
TATTGTGGGCCAACAATTTATTGAGTTTGGGAATCTGCCTTTCCCCCACTCCCAGGTCCT
GTATTTATTTACCCAGTGATCACAGTAAGAGACAATTAAATTTATCCCTTCAACCATATC
TCCTTCTTTGAAATTCTGCTTTCAAGTAAGCTGCCACTTCTCCTTAAAATGTCTTTGCAT
ACTCCTCCTCTTGTCCTGTGACAATCTTCTCTTCATCTCTAAGACTGAACTCTTAACATC
AGGTCTCCGTGGAAGTTTCTCCAAATCTTCTAGACCCAAAGACCTGTTCTGCCTCTGTGC
TTCTATGGGATTTGTCCATTGGTTCATGATAGCATTTACCTCATGCCATTTTGGTGTGTG
TTAGTATATGCGCAAGACTCAATGAGTTGTGTGGGCTGCACGAATTAATTAATTATGTAG
CAAATAACTAAGGTAAAGCCCACATTTTATGCTTCTTCCAAATCCCTCATGGGACATAAA
AAAAAAATCTGATCACATAGTAGTTACCTTTAATTAAATGCTAGGGAAAGATTATTTTTT
CCTTAATTGAAGATATGCTTGAGTCTTCATTACACAGTAAAGGAAGGAAAGACAGTGTAC
CTGATTGTGTTTAAGCCATTGCTGCTTCATGGGTCATTCTGGCATCATGAAACCATAATT
GGGGTTCTATGTCTAAATGGCAGGGTACCGTTCTAATATGTTGTATAAACATCATTTTTC
TTGGAGGTGACTCAAAGGGAGAGCTGGTGCTGCTTTTAACAAACATCATCAACCTTTCAG
TTGTGCCAGACCACAAACTCTTTATATCCCTCCTGTTTTAGAAGCATTTGACATGTCCTC
TGCTCCCTAATTAATGTGAGGGGTTGTAAAGCAGGTAGCTCTTGGTTATGTTTGGATTAT
CCCAGCCAGTACAGTCCAGAGTCTTCACTCAGCAGATATAAACCCTCTCAGAGCAAATCC
TAGAATTGTCCAAACGCATATGGCCTTTAGGCCACCACCCTTCTGCAGGCCACTTTGACC
TCACACTTGGGCTATTACCGTAACTGCTTAGTGGCTGTTTTCCTTCTCTCTCCTCCCACC
CCCTACTCTATCTCTCCTTCCTTGTACCCATCTTCCTCTGCCAGTAAGGATACTCATAAT
CCAACATATCCTTCTGCTCTAAATAACCTTAACTATCTTTGGTACCCTCCCCACTGCCTA
AATTTTAAACTGCAAACCTACCCCAAGACACTTAAAATCCACCCTCTGTCATCTGACCCC
AGCATGCACTACTCACTGCACCCCAGGAACACTGTGCTTTCCCTCCCCTGGGACTTTGCT
CAGGCCATCCCATCTTCCAGAACGATCCTCCTTCCGCCTCACCCTGCATTCTGGAAATAT
AAATCCTGCCCATACTTTAAGGTTCAGCCAAAACACTTTGACCCTTGACCTGAAGCAGTC
TCTCCCTCCTCCAGGCTTGTCTTTGAGAGAGGTCACTCTATTTCATACCACTCTGGAGGA
ATATGTTAAATGCTGCTTTGGAGTGTGGTTATTTGCATATTTCTCTTATCGCTCCATCTG
GATCATGAACAGCTGTGTCTTTTTTTTTTTTTTTTTTTTTTTTTTTGTCTTTTTGCTATT
TCTTTGGGCTGCTCCCACGGCATATGGAGGTTCCCAGGCTAGGGGTCAAATTGGAGCTGT
AGCCACTGGCCTACACCAGAGCCATAGCAACGCGGGATCCGACCGCATCTGCAACCTACA
CCACAGCTCATGGCAACGCCAGATCGTTAACCCACTGAGCAAGGCAGGGATCGAACTGGC
AACCTTATGGTTCCTAGTCAGATTCATTAACCACTGCGCACGATGGGAACTCCATGAACA
GCTGTGTCTTGTTCAGAGTTGTATAGTTCACAGTCCCTCAAGTGGTACCTCAAACATGGT
TAGTAATAAATGATATTGCAAAGAAATTAATTAAGTGGAGGTGTTCTTACTAGCTCCATG
GCCACCCACCCTCTGCACACTTGGCAGTTCTCACCAGCACCCCTTGTTATTGTGGAGCCT
CTTGGCTTGCTAGGGGTGTTCATGGAGGATCAGATCTCTAATCACCTTAATGTTAAGCTA
CTAAAAGGACTCAGATGGTTTATAGTCAGAGAACAGCTTCCTTATAGACCAAGGACACAG
TACAGCAACAGTAGACAAGGGGAGGGCACTGACCAGGGACTGGAAAGCCCAAGAGTAGGC
CTCTTTGCCCTCTCACTGCTCATCGCACTGGATGCCCTCTGTCTCCAAGTCTTGGAACCC
TTACCCATGTGCCTGCCAAGCACGTCGGTACCAGGAAGCCCAAAGTCTGCTCCTGATGGC
GCTTCCTATAGTGAGCTGGTCATGTGGGCACACTGTAGCTTTGTGGCTAGCTTCAACCGT
TGGGTCCCAGTTCCACTGCTTTTGGGCAACAATATGCAATATCCAAGCATATTGTTGAGC
AGCATGGACAAGCTGACATGTCCTGCCCTAAAGCAACTCAGGGACCCATGACTACAGGAC
ATCATTTATCTTCAGTCAACACAATCCATCCGTAGCATTGCTCAGCAAGGAAAAAAGCAG
GTAGTCAAAGCAGACCAGCTGAAATTAACCCATGCAATTCCCCACCCAGAGAATCACCCA
TTGCTCTTGTCTCTCCCTCTCTTGCTCACCAGAAAGTATCAGTTCCATCTTCTAAGCCCT
CAGGGCTTTGCTTCTGCATGGAGATGGGGCCTAACCCATGTGAAGGGGTATTTGTGTGGT
AAATGGGCACATACCCACAAACCTTCCATGGAGTACACACTTAAGAAATATTTTCTGGAA
ACAAAGAACTGTTCTTAAAAGTCTCATGAGGACTTTCCAGCCCATACACAGGTAGCTGCA
TACCTCACCTATGCAAAGGCGTAAATAGTCACACATTCAGGGTTTGGAGGATATTGAGGG
AGTTTGCCATTGAAAGAGACAGACATCTTTGTACACTTCAAAGAAGTAATGGCACAAACT
TACCCCAAAGAAAGCTGCTCTTTGTTGTGGGGGAAAGTGATAAGGATGGTTAGTATCGTC
TAGGAAAAAAACAAAACATTTTTAGTGCTCCTGAAGAAGGCAGGCTCCTGAGTTAGGCGG
CGGTGGTTCCATGTGTTTTGTGTTTTTCCAATAATTTTATTCCTCTCTCGTAGTTGGTTT
TTGGCAGAGGATTTGACGATCGCATGGGCCAAGTACTTAAGACTTATTGAACACAGGGAG
AGAAAGTATGCATTGATCACACATCTTTCTGAGGGGGATGTTTCCTGTCATTTTTAAAAG
CCATTCCTTTTCACTGAATTTATCCTGTTGCTCTGAAAGTGAACATTGTGTTATCAATGG
CATTTCCACCTCAAAATAGAACACGTATCCAACTGAAGAAAAATATTGATGTTTCATTGA
CTGGCACTTGGAGCATAAATTAGTCCAAAACTTTATGAAAACAGGCATTCTGAACATAAA
CATCCATGACAGAGGTCGGAATGCAGTTTTGAAAGAATCCCCAAAGATTATCCTATTAGA
TGGGCATAGCAAATGACTTGCTTAAGTTTTTACAAGTTTACTAACAACCGCCTTTACAGT
GCTGAATTACTTCCACTCAAAACACTTATAAGAGAGAAAATTGAGTATAATGCCTGTCAT
CTTGTATGTTGAGGTCCTTTACATTCTCAACACCTAGCCTCCTCTTATTCCCCATCTCCT
GTTTTTCCCTATTCCCAGCCATCCTTCTCTGCTTCCACATTCATTCCTCTTGCCTACCTT
TGATCCAGTGACTCTTCTGCCCCATCTTCTTCAGTAGCTCCCTGCTGTTTTCTAAATTAT
GAATACCTCATCCCTCTGACATGTAAGAAAGCCCGCAACCTGGATCTTATATGCCTTTCT
GGCCCCATCTCCCTTGTGTACTGTGTACACCCATGTTTATGTCCCATGCATTCACTGTGC
CGTGCTTCATTATAGCCATTCATAATGACGCCTGGACCCTAAATTCCCTCTTACCACCTC
CTAGCTGGGAGCAGTCCTTCATGGATTTTGTCTTTTAGACATATTTCAAGTATGAACTTT
ATCCACTAAACTTTCTCCAGTTTCCCAAAGAGAATGCACACTTCCTTCTTGGAATCTCTG
TAGCCCTTCCTTTCTTCCTTCCTCTCCAGGAGAGAGACTAGACAGCACAGTACTTGAAAT
TCAGCCTCTGGAGCAAGACAGCTTTGGTTTAAGTCCCAGTTGTACGACTAACTTCCTACA
TGATCCTACCTAAGTTTCATGACCTCTCTCTACCTTCATTCTGTTTTCTTCTATCTCCGA
AAGAACAATGCTAATAGTGCTTACCTCATAAAGTTATGGTGAGAATTACAAGTGTTGATA
TATTTAAAGAGGTAGACTAGTATCCAGTCTTGTGGTATTTATTGTATTCTCTCATGGCTC
TTACTTATACTCCAAGAAGAATTACAATTTCCCGTCCTCCACTCTGTTTTGGACCTTATA
TCATTATGTCATTTGTTTGAACCTAATGGTGACTTTTATGTGCTCTCTAGTCCCTCTAAT
GGGCTACACCATCCCTAAGGATAAGGGCTGTATCTTTTCCATCCCTCTATTTTACAGTAC
CTGGTAAGAGCCTGGCAAAGGCCAAGTTTAACAAATCGCCAATGGATTTTGCACACACAC
GAAAGAAATCCAAAAAACAGGAGCCAGGTTTTTCCCTGGGATCCTAATAATTCTTTGGCC
ACCACAGAGTACCTTTACACCCTTTGGCAGTCACTTGGGAAAGGAGAGAGAGAGAAATAT
GCAAGAGGAGGCATTTCTTTTGTTCATGACTGTAAATATTTACAGTCTTTCCCAAATGCC
TTCCACATGGTCTAGTCTTGGGGTATGTCACAGGTCATTTCTATGTCACCACTGTGATAT
CCTGTGGGCACTTCAGCCAAGGGAATAGTAGCCCCATTCCTACCTCTGATCCATCATTGC
CCCCATAAGAGCCAAATGACCCTTTCAGCTTTAATTGTCCTTTTTCATCAGGTATTTTCA
GACTTCAGGGCTTATTAGCTGATAGTACAACTACAATAAGCATAAGCTGACAATACAATT
AAAAGAAACACAACATAAGGGAAGCGTGTCCAAACAGGGAGGGTATTTTAAAATGTGCAG
TCTCTATTTGTCACAAAGAACTTGAGCTTTGGCATGCATTAGAGAGCAGCTTTGGGTTCT
GACGTCCAAGCTGACATTGACTTCTTGACAGTCTGCTGTTTGTAAACAACTCAATAAATG
ATCCAGTAAGTAAGCACAGATTATTATGATCCCTTTTAAGGAAACAGTATTTGTGTTGGC
TCTCTCATGCACCCAAACCAGTGCTATCCCTTCTGACTCACACATAGCACTAATCTCCAG
ATGACACCAAGCATCCTGCAAATACTGTTTATCCCCTTTCCTTGCTTCTCTGAAGTAGGA
GTAAGACCAGTAGAGTTTTGCATTTTATACAAGAAGAAACAGAGGTACAGACAAAACCGC
TTTCCTAAGTCTCTTTTTCAGACAGAAAAAAAGAGTGAAGAAGTTACCGTCAGTGCCATG
CTTTGAATCTGCCCCTAGATGAGCAAAATAAAGTGTAGATAATGAATATTGCTGATAACT
CAAGTAAAGTGTTCAGTTATCTCAAAATAGGGACTTGATAATAACTTTTTTTCCAGCCTG
AAGAACCCAGATAATGCCTGCTCTTAGTTCTCAGTGTGAGTGCTTTATTATATACTGCCT
GCTTTCACATGTAATTGTTGGAGTAAAAGATTTTTTGTAAGATAAATATTAGGTCTTAAC
TTTTTTTATCCTCCTCAAGTCCCAGCACTTTTCAGAGCCCTAATCAGTGGTAAGTAATAT
TTACCACTCAGTTCTCTGTCATATGCTTATTAAACCAGCATTAATGAAGCTCTGGTGGAG
GTGGAGCCCACAGCTCAAGGTCAGCCTCCTCAAGCACCTGTAGGTCCTTTCTCATTGTAA
ATATAGATCAAAGTCATCTATTTCTTCTAGAACCCAAACTGTAAGAAGAGAGTTAGAAAT
GGTGGGCATAAGCCTTGGAAAGCTTTGATCTTAGGAGTAACATTTGTTTAAGTCTGAAAG
GATGATTAAGCATCTCCCTAAAAAATTCTAGTGTGTGTTCTCTATATACCAGTTCCTAGT
ATGGTTTCCCTTCCAAAGCATAACACATTTTTCAGGGGGTGAAATCCAAGACAAACATTC
TTTCACCCTGGGTGACCCCCGTGGGTGGTGACCTCTTTTTAGTGACCTTAGAAAGTAACA
GCATCCCAAAGTCGATTGTGACCTTTGAGTTCTTCCAGCCTGCAGCCTTGCTGGTTTGCT
GAGTTCTACAGCTTCAGAACCAACTCTGTAACCACTGCTTTCAAGAGAGCTCTGGCTTCT
GCACACAGAAGCCTCTCTAGGGAGAGAGAGAAGAGCCTTCCTCCACACCAGCTCCTTCTT
GTCATCAACAGTTACTCAGATGATGTGCACTTGTGCACTGAGAAAAAGACTTGAATTTGT
CATATAGGTGTGCCCTGATTTTCATACAGATTAATATATGCACTGAGAAAAAAGGCTACC
CATCACATTTAGAAAGAGTTAATGGAATTCAAATACAGGTGCCAATGAGTAGAGTAGTCC
AATTAATAGCGTGCCTTGTGGCAAATATGTGCAATATGGGATAATATTTTGGTATATTTA
AACCAAAAAATAACTCGAGATGACTAATAATAATGACTGAATAACTCGTCACTTAGAAAG
GAGTTATACAATTTTTAAAGGATGTTTAAAATATATAATTTATAGGAAATTGATTTGCAT
GTCATTCACAACATAATGAGACACGCTACACTGCCTCTTTTTTTTTAATATCAATAATTC
TTTAAACCAGGGGTTGTCAGACTCTGGTCTTCATACTTGTTTTGTAAGAAAAGTTTTATT
GCAGTACAACCAGTCCTATTTGTTTCAGATTGTCTAGGGCTGCTCTGGGAATTCAATGGC
AGAGTTGGGTAGCTGAAACATAGACTGTAGGTATGCCAGTCTAAAATATTTACTCTCTGG
CCCTTGAAGAAAAGTATGCCAACCCCTGTTATAAATGGGGAACAAAAAGAGTATTTCTAT
AATAAGGTATTTTATGGAACTAGTCCTCATGTTTGTATTGGCTGTTTTTTGGTCTCCTAT
AGAGAATTATCTTCAATTTGGTAACATAAATGAGAATTCAGGATTCACTTTGTGAATTTC
CTTTGCAGTTAACTCTTCTGAATACACTCTATTGTAAAGTAAGATTAACAGTATCAGCTA
ATCAATGTGAACAGGTACCTTTATCATCACCATTATTATTACTATTATTATTATTGGTAT
TTCATCAGATAGAAACTAAACATCTGTAAATGCTTGGTGGTAGAATGGGCAATAATTTGC
AACTGAACCATATGACATATCATCATTATCACATAATATTTTTCTTTTGACGAGTTATAG
TCAGTGTAACACAGGACTCCAGTATGAGGGCAAATTTGGCTTTGTGCTTTTGTAGATCTT
CCATAAACTAACCACTGCCAGTGAATTCATGCTGAAGAGTAAAGACAGGGAACTCTCCTG
TTAAGAATTTGTGTGCAGTGAAAGACTTGTAAACCAGAAACCTCACAGCATCACAGTAGA
TGTTACTGTTCAGATGAATGGCCTTTGTGTGTCCTCAACATGTTATCAAGTAACCTTCAT
GTCTTTACTGCTACAGATTATCATTTATTTTTCATGTGTTATAAAAGAGCAGCCTTCAGC
TCTTCTTTTTTCTTGCATAACATTCCTTAATAGGTAGAATTTCTAAACTCCAAATTTTAA
TTCATGGGACAGCAAATATTTGCAGGAGAGCCCATCTGTGCTTAGTGTTGTGAGCATCTA
TGGCTCAATGTACCTGTCACCGAAAATCTCCTGTCAAACCATCCCTAGAAAAAATGGAGA
AACACCTGGAGAGCATGCTTACTGTGACTGAAGTTCTTCTTTTTCTGAATTCCAAAAGCC
TTTGAAGTTGTGCATCTTCTACATTGAACTCAAATGCCTTGTATACACGTGGTAGCTTCC
CTTTGGTTGTAAATCCTTAGGGGACAAGGACTTGGTCTTCCTTTGTCTTTATACACTTTG
CTCCCTTCCTCACAACATGAACAAGGCCTTATGTAAGAAGGGAAGTTACCGTCAGTTAAA
GGAATAGCAATAATGAGTTCCAGGAATGACTTGAGAGCAAATGCAAAAGAGCAGTGGAGG
GAGAGGCATTAGTTTAGATTTCATGGTCTTTAAGTTTGGCATCTTCCTCCTCAGCACTAA
GACCAACACTGATGAGAAACATAATTATTTCCCAAATCTTAGAGAAGCAGATACATTTCC
TCTTCTGCCACTGTTCTTTCTCATGGGGAAAAGCAGACAGGAGGGTCCTACAAAAATCTT
GGAGGTGTTTGTTCTTATCAACCAGTAGTTATTGTGGCAAACTCTGTTACTGGTTTCAGT
TGGTGTCCCAGGCTGTGTGATGAAGACTGTGGAGCTTGGGGAGCTGCAGATCCTGAGTTG
TCATGTGTATAGGCACCTGGCATACTGCAGATATGCCATGAGTGCCAATGTATCTACCTG
TCGATGGACATACTAACATCTGTCTTGAAGGGTCATTGCGAGAAGCAGATAGGTACATAG
GAAAACTCCTGGCACGAAGAAAGGAATAAGTGTTCGTGTTTTATTATTTTCACTACCATT
GCTACTGTTGCTGCTGCTATTACTCCTACTGAAAAACCAGGAGTAGCCTGGGTGGCTGGA
AGCATCCTACTTACCTCCTCACTCCACTCACCAGAACTTAGCTCTGGTTTATCTATGCTT
TCTGGGAGATAGGATGGATGCTGGGTCTAATAGAATGTATCTCACATTCAAAGAGTATAT
TTTTAAGGAAATAAAATTCTCACCAACTCCAGAGAATGCCTGTACAGTCCAGTTTGAGAA
AACTGGATTTAAAAAATTTAAAGATGTCTCTTCATAGCAACTTATTGCAACAAAAAAAAA
GAGCAAAACTTAATTTTACCTCCCAAAAGACCCTCACTTGTGAAGCTCTGCTTTCATGTC
AGGCTGTAAGCACTTTGAGGCTGACTATAGGTCAGGCTGGCCCTTTAGCACCCAGAATGC
AGGAAGCACTTATTGAAAGGGCGGGTGTTCTAATTTCATTCTTTTACTTGTAGCTGTGCA
GTTTTCCCAGCACCATTTATTGAAGAGGCTGTCTGTTCTCCATTGTATATTCTTGCCTCC
TCTGTCGTAGATCAATTATGGGTGTACTTCAGGCCTTTCTCTGCTGTTCCACTGATCTAG
ATTTCTGGTTTTTGTGCCAGTGCCATACTGTTCTGATGACTGTGGCTTTGTAGTAAAGTC
TGAAGCCAGGAGCCTGATTCCTCCAGCTCCATTTTTCTTTCTCAAGATTGCTTTGGCTGG
GTTGGGATTGATATATACACACTACTATATATAAAATAAATAGGTAACAAGGACCTACTA
CATAGCACAGGGTAATCTACTATAACCTATATAGAAAAAGCATCTGAAAAGGAATGGATA
TATGTATAACTGATTTACTTTGCTCTACACCTGAAACTAACAGAACTTTCTAAGTCAACT
ATACTCCAATAAAATTTATTTAAAAAAAAAAAAAAAAAGAAAGGAAGGGACCAAGAGGCT
TACCAGACTCCTGATAGCCAGAGGATGAGAAATGAGCACCAGGCAAGATAGACAGCCATC
ACAAGGAGCAGGTGTTGGGCAGAAGGGGAAGAGCAGCTGGAGGCCGACATCACTGCTTCA
CTGACTTGCCTCAAGGCTGCCCTTAGGCAGGATTAGATCAAATGTTTATCACAGTACTTG
GCACCTAGTAGGATGTTGTTCCCTTTCCTTCCTCTTTCTCCTGAAACAGACTGTCCTTGG
CTATAGAGGCTGTACAGACAGCTAAAAGGTATACCACTCAAACTTTTTCTACTTCTCCAA
AGGGCAACTTTACCCCAGCTCCTACTAAACTCAGTCCCAAGCTCCTTCCTCTGAGCTTTT
AGAACATTTACTGCCTGGGTTGAGTCCTTAGGCAATAATTAAGTACTGTCTTGCAGGGGT
TCTTTCATATGTATATATTTAGAAGTCCCTGGGAGTTCCTAACTTAAAATTTATTTCTGC
TTCAGAAGTTTGGCCGGAAAGAAGCTTTCCAAATTAATTTGAAAAGTCCTGCTGAATAGC
ATTGAGAACTTTGTCTTAGATACTCATGTTGCAACAGAACAAAGGGTGGGGAAAAAAAAT
GTAATTGTAATGTATACATGTAAGGATAACTTGATCCCCTTGCTGTACAGTTGGAAAATA
AAAAAAAAAATGATCACAACAGGGTTGTGATCATTGCTGCTGTACAACAAAGTGATTCAG
TTATACATAAATAAAAAATTTAAAAAAAAGAAAAACAGCAGCAAAAAAATATATTAACCA
GGGGTTAAGTAGCCAGGCTAGGCTCTGACAGCCTGTTTGACCCATGATGCAGGTGAACTG
GGGCTGACTTGAGAGCTGGCTCAGGAGCCTATGGTTTTTAAGAAGGAATGTTTCCTCCGC
TATCTCATCCTGCCCTCACCACCTACCTTCTATCTCCACTACATTCCACTCTAAACCTTC
TGCCTTCCCTGGGCAAAGAACCAGCTGGGGCAAAAATGTGAAGTTTTTCTTTGTTATCTT
CCCCCAAATTTAGTTTTTGACTGGATAATCTTGGTTAAACCATGAGGAAATAGGTCCCAG
GGTCTAGTCAGCCTCAATGTGGAAAAAGTTGTCAAACCAGAGTAGTGTACACCAGCTCTT
TCCTGCCTTGCAAACCTCTCCCTGTGGAGGTATTTTTTTTTAAATGTGCCTTACTTATTA
GTCACTAGCCACTGACAGGACTAGAGAGACGCCCCCCTCCCTCCCCTCCCCCCCGCCCCC
AACGCCCTTTGGAGAAACCAAAGTGGGAAGAAGCACATCCAGGGAAGCTAGGCAGCTAAA
AGGAGAATAGATGGGGAGAAAAAGATACTTTCAGATGGATAGAAGCTGGGGATAAAAGAA
GCAACCTTCTCAGGCAGCTGATGAAAAGAAGAAAACTGCATCCAGAAGGATCAGAAATGA
ATTTAGAAGAATTAGAACTTGTAGGAAACCAAGATTTCTCATGTAACCAAAAGAAAGGGA
GCTCAGCCTTGTTCAGGCTGCAAAATGAGAACTCCCTTCACATGAGATCTAAATGATCAA
TTTGACAAAAGCTGATTTCTGCTCTTCCCTTTGAACCTATAATCACCTCCTTCTACTCGC
ACAGCCTTGACCATCATCACCATCTATAAAAACTATTTCCTGTGTGCTTCTAAAGGGATG
ACCTAAAAATATTTCCTTTGAGTCTACTTCCTCTGAAAACGGAGACTTGGAAATAAAGGG
AAGGCTGCTTCACTGATCCATTCAAATCCACAGCAAGAGCCTAAAATCCTAGTAGGATGT
CAGTTGGTAAGCAGATGACCAACCCTGTAATCCCCAAGATCCTGAAGTGGTGGCTCCTGG
TGGGTATGCCCATTGGAATCATCTATGACCATTTGCAATAAATAGAAATGCCAGACATCC
ACCTCAGACCTACTGAGTCAATATCCATTGATTCAGGTGTATTGTTTTTATCTCCTAGGA
CTGCCTTGTAACAAAGTGCCATAAAACTGGTGGCTTAAAACAACAGAAGTTTAATCTCTC
AGAGTCATGGAGGCCAGAAGTCCAAAATCCAGAAGGATGCTCTGAGAGAGAATAAGCCTC
TCTGTTAGCTTCTGGAAACTGCTACAGTCCTTGGAGTTACTTGATTTATAGATGTAACAC
TTCAATTCCTATCTCTATCTTCACCTGACCTTCTCCCTGTGTCTCTGCATCTGTGCTTCC
TTTCTTTCTCTTCTGAAGACACCCATTATTGAATTTAGAGCCCTAATCCAGGATAAATCT
CATCCTGAGATCCTTACCTTAATTACATCTGCAAAGACCTTTATTCTAACTAAGATCACA
TTCAGAGGTACCAGAGGTTAGGACTTGAGCATATCTTGAGTACATTTTAATGCACTACAC
AAATATATATATATTTTTTAAACTGCCACCACAAAGATTCCTCACACACCCCTGCAAAGA
ACTCTGACCTTAACTTTTTAGCCTACCACATCTCCAATGCTTGGGAAATGCTGGAACATG
CAAAGTTAAACAGAATTCTTTTTAGTACAGAACCACTCAAAGTCTCTAAACAGTTTGGGT
GCATTGTGAGTATCCAAGAGAAATAAAAGAACCACAGCACTTCCTAAAAATAGTTGACCG
GGGGACTTCTTTTCAAGGGATTACCTACAGCTACCCCAGTAGCCACTAGTGTTCAAAGGA
GCACAGGTTCCTGGTGATTGTGGCACTTCTGCAGCTGTGCTCAGTGTGTAGGCATGACAT
GGCTCAGCATATGAGTTTCCCACAGCATTCAAACATTTAGATTGTGGATGTCTGTACTGA
CCCTTCCCTGGGTATGTGCAAATCCTTCATTAAATATTCACAGGGGTTTCCCTAGAGGAT
TTGCATGTGTGCATGGATTTTGAGACATCATCTAGTCTCTAGTCTTGCCCTCAGCCATTT
TTATAGAGGGAGCCTGGCAAAATAGTAAAGTAATACAGTGGGGAAAAGGGGCCTGGAGGG
GGTAGCTGAGAAAGGTAGCCAAGGTTACATAGTGTCTTTTTTTCTGAAAAGAACAGGACA
GCTAAAAAGGATGAAATGACTTCATCATTTCTATTCCTATAATTCTGGTCCCTTAAAAAT
GGCATCAAAACATGAATCATCAGTAAAGGTCATAATGATACTTTAAAAAAAAATGGTCAC
CTAGGACATCTACTTATTATTGTAAAAATTGATACATCAGGGAAATAATTAAGCAATTAC
CTTGAATTTTTGCATGAATTTTATGTGAGAGTGAAGGGAAATTGTTTGGTTTTGGTTGTC
ATTGTTTTTTATATAAACATACTTAGCTAGTAAATATAGCTGAAATGACAGGATTAGAGA
AATCACCAGTTTAGAAGCCCTAATGACATAATGATTTAGGCGAGGTCATCAGTGGATGAT
AAAAATATTTGGAAATGCACTACTCTAGATGAATCAGGCTGACAACACTTTGAACCCAAA
TCAGTCTCATCAGCATATGATATTGTATATCCCTGATACAGGTGTTCACAACTATCCATG
ATGGATTCTTTCCATGAGAGATGAACTGGATCAAATTAAGCCTCTGGACTTACTGCCAGT
TTATAGAAAATAGATATTTTAAAGGACCCTTGAAGAATGCAATAAGCTAAAGGAAATTAG
CTTCAACCAAAAAATTTATGTAATAAAAGAGAGGAAGTGTCATGGATTTGGACCGACTTA
AGAGACATTGTGTGTGCCTCATTTGCACCCTGATTCAAATAGCCAAAAGACATTTTTTGA
GGTATTTTTTGAAGTTTGAGCACAGACTGCCTATTAGATGATATTGAGGGATTGTCATTA
ATTTATTAGGTGTGATGTCAGTATTTTTTTTAAGCGAGAGTCTTAGCTTTTAAATATACA
TATATAGATAGTTATAGGTGAAAGCAGTTTTTTTTTTTTTTAAAAAAAAAGAATAGGTAA
AGAAAGTACACAAAACAGGATAGGTCAAATGCTGATAATTGTTGAAGCTGAGTGAAGAAT
GTATAGTGGTTCATTAAACTGTGCTCTCTATTTTTGTGTATATTTGCAAATTTGACAATA
AAAATAGTGATCCCTCATGAATAGATGACCTCAATCCCCACCCCTCAAGTAAAGAGACAG
TTCATATCTCCAGTGGAAACTATGAGTTAGCTTTACTAGTGACCAGAATTCTCTCTCTGA
AAAGTGGAAAGGCCTTTATGTGAACACATTAGTTTAGAAAATTGCTGTGGGGAATCTAGA
AAATGTTGAGTTCTAGCTAACTAGACACTGAATGGAGTTGTGTTGAAATGTGTGGTCCTG
AAAGGTCTGTGATGAAAGGTGATAGCCTGTTTTCAAGTGGCAAGGAAAGACTTGTTCAGA
ATTTAAGGCTATGGCTCTAGGTGATATTTGAGCTCAACTTGAGCTGAAGATTTCATTGCT
GCTGTTATCTCCCGTGATGATGTTTGCTTGTGCATAGCTCTGCTATGTCTAAAGTTTGTA
CAAGCAGTTTCCTAGAACTGAAGTCATATTATAGCAAGCACGGCTGTGTCCCTGTAAAGA
TTCCAAGATGATGTGGCCATGGAATGTTTACATTCTGCACCCCTGGATTAGCCTCTTACC
ACTCCTAAGACAAAAAAAGAAAGATAATCAGTAGGATTTTGATTAAATCCCAAGTAGCAA
AGAGAGGACAGAAGAGGGAACCACTTATTTGCAATTTTCTAAATACAAATTTTTTTTCTT
ATGCCTGCTTTCCAGCTCTTTGTTTTTTAATGTTCAACTTGAAGGTTTTTCATTCACAAA
CTTACAGGAAATATTTGAAATATGGCCACCTTTCCCTTGTCCACACCACTCGGCCTGCTC
TCCACACTCTTGTCCTGCTGTCTTTGGTCAAGGGCTTTGAGGCTGGGAACACTCCAGGTA
ACATAGTCTCTCAAGCTCACATAAATAAGAGGAAATCTAAATGATAACCAGAATTAATGG
AATTGCATCTCAAAGCCCATTCAGTTCCCTTAGTGTTGCCTACTGATTTCTGAGAGCCTT
CGGCTCACCTCTAAGATGTCTCAGAACCATAGGTGTCTGCTGCTTGGCCCCAAAGCTATC
AAATTGGTGCATAATTTGGCTTGCTCTAAAAAAGAAAAGGATATCTCATACACCCAAGAA
GAAATTCTTAAAATAAAACAGTAAGACGTGTACCTTGACCTGTCTTACACCAAACCATCC
TTTACGGTTTCCCACAGTGTTATCTTCTTCTACTCCTCCTGTACCTAAGGTTCCATGGGA
TGCGAAAAGTCAAAAAATGTCAAGGTTTTATGAAACACTTTAAACCAGAGGCTTTAGGGA
AGCCAGTGAGACATGTACTGGAAATTAAGTGTCTGTCTCTACCCCGTCAATGTCCAAGAG
CTGGCGGGTGCTGTCTCATAGCTGATTACAAACGAACCCAGCACATCCAACCCCAGGCTA
TCCATTCACTCCTCATTCCTCTCTTTGCCAGACCGGGTCCATGCCCATATGTCAAGAAAG
TGGCAACGTTCAGTCTATAATGTACAGGGTAAACTATGGCATGAAAGCTAACATGATGAG
TCTACATCCCCCATAGTAAAAGTAAAAGCTTTCTGATATGTGCACCCCAATCAATGTTCA
TAGCAGCACTATTCACAATAGCCAAGACATGGAAGCAACCTAAATGTCCATCAGCAGATG
AATGGATAAAGAAGATGTGATATACACACTGGAATATTACTCAGCTGTATATAAAAAAAA
GAATGAAATAATGCCATTTGCAACAATGTTAGAGATTATCATATTAAGTGAAATAAGTCA
GAGAAAGACATATTACATGATATCACTTACATATGGAATCTAAAAAATAATACAAATGAA
CTTATTTATAAAACAGAAACAGACTCACAGACATAGAAAACAAACTTATAATTACCAAAG
GGGAAATGGGAGGGGGTGGAGGAATAAATTAGGAGTATGGGATTAACAGATACACACCAC
TGTATATAAAAGAGATACACAACAAAGATATACTGTAAAGTGCAGGGAACTATATTTAAT
ATCTTGTAATAGTCTATAATGGAAAATAATTTTAAAAAGAATATATATACACATATAAAT
ATACATATTCAGTTATACATATATATGTATATACATATATGTGTACAATGAATCATATAT
ATATACTTATGTATAATTGAATCACTGTGCTATACACTTGAAACTAACACAATATTATAA
ATCAACTATAGTTCAATGGAAAAAAAAAAGTAAAAGCTTTATTTTTATTCACCCACAAAT
AGGCAAAAGACAGATCTGAAATACATTAGAGTTGAGTTCCAAGAGAACAGAGATTTCTGC
TTTGTTCCTTGCTACGTACTTGCCACCTAGAACTAGTGTATAGTAGATATGAATGTAATA
TGTCTTAAAGGGAGGGATGGTCCTGCAGGACAGAAGTTCCCTGTGCTTAGATGAGTCATC
ATCCTATAGGCTCAGGGCCACGATGTCAGTCCTGCAAACTGACTTGAGGTGCGTGGGGAT
GTCCTACAGGCAGATCAAGTGATGGCACCCCGAGACCCCATAGTGGCTGCCAACATGCTA
AGCTCCATTCCTTTGGCCATCCTGGATTTTCAAATGAGGAGTCATTGTGGTTACCAGACT
GGGAATCATGTCTCCCATATTTTCTCATATTGGAGTTTGGGGGCTTTATTTTCTTTTTTG
GCTTCTTGGTATCTGAAATTGCTGTTCAGAGAAGCATATTAAACCATGACTCTTCCATTA
CCATGCATTTCTGTTACCAACAGAGGAGGTAAATGAATCACTTAAAATGAAACAATTTCA
TCCTCTTTTGTACATTATAAACATAGCCTTAGCTTTGACTGTAATTATAGTATATGGGTG
TTGCTGCTGAGAAAATGATATAATTATAACATTATGGTTGAGAACCGTCTTGAGTAAAAA
ACACCGAGCTGCAGTGTGCAAAGTTTAAGATGGGATTATAGTCCTTTTTCAATATGAATG
AGACTAATTAGCCAACTGCAACTGAGAGCTTTGGAGTATGATATTAATAGTGCAATAATA
TCAAAGTAACAATGAAGGGAAAATCTAATTTTCCTGTGTTCCTAGGAGTCTTACATGAAA
GTATAGTGCAGAGCAAAAAAGTTCACCAACTTGAAGGAACAGGGATAAATCCAGGAAGCT
GGGTTAGAAAAAAATCAGCACTCTGACTTGCTTTTTCCCTCTTTCCTCCTGGTGAAAAGA
CCTTACATTAGGCATATCAACTACCTGAAGTCTCATTTCCCTAAATATGGCGTTTAAAGT
TTCAGCTTTAAAATGTTTAAAGAGAAGTCTTAGTTCCCTGAAAATGGCTTTCTTTCCCTT
TAATAGACCCATCTAATGGTCTTAGACTTTATGCTACCATAAATTAAAGTTCTATATCCT
AACTGGAGTGTTGATGACCACCAACGCAGGGCGTTGGTCAAGTCATGAAGTGTAAAATTT
ATATCTTTGTTTTCATTGTATGTAAAGTTTATCTCAATTTTTTTAAATTTTGAAAATGTT
TTAAAGACCAGAGATTTCCAGCAACATGGAATATAAACAAGTATAAAGAGCAGAGTCAGA
AAACCTAGCTGAGAGTAGCTATTCCACCACATAAAAGTCACAGACCTCTTGAGTGAACCT
GTTCCCTTTATTTTCAAAAATGGGAATATTTGTGTTTAGACTCTCACCTTTACAGGGATC
AGGTGTGACCAAGATATGCACATGGCTTGCAAGTGTTCTAAGACTCTAAACCCTAAGGGG
CCCTCAAAGGAGAGGAAAGCATGGGCTGCTGCAAGCAGTGAACAGGGAGACAGATTTCTG
TGTCATGGAACGCGGTTCCCAGGTTGTTTTCTCAGCCGGAGGAGGACATGGCCAGCAGTG
CAAGGAGCTGTGGACGTGTGTGTATGTGTTTTGGAGGAGGAGAGGGGAAATCATTTGTCT
TCCTGAATTCATCTCTCTTCCTGGCTCTTCCTAGAGCCTTAATCCTCTCTTGACCCCAAG
GTTCAAAACAGCGACTTTTCACTCTCCTTTGTTAATAGACGTCAGAAAACTGAGATTAAG
CTTAGCTTTGTCATACCCTACTTCCTTAGTATGACTTTTAAAATTATTATTATTGCTATT
ACTATTATTGAAGAGAAATAAAAATAGTAATAGAAGTGAATAGAAATATTTCCTGTACCA
GACTGGCAGCTTGTTAGAGCAACTGTCTGCAGATTGGATTGTTTCAGACTTTGCTTGTTT
TGTGTAGCATCATCAACAAATTTAGGATAACCCAGAATACCTTAACCCCTTAAGAGCCTG
TCGCTTAAACTTCACCAATACTTCTTGTCCTTGCATCAGTGGTGATAATCTTTTCTGCCT
GAGAGTTTCAAAAAGGGCAACTGCCTTTCCTCAATTTTCCTTCAAATGAGAGGAGTACTT
GAAAAATGAAACTGAAAGCAGTAGCCCTCGGAGTAACCTGACCCCAGCTCTCAGACTCTG
AATCAGGCAATCAGGCAACTGTGGCTGGAATTCTGACACTGCTGCTTCCTAGCTGTGGGA
[truncated: 9,843,164 more chars]
