# Supplementary material for: SINE Insertion in the Intron of Pig GHR May Decrease Its Expression by Acting as a Repressor
Source: Animals (Basel). 2021 Jun 23;11(7):1871. doi: 10.3390/ani11071871 (PMC8300111; doi:10.3390/ani11071871)
Supplement: Supplementary file 1 [file animals-11-01871-s001.zip › Table S1-Assemble information for the GH, GHR, IGF1 and IGF1R genes from the 16 pig genomes-2021-6-6.xlsx]

## Sheet: TableS1
Table S1. Assemble information for the GH, GHR, IGF1and IGF1R genes from the 16 pig genomes.
GH gene and it's proximal flanks (5-kb 5´ flank and 3-kb 3´ flank) sequence candidate							GHR gene and it's proximal flanks (5-kb 5´ flank and 3-kb 3´ flank) sequence candidate							IGF1 gene and it's proximal flanks (5-kb 5´ flank and 3-kb 3´ flank) sequence candidate							IGF1R gene and it's proximal flanks (5-kb 5´ flank and 3-kb 3´ flank) sequence candidate
Breeds	Sequence ID	Start	End	Strand	length		Breeds	Sequence ID	Start	End	Strand	length		Breeds	Sequence ID	Start	End	Strand	length		Breeds	Sequence ID	Start	End	Strand	length
Sscrofa11.1	Chr12	15059909	15069696	+	9787		Sscrofa11.1	Chr16	27121286	27425268	+	303982		Sscrofa11.1	Chr5	81770970	81851037	+	80067		Sscrofa11.1	Chr1	137384925	137695666	-	310741
Hampshire	LUXS01001937.1	151874	161676	+	9802		Bamei	LUXV01064864.1	257303	561597	+	304294		Cross-bred	NPJO01000013.1	23394230	23474278	-	80048		Bamei	LUXV01100599.1	986508	1297711	-	311203
Pietrain	LUXU01076606.1	376989	386792	-	9803		Cross-bred	NPJO01000015.1	52599949	52903625	-	303676		Landrace	LUXT01046818.1	372076	452182	+	80106		Cross-bred	NPJO01000001.1	145711391	146022131	+	310740
Rongchang	LUXR01007057.1	2240255	2250066	-	9811		Hampshire	LUXS01011634.1	95068	397834	-	302766		Tibetan	AORO02038375.1	1146499	1226876	+	80377		Hampshire	LUXS01022614.1	1662347	1973185	-	310838
Bamei	LUXV01118134.1	2032177	2041970	-	9793		Jinhua	LUXY01029891.1	95835	400101	-	304266		LargeWhite	LUXX01086768.1	3749974	3830074	-	80100		Goettingen	LIDP01000001.1	153507028	153846097	+	339069
Jinhua	LUXY01101369.1	1945119	1954906	+	9787		Landrace	LUXT01012393.1	96882	399915	-	303033		Hampshire	LUXS01004481.1	105631	185616	-	79985		Jinhua	LUXY01051585.1	237380	548113	+	310733
Cross-bred	NPJO01000018.1	14629446	14639198	+	9752		Berkshire	LUXW01040917.1	286405	589963	+	303558		Bamei	LUXV01086514.1	104150	184249	-	80099		Landrace	LUXT01082830.1	237803	548241	+	310438
Meishan	LUXQ01079376.1	1874462	1884258	-	9796		Pietrain	LUXU01054483.1	95257	399082	-	303825		Goettingen	LIDP01000005.1	85682888	85764569	+	81681		LargeWhite	LUXX01000974.1	897297	1208418	+	311121
LargeWhite	LUXX01047513.1	2052750	2062550	-	9800		Rongchang	LUXR01100172.1	1212566	1516061	+	303495		Wuzhishan	AJKK01257139.1	15772	96971	+	81199		Meishan	LUXQ01012042.1	195251	505969	+	310718
Landrace	LUXT01090469.1	2792014	2801781	-	9767		Large	LUXX01064322.1	2328974	2353748	+	303626		Pietrain	LUXU01001375.1	106812	186861	-	80049		Pietrain	LUXU01018710.1	217197	528093	+	310896
Wuzhishan	AJKK01130649.1	7528	17307	+	9779			LUXX01093931.1	6632	285484	+			Rongchang	LUXR01054951.1	1402200	1482268	+	80068		Rongchang	LUXR01108262.1	2518895	2829603	+	310708
Goettingen	LIDP01000012.1	15048403	15058162	+	9759		Meishan	LUXQ01092578.1	1297508	1376265	+	303848		Meishan	LUXQ01074439.1	1571638	1651653	+	80015		Tibetan	AORO02037863.1	461123	774971	+	313848
Tibetan	AORO02059308.1	99701	111638	-	11937			LUXQ01027768.1	1	225092	+			Jinhua	LUXY01040681.1	1107530	1187716	+	80186		Berkshire	LUXW01022365.1	343703	654560	+	310857
Berkshire	LUXW01007195.1	2787003	2796884	-	9881		Wuzhishan	AJKK01139255.1	118131	120041	+	299991		Berkshire	LUXW01071173.1	1	40942	-	80051		Ellegaard	AOCR01067649.1	1	3248	-	308768
Bama	CM017494.1	15179098	15188896	+	9798			AJKK01139256.1	start	end	+				LUXW01051559.1	103503	142613	-				AOCR01067648.1	start	end	-
Ellegaard Gottingen minipig	AOCR01072647.1	1	472	-	9761			AJKK01139257.1	start	end	+			Ellegaard Gottingen minipig	AOCR01023461.1	1	10379	-	79697			AOCR01067647.1	start	end	-
	AOCR01072646.1	16208	25498	-				AJKK01139258.1	start	end	+				AOCR01023460.1	start	end	-				AOCR01067646.1	start	end	-
								AJKK01139259.1	start	end	+				AOCR01023459.1	start	end	-				AOCR01067645.1	start	end	-
								AJKK01139260.1	start	end	+				AOCR01023458.1	23250	26072	-				AOCR01067644.1	start	end	-
								AJKK01139261.1	start	end	+			Bama	CM017487.1	61350755	61430858	-	80103			AOCR01067643.1	start	end	-
								AJKK01139262.1	start	end	+											AOCR01067642.1	start	end	-
								AJKK01139263.1	start	end	+											AOCR01067641.1	start	end	-
								AJKK01139264.1	start	end	+											AOCR01067640.1	start	end	-
								AJKK01139265.1	start	end	+											AOCR01067639.1	start	end	-
								AJKK01139266.1	start	end	+											AOCR01067638.1	start	end	-
								AJKK01139267.1	start	end	+											AOCR01067637.1	start	end	-
								AJKK01139268.1	start	end	+											AOCR01067636.1	start	end	-
								AJKK01139269.1	start	end	+											AOCR01067635.1	start	end	-
								AJKK01139270.1	start	end	+											AOCR01067634.1	start	end	-
								AJKK01139271.1	1	12261	+											AOCR01067633.1	start	end	-
							Ellegaard	AOCR01016782.1	13873	15776	+	300368										AOCR01067632.1	start	end	-
								AOCR01016783.1	start	end	+											AOCR01067631.1	start	end	-
								AOCR01016784.1	start	end	+											AOCR01067630.1	start	end	-
								AOCR01016785.1	start	end	+											AOCR01067629.1	start	end	-
								AOCR01016786.1	start	end	+											AOCR01067628.1	start	end	-
								AOCR01016787.1	start	end	+											AOCR01067627.1	1151	4672	-
								AOCR01016788.1	start	end	+										Wuzhishan	AJKK01157626.1	1	3319	+	308633
								AOCR01016789.1	start	end	+											AJKK01157625.1	start	end	+
								AOCR01016790.1	start	end	+											AJKK01157624.1	start	end	+
								AOCR01016791.1	start	end	+											AJKK01157623.1	start	end	+
								AOCR01016792.1	start	end	+											AJKK01157622.1	start	end	+
								AOCR01016793.1	start	end	+											AJKK01157621.1	start	end	+
								AOCR01016794.1	start	end	+											AJKK01157620.1	start	end	+
								AOCR01016795.1	start	end	+											AJKK01157619.1	start	end	+
								AOCR01016796.1	start	end	+											AJKK01157618.1	start	end	+
								AOCR01016797.1	start	end	+											AJKK01157617.1	start	end	+
								AOCR01016798.1	start	end	+											AJKK01157616.1	start	end	+
								AOCR01016799.1	start	end	+											AJKK01157615.1	start	end	+
								AOCR01016800.1	start	end	+											AJKK01157614.1	start	end	+
								AOCR01016801.1	start	end	+											AJKK01157613.1	start	end	+
								AOCR01016802.1	start	end	+											AJKK01157612.1	start	end	+
								AOCR01016803.1	1	34146	+											AJKK01157611.1	start	end	+
							Bama	CM017498.1	82811	386238	-	303427										AJKK01157610.1	12012	13997	+
																					Bama	CM017483.1	158619463	158930114	+	310651
