# Supplementary material for: SINE Insertion in the Intron of Pig GHR May Decrease Its Expression by Acting as a Repressor
Source: Animals (Basel). 2021 Jun 23;11(7):1871. doi: 10.3390/ani11071871 (PMC8300111; doi:10.3390/ani11071871)
Supplement: Supplementary file 1 [file animals-11-01871-s001.zip › Table S2-The detail information of sequences used for conservation analysis for the GH, GHR, IGF1 and IGF1R genes-2021-6-6.xlsx]

## Sheet: Sheet1
Table S2. The detail information of sequences used for conservation analysis for the GH, GHR, IGF1and IGF1R genes.
Gene name	Breeds name	Ensembl ID	Genome version	Chromosome	Start	End	Strand	Annotation information (Transcript ID)
GH	Pig	ENSSSCG00000034212	Sscrofa11.1	Chromosome 12	15059909	15069696	+	ENSSSCT00000089776.1
	Chacoan peccary	ENSCWAG00000008540	CatWag_v2_BIUU_UCD	Primary_assembly PVHT021183560.1	9475906	9489587	+
	Cow	ENSBTAG00000017220	ARS-UCD1.2	Primary_assembly 19	48103464	48103464	-
	Sheep	ENSOARG00000013932	Oar_v3.1	Chromosome 11	47530306	47550616	-
	Horse	ENSECAG00000009154	EquCab3.0	Primary_assembly 11	15484501	15501970	+
	Dog	ENSCAFG00000012681	CanFam3.1	Chromosome 9	11823495	11840964	-
	Human	ENSG00000259384	GRCh38.p13	Chromosome 17	63862192	63880608	-
	Mouse	ENSMUSG00000020713	GRCm39	Chromosome 11	106279022	106323954	-
GHR	Pig	ENSSSCG00000016866	Sscrofa11.1	Chromosome 16	27121286	27425268	+	ENSSSCT00000049727.2
	Chacoan peccary	ENSCWAG00000003810	CatWag_v2_BIUU_UCD	Primary_assembly PVHT020000009.1	14988525	15381941	+
	Cow	ENSBTAG00000001335	ARS-UCD1.2	Primary_assembly 20	31844201	32204474	-
	Sheep	ENSOARG00000008837	Oar_v3.1	Chromosome 16	31793906	32175012	-
	Horse	ENSECAG00000002986	EquCab3.0	Primary_assembly 21	24480259	24862312	-
	Dog	ENSCAFG00000018579	CanFam3.1	Chromosome 4	66970057	67337906	-
	Human	ENSG00000112964	GRCh38	Chromosome 5	42400784	42742117	+
	Mouse	ENSMUSG00000055737	GRCm39	Chromosome 15	3282943	3628064	-
IGF1	Pig	ENSSSCG00000000857	Sscrofa11.1	Chromosome 5	81770970	81851037	+	ENSSSCT00000000936.4
	Chacoan peccary	ENSCWAG00000021142	CatWag_v2_BIUU_UCD	Primary_assembly PVHT021183619.1	13558497	13712330	-
	Cow	ENSBTAG00000011082	ARS-UCD1.2	Primary_assembly 5	66156169	66300532	-
	Sheep	ENSOARG00000015856	Oar_v3.1	Chromosome 3	171204906	171378626	-
	Horse	ENSECAG00000010109	EquCab3.0	Primary_assembly 28	27192992	27349666	-
	Dog	ENSCAFG00000007304	CanFam3.1	Chromosome 15	41170476	41319574	-
	Human	ENSG00000017427	GRCh38	Chromosome 12	102349599	102525213	-
	Mouse	ENSMUSG00000020053	GRCm39	Chromosome 10	87813993	87972561	+
IGF1R	Pig	ENSSSCG00000030560	Sscrofa11.1	Chromosome 1	137382925	137693666	-	ENSSSCT00000005311.5
	Chacoan peccary	ENSCWAG00000010232	CatWag_v2_BIUU_UCD	Primary_assembly PVHT020001750.1	674209	1040164	+
	Cow	ENSBTAG00000021527	ARS-UCD1.2	Primary_assembly 21	7755891	8112376	+
	Sheep	ENSOARG00020005176	Oar_v3.1	Chromosome 18	6882051	7255582	+
	Horse	ENSECAG00000021238	EquCab3.0	Primary_assembly 1	104983623	105351472	-
	Dog	ENSCAFG00000010881	CanFam3.1	Chromosome 3	41757973	42128663	+
	Human	ENSG00000140443	GRCh38.p13	Chromosome 15	98617700	98993125	+
	Mouse	ENSMUSG00000005533	GRCm39	Chromosome 7	67914311	68273637	+
