# Supplementary material for: SINE Insertion in the Intron of Pig GHR May Decrease Its Expression by Acting as a Repressor
Source: Animals (Basel). 2021 Jun 23;11(7):1871. doi: 10.3390/ani11071871 (PMC8300111; doi:10.3390/ani11071871)
Supplement: Supplementary file 1 [file animals-11-01871-s001.zip › Table S3-Primers for RIP detection and GHR promotor and GHR-RIP10 clone-2021-6-6.xlsx]

## Sheet: TableS2
Table S3. Primers for RIP detection and GHR promotor and GHR-RIP10 clone
	Primer name	Primer F	Primer R	Coordinates
GHR	GHR-RIP1	CTAAACCTTCAGCCCTCGAGT	CCTCTCGCGTAAGATGGCCTA	chr16:27168269-27168846
	GHR-RIP2	AATGTTGGTTCTAGCTCACTAGGA	TCAACTGGCCCAGATCTTTCC	chr16:27240209-27240750
	GHR-RIP3	TCCTCTTAGCTCCAAATCACC	GGGCAAAACATAGACACCCT	chr16:27245689-27246225
	GHR-RIP4	TGCCATGACAGGAACTCCC	TGACAGATCATATGCTGGACCAC	chr16:27292886-27293451
	GHR-RIP5	CATGAAGCCCCGTAACATCCG	TCCTGTGCAGCATTAAGCAT	chr16:27387880-27388392
	GHR-RIP6	GAATTTAGGAAAGTAGCAGAACACA	TCAGCATATAAGTCTTTCACCTCC	chr16:27412589-27413054
	GHR-RIP7	TCTTTCACAATCTATTTCCGACT	CCATCACCGTTATCATCATTCAGA	chr16:27309654-27310105
	GHR-RIP8	AACTGGGCACTTAGATAAATTCCAC	CCACGGGTGCCTACCAT	chr16:27393201-27393996
	GHR-RIP9	CTCCATAGTGGCTGTACCAGT	GCGACCTACACCACATGCAAG	chr16:27385857-27387050
	GHR-RIP10	TTTTCACACATATGCTTCATGGCTA	TGCCAGAACACTACATTCTACACT	chr16:27228647-27229190
	GHR-RIP11	CTTGTATCCCCATGACTTGCCTA	GCACCTCACAAAATCAAATACCTCG	chr16:27172480-27174465
	GHR-RIP12	CAGCTTTTCCTTGCACTCTGT	AGGTTCACACGCGGCTC	chr16:27183013-27184959
	GHR-RIP13	AATCCCTCTGTCACCCGAAG	TGCAAGATCCTTAACTCGCTGA	chr16:27385751-27387035
	GHR-RIP14	GGGCTGTTGTAAACAATGCT	GAACTCTCATGCCAGTTGGT	chr16:27175027-27175231
	GHR-RIP15	TGATGAGGTATGGGCAATTT	GGAGAGCCTTGCAAATAACA	chr16:27270029-27270226
	GHR-RIP16	TCCCAGGCTAGGAGTCAAAT	CATCGTGGCTTAGAGGGATA	chr16:27312879-27313076
	GHR-RIP17	AAAGTCGCTAGGACCAGGTT	TCCTCTTTTATCCCCTCTGG	chr16:27391183-27391384
	GHR-RIP18	TATTCAGGTCTTTTGCCCAT	AAAAGACCCAGAATCGCCAA	chr16:27183953-27184618
	GHR-RIP19	AGTAATGTCCCCTGCTTGGTT	AGGCTCCATAGTGGCTATACAAC	chr16:27184558-27185189
	GHR-RIP20	CTCTGATTTAGACCCCTAGCC	TTTGTCTGCAGTATAGTAGGAAG	chr16:27207572-27208024
	GHR-RIP21	CCTTGTCTGGCTTACTTCACT	AGCCAAGACATGGAAGCAACCT	chr16:27210761-27211209
	GHR-RIP22	ACTCTCCTCATGGCTTAGCTG	TTCTTAAAAGGCACACATGGACT	chr16:27234213-27234829
	GHR-RIP23	TCAGCTGCCTTCTATTTAAACCT	GCGAATCCGACTAGGAACCA	chr16:27258189-27258495
	GHR-RIP24	CATTTTGGCAGTATTGATCCTT	CATATCCTCAAGCCCTACCAC	chr16:27317599-27318182
	GHR-RIP25	ACACCAATTTACACTCCCA	TTAGAAGAAAACATAGGCCAA	chr16:27364105-27364623
	GHR-RIP26	GACAGAACACTGTTGTTAACCAGC	TCCGATTCAACCCCTAGCC	chr16:27411584-27412789
IGF1	IGF1-RIP1	ACAGTGACACGTAAGTCCCTC	GCTCCAAACCTACAAAAGTCCT	chr5:81780345-81780425
	IGF1-RIP2	CCAGCTCCCTTACCTAATAGCTC	CACTAAAGGTTGAAGCTAAGCCAT	chr5:81791194-81791752
	IGF1-RIP3	GTGGGTGATCTTACAGTAGTGAAGG	TTGCATAGACTCCAAATGTAGTGCC	chr5:81824726-81825169
IGF1R	IGF1R-RIP1	CAGCAGCACTAGATTCTTAACCC	CTTCAAAGAAACTGCAAGGTCTC	chr1:137654897-137655866
	IGF1R-RIP2	GGACAGCCTCTCTTCAGATG	GTAGGCCAGCAGCTACAACT	chr1137426578-137426717
	IGF1R-RIP3	ATGGAGATTCTGTGCAGGAC	CAATCCCTATCCTGGGAACT	chr1:137649647-137649790
	IGF1R-RIP4	AGTTCGCATTGTGGCAGAGT	CCAGGCTAAGGGTCAAATCA	chr1:137639368-137639569
	IGF1R-RIP5	GACCCTTAGCCTGGGAACTT	GCAGAAAGATAAGAACATGCAA	chr1:137639205-137639381
	IGF1R-RIP6	TTTATGGGAGTTCGCATTGT	TCCTTAACCCAGTGAGCAAG	chr1:137639481-137639577
	IGF1R-RIP7	GGTAATAACCCCTTCCTCAT	TGAGCTGTAGTGTAGGTTGC	chr1:137590966-137591152
	IGF1R-RIP8	TGATGATTGATGACGGTTGT	GGTCCAATCGGAGCTGTA	chr1:137507296-137507561
	IGF1R-RIP9	AAGCCATTTGTCTGGTTAGG	CCACAATGGGAACTCCTG	chr1:137517144-137517288
	IGF1R-RIP10	AGTGGCTACAGCTCCGATTC	CTCTCTGTCCCTGGCTTTTT	chr1:137536404-137536510
	IGF1R-RIP11	TGTGGTGTAGGTTGCAGACA	GCAGTTTGGTGACTATTAGTGGA	chr1:137662543-137662773
	IGF1R-RIP12	AGCAAGGGAGTCAGGTTATC	TCATGGACTTGGAGAAAAGA	chr1:137685967-137686186
	IGF1R-RIP13	TGTCTTTCTGGCTCATTTCA	GCATCTATCCGGACAAAACT	chr1:137686265-137686512
Clone	GHR-pro-clone	ACGCGTATGTTTGGCTTGTTAATTACGC (MluI)	GCTAGCGGAACACTGCCAACCCTC (NheI)	chr16:27126086-27126971
	GHR-RIP10-clone	GTCGACCAGGTAAATGTGAAGTCCCT (SalI)	GTCGACGCCAGAACACTACATTCTACACT (SalI)	chr16:27228696-27229189
