# Supplementary material for: SINE Insertion in the Intron of Pig GHR May Decrease Its Expression by Acting as a Repressor
Source: Animals (Basel). 2021 Jun 23;11(7):1871. doi: 10.3390/ani11071871 (PMC8300111; doi:10.3390/ani11071871)
Supplement: Supplementary file 1 [file animals-11-01871-s001.zip › Table S4-The detail information of structure variations in GH, GHR, IGF1 and IGF1R genes-2021-6-6.xlsx]

## Sheet: Sheet1
Table S4. The detail information of structure variations in GH, GHR, IGF1 and IGF1R genes
Gene name	Structure variation TYPE	Chromosome	Start	End	Status	Breeds	Transposon	RIP name
GH	>50	Chr12	15061423	15061424	Insertion	Tibetan
		Chr12	15062539	15062540	Insertion	Tibetan
		Chr12	15067699	15067700	Insertion	Berkshire
GHR	>50	Chr16	27126120	27126172	Deletion	Ellegaard
		Chr16	27126429	27126773	Deletion	Wuzhishan
		Chr16	27165010	27165011	Insertion	Landrace
		Chr16	27168545	27168738	Insertion	Hampshire	SINEA4	GHR-RIP1
		Chr16	27174136	27174137	Insertion	Bamei Rongchang	L1B12	GHR-RIP11
		Chr16	27175187	27175188	Insertion	Pietrain	L1A7	GHR-RIP14
		Chr16	27182885	27182886	Insertion	Wuzhishan	L1D19	GHR-RIP12
		Chr16	27184049	27184143	Deletion	Ellegaard	L1D19	GHR-RIP18
		Chr16	27185012	27185082	Deletion	Wuzhishan	ERV14	GHR-RIP19
		Chr16	27189537	27189538	Insertion	Landrace
		Chr16	27207751	27207872	Deletion	Wuzhishan	L2a	GHR-RIP20
		Chr16	27210926	27211100	Deletion	Ellegaard	L1A5	GHR-RIP21
		Chr16	27216332	27216337	Insertion	Wuzhishan
		Chr16	27228809	27229103	Deletion	Bama, LargeWhite, Berkshire, Pietrain	SINEA6	GHR-RIP10
		Chr16	27234897	27234898	Insertion	Rongchang	cL1A3	GHR-RIP22
		Chr16	27240445	27240530	Deletion	Hampshire	SINEA2	GHR-RIP2
		Chr16	27246057	27246162	Deletion	Ellegaard	SINEA4	GHR-RIP3
		Chr16	27246105	27246162	Deletion	Bamei
		Chr16	27258173	27258174	Insertion	Meishan	L1A5	GHR-RIP23
		Chr16	27258293	27258367	Deletion	LargeWhite
		Chr16	27266061	27266062	Insertion	Pietrain
		Chr16	27270080	27270081	Insertion	Bamei	L3	GHR-RIP15
		Chr16	27274135	27274136	Insertion	Bamei
		Chr16	27274185	27274186	Insertion	Rongchang
		Chr16	27276578	27276579	Insertion	Bamei
		Chr16	27292975	27293262	Deletion	Bama, Pietrain, Rongchang, Rongchang, Landrace, Hampshire	SINEA1	GHR-RIP4
		Chr16	27309731	27309784	Deletion	LargeWhite Berkshire	LTR16B2	GHR-RIP7
		Chr16	27311796	27312208	Deletion	Cross-bred, Bamei, Meishan, Bama, LargeWhite, Berkshire
		Chr16	27312918	27312919	Insertion	Wuzhishan	SINEA10	GHR-RIP16
		Chr16	27317671	27317995	Deletion	Wuzhishan	SINEA2	GHR-RIP24
		Chr16	27348205	27348275	Deletion	Wuzhishan
		Chr16	27359163	27359164	Insertion	Landrace
		Chr16	27363149	27163150	Insertion	Landrace
		Chr16	27364256	27364461	Deletion	Wuzhishan	L1A4	GHR-RIP25
		Chr16	27385921	27386603	Deletion	Jinhua Meishan	SINEA8	GHR-RIP13
		Chr16	27386169	27386521	Deletion	Ellegaard	L1D21	GHR-RIP9
		Chr16	27388051	27388337	Deletion	Rongchang	SINEA1	GHR-RIP5
		Chr16	27390303	27390304	Insertion	Wuzhishan
		Chr16	27391249	27391250	Insertion	Rongchang	L2	GHR-RIP17
		Chr16	27393265	27393512	Deletion	Landrace
		Chr16	27393521	27393838	Deletion	Hampshire, Cross-bred, Landrace	L1D20	GHR-RIP8
		Chr16	27395644	27395645	Insertion	Landrace
		Chr16	27396102	27396103	Insertion	Wuzhishan
		Chr16	27411735	27411848	Deletion	Pietrain	L1B5	GHR-RIP26
		Chr16	27412697	27412983	Deletion	Hampshire, Rongchang, Landrace	SINEA1	GHR-RIP6
		Chr16	27416261	27416262	Insertion	Rongchang
		Chr16	27417510	27417649	Deletion	Ellegaard
IGF1R	>50	Chr1	137388244	137388518	deletion	Wuzhishan
		Chr1	137406381	137406382	insertion	Tibetan
		Chr1	137426214	137427236	deletion	Jinhua	SINEB2	IGF1R-RIP1
		Chr1	137426346	137426347	insertion	Tibetan, Hampshire, LargeWhite, Jinhua, Meishan, Bamei, Rongchang, bama, Ellegaard
		Chr1	137430085	137430340	deletion	Ellegaard	SINEA9	IGF1R-RIP2
		Chr1	137431795	137431854	deletion	Tibetan, Landrace, Pietrain, Berkshire, Jinhua, Meishan, Bamei, Rongchang, bama, Ellegaard
		Chr1	137432316	137432570	deletion	Ellegaard	SINEA7	IGF1R-RIP3
		Chr1	137441087	137441088	insertion	Jinhua
		Chr1	137441236	137441303	deletion	Landrace
		Chr1	137442528	137442729	insertion	Ellegaard	SINEA8	IGF1R-RIP6
		Chr1	137442628	137442629	insertion	Jinhua	SINEA8	IGF1R-RIP4
		Chr1	137442776	137442844	deletion	Landrace	SINEA8	IGF1R-RIP5
		Chr1	137444743	137444799	deletion	Wuzhishan
		Chr1	137449990	137449991	insertion	Jinhua
		Chr1	137478549	137478616	deletion	bama
		Chr1	137490924	137491215	deletion	Jinhua	SINEA2	IGF1R-RIP7
		Chr1	137492739	137492740	insertion	Tibetan
		Chr1	137509367	137509530	deletion	Ellegaard
		Chr1	137509517	137509566	deletion	Tibetan
		Chr1	137510908	137511071	deletion	Ellegaard	SINEA2	IGF1R-RIP8
		Chr1	137519188	137519189	insertion	Tibetan
		Chr1	137521481	137521482	insertion	Tibetan	L1MD1	IGF1R-RIP9
		Chr1	137538457	137538491	insertion	Wuzhishan
		Chr1	137539998	137539999	insertion	Wuzhishan	SINEA1	IGF1R-RIP10
		Chr1	137540609	137540610	insertion	Wuzhishan
		Chr1	137599506	137599507	insertion	Wuzhishan
		Chr1	137618656	137618657	insertion	LargeWhite
		Chr1	137632864	137632865	insertion	Tibetan
		Chr1	137641016	137641017	insertion	Wuzhishan
		Chr1	137664574	137664673	deletion	Wuzhishan
		Chr1	137666116	137666214	deletion	Wuzhishan	SINEA1	IGF1R-RIP11
		Chr1	137671164	137671165	insertion	Wuzhishan
		Chr1	137688349	137688468	deletion	Jinhua
		Chr1	137689585	137689693	deletion	Ellegaard	L1D19	IGF1R-RIP12
		Chr1	137689884	137690009	deletion	Jinhua	L1D19	IGF1R-RIP13
IGF1	>50	Chr1	81773814	81773815	insertion	Tibetan
		Chr1	81782107	81782201	deletion	Hampshire
		Chr1	81809049	81809050	insertion	Goettingen
		Chr1	81841614	81841615	insertion	Wuzhishan
		Chr1	81780408	81780409	insertion	Wuzhishan	SINEA7	IGF1-RIP1
		Chr1	81791363	81791579	deletion	Ellegaard	SINEA1	IGF1-RIP2
		Chr1	81824827	81824914	deletion	Ellegaard	L1A4	IGF1-RIP3
